# Supplementary material for: Predicted Relative Metabolomic Turnover (PRMT): determining metabolic turnover from a coastal marine metagenomic dataset
Source: Microb Inform Exp. 2011 Jun 14;1:4. doi: 10.1186/2042-5783-1-4 (PMC3348665; doi:10.1186/2042-5783-1-4)
Supplement: Additional file 1 — Table S1. This file contains a list of all enzymatic reactions in the predicted environmental metabolome for the Western L4 Station. Each line in the tab-separated file is a metabolic reaction in the format: Reactant, unique enzymatic function, product. [file 2042-5783-1-4-S1.TXT]

Acridone alkaloid biosynthesis
alpha-Linolenic acid metabolism
Amino sugar and nucleotide sugar metabolism
Aminobenzoate degradation
Anthocyanin biosynthesis
Arachidonic acid metabolism
Arginine and proline metabolism
Ascorbate and aldarate metabolism
Atrazine degradation
Benzoxazinoid biosynthesis
beta-Lactam resistance
Betalain biosynthesis
Biosynthesis of 12-, 14- and 16-membered macrolides
Biosynthesis of alkaloids derived from histidine and purine
Biosynthesis of alkaloids derived from ornithine, lysine and nicotinic acid
Biosynthesis of alkaloids derived from shikimate pathway
Biosynthesis of alkaloids derived from terpenoid and polyketide
Biosynthesis of ansamycins
Biosynthesis of phenylpropanoids
Biosynthesis of plant hormones
Biosynthesis of plant secondary metabolites
Biosynthesis of siderophore group nonribosomal peptides
Biosynthesis of terpenoids and steroids
Biosynthesis of type II polyketide backbone
Biosynthesis of type II polyketide products
Biosynthesis of unsaturated fatty acids 
Biosynthesis of vancomycin group antibiotics 
Biotin metabolism
Bisphenol degradation
Brassinosteroid biosynthesis
Butanoate metabolism
Butirosin and neomycin biosynthesis
C5-Branched dibasic acid metabolism
Caffeine metabolism
Caprolactam degradation
Carbon fixation in photosynthetic organisms
Carbon fixation pathways in prokaryotes Major revision!
Carotenoid biosynthesis
Chloroalkane and chloroalkene degradation
Chlorocyclohexane and chlorobenzene degradation
Citrate cycle (TCA cycle)
Clavulanic acid biosynthesis
Composite structure map
Compounds with biological roles
Cyanoamino acid metabolism
Cysteine and methionine metabolism
D-Alanine metabolism
D-Arginine and D-ornithine metabolism
DDT degradation
D-Glutamine and D-glutamate metabolism
Dioxin degradation
Diterpenoid biosynthesis
Drug metabolism - cytochrome P450
Drug metabolism - other enzymes 
Ether lipid metabolism
Ethylbenzene degradation
Fatty acid elongation in mitochondria
Fatty acid metabolism
Flavone and flavonol biosynthesis
Flavonoid biosynthesis
Fluorobenzoate degradation
Folate biosynthesis
Fructose and mannose metabolism
Galactose metabolism
Geraniol degradation
Glucosinolate biosynthesis
Glutathione metabolism 
Glycerolipid metabolism
Glycerophospholipid metabolism
Glycine, serine and threonine metabolism
Glycosaminoglycan biosynthesis - chondroitin sulfate
Glycosaminoglycan biosynthesis - heparan sulfate
Glycosaminoglycan biosynthesis - keratan sulfate
Glycosaminoglycan degradation
Glycosphingolipid biosynthesis - ganglio series
Glycosphingolipid biosynthesis - globo series
Glycosphingolipid biosynthesis - lacto and neolacto series
Glycosylphosphatidylinositol(GPI)-anchor biosynthesis
Glycosyltransferases
Glyoxylate and dicarboxylate metabolism
Histidine metabolism
Indole alkaloid biosynthesis
Inositol phosphate metabolism 
Insect hormone biosynthesis
Isoflavonoid biosynthesis
Isoquinoline alkaloid biosynthesis
Limonene and pinene degradation
Linoleic acid metabolism
Lipid biosynthesis proteins
Lipoic acid metabolism
Lipopolysaccharide biosynthesis
LPS biosynthesis proteins
Lysine biosynthesis
Lysine degradation
Metabolism of xenobiotics by cytochrome P450
Methane metabolism
Monosaccharide codes
Monoterpenoid biosynthesis
Mucin type O-Glycan biosynthesis
Naphthalene degradation
Nicotinate and nicotinamide metabolism
Nitrogen metabolism
Nitrotoluene degradation
Nonribosomal peptide structures
Novobiocin biosynthesis 
One carbon pool by folate
Other glycan degradation
Other types of O-glycan biosynthesis
Pantothenate and CoA biosynthesis
Penicillin and cephalosporin biosynthesis
Pentose and glucuronate interconversions
Pentose phosphate pathway
Peptidoglycan biosynthesis
Phenylalanine metabolism
Phenylalanine, tyrosine and tryptophan biosynthesis 
Phosphonate and phosphinate metabolism
Photosynthesis
Photosynthesis - antenna proteins
Photosynthesis proteins
Polycyclic aromatic hydrocarbon degradation
Polyketide sugar unit biosynthesis
Porphyrin and chlorophyll metabolism
Primary bile acid biosynthesis
Propanoate metabolism
Proteoglycans
Puromycin biosynthesis
Pyrimidine metabolism 
Pyruvate metabolism
Retinol metabolism
Riboflavin metabolism
Secondary bile acid biosynthesis
Selenoamino acid metabolism
Sesquiterpenoid biosynthesis
Sphingolipid metabolism
Starch and sucrose metabolism
Steroid biosynthesis
Steroid hormone biosynthesis
Stilbenoid, diarylheptanoid and gingerol biosynthesis
Streptomycin biosynthesis
Styrene degradation
Sulfur metabolism 
Synthesis and degradation of ketone bodies
Taurine and hypotaurine metabolism
Tetracycline biosynthesis
Toluene degradation
Tropane, piperidine and pyridine alkaloid biosynthesis
Tryptophan metabolism
Type I polyketide structures
Tyrosine metabolism
Ubiquinone and other terpenoid-quinone biosynthesis 
Valine, leucine and isoleucine biosynthesis
Valine, leucine and isoleucine degradation
Various types of N-glycan biosynthesis
Vitamin B6 metabolism
Xylene degradation
Zeatin biosynthesis
