# Supplementary material for: Predicted Relative Metabolomic Turnover (PRMT): determining metabolic turnover from a coastal marine metagenomic dataset
Source: Microb Inform Exp. 2011 Jun 14;1:4. doi: 10.1186/2042-5783-1-4 (PMC3348665; doi:10.1186/2042-5783-1-4)
Supplement: Additional file 2 — Figure S1. The network and calculated PRMT-scores. [file 2042-5783-1-4-S2.SIF]

Reduced_rubredoxin (1.18.1.1) Oxidized_rubredoxin
3-Hydroxy-5-methylhex-4-enoyl-CoA (1.1.1.35) 5-Methyl-3-oxo-4-hexenoyl-CoA
N-Acetylmuramate (2.7.1.69) N-Acetylmuramic_acid_6-phosphate
beta-D-Fructose_1,6-bisphosphate (2.7.1.11) beta-D-Fructose_6-phosphate
L-Phenylalanine (1.14.13.-) _Z_-Phenylacetaldehyde_oxime
trans-Oct-2-enoyl-CoA (4.2.1.17) _S_-Hydroxyoctanoyl-CoA
1,4-Dihydroxy-2-naphthoate (3.1.2.-) 1,4-Dihydroxy-2-naphthoyl-CoA
trans-2-Methyl-5-isopropylhexa-2,5-dienal (1.2.1.-) trans-2-Methyl-5-isopropylhexa-2,5-dienoic_acid
2-Aminophenol (1.13.11.-) 2-Aminomuconate_semialdehyde
Benzo_a_pyrene-7,8-diol (2.5.1.18) 7,8-Dihydro-7-hydroxy-8-S-glutathionyl-benzo_a_pyrene
Palmitoyl-CoA (2.3.1.-) 3-Oxostearoyl-CoA
Tetrahydrofolate (2.1.2.10) Dihydrolipoylprotein
Pelargonidin_3-O-glucoside (2.3.1.-) Pelargonidin_3-_6-p-coumaroyl_glucoside
Lactose (3.2.1.23) D-Galactose
dTDP-2,6-dideoxy-L-erythro-hexos-3-ulose (2.6.1.-) dTDP-L-ristosamine
beta-D-Fructose_6-phosphate (1.1.1.140) Sorbitol_6-phosphate
D-4'-Phosphopantothenate (6.3.2.5) _R_-4'-Phosphopantothenoyl-L-cysteine
N-Glycoloyl-neuraminate (2.7.7.43) CMP-N-glycoloylneuraminate
Protein_N6,N6-dimethyl-L-lysine (2.1.1.43) Protein_N6,N6,N6-trimethyl-L-lysine
Benzamide (3.5.1.4) Benzoate
2-Aminomuconate (3.5.99.5) _Z_-5-Oxohex-2-enedioate
Aniline (1.14.-.-) Catechol
dUDP (2.7.4.9) dUMP
2,4,5-Trichlorophenol (1.14.13.-) 2,5-Dichlorohydroquinone
D-Glucono-1,5-lactone (1.1.1.47) beta-D-Glucose
Guanine (2.4.2.4) Deoxyguanosine
tRNA_Thr_ (6.1.1.3) L-Threonyl-tRNA_Thr_
L-Tyrosine (2.6.1.57) 3-_4-Hydroxyphenyl_pyruvate
3-Carboxy-1-hydroxypropyl-ThPP (1.2.4.2) _Dihydrolipoyllysine-residue_succinyltransferase_
Styrene (1.14.13.-) Styrene_oxide
3-Oxododecanoyl-_acp_ (2.3.1.41) Malonyl-_acyl-carrier_protein_
Propanoyl-CoA (6.2.1.1) Propionyladenylate
Taurine (2.3.2.2) 5-L-Glutamyl-taurine
Inosine (2.4.2.1) Hypoxanthine
all-trans-Hexaprenyl_diphosphate (2.5.1.-) 3-Hexaprenyl-4-hydroxybenzoate
Glycolate (1.1.3.15) Glyoxylate
MurAc_oyl-L-Ala-D-gamma-Glu-L-Lys-D-Ala-D-Ala_-diphospho- (2.4.1.227) Undecaprenyl-diphospho-N-acetylmuramoyl-_N-acetylglucosamine_-L-
5-Dehydro-4-deoxy-D-glucarate (4.2.1.40) D-Glucarate
Malonyl-_acyl-carrier_protein_ (2.3.1.41) Acetoacetyl-_acp_
Oxaloacetate (2.6.1.1) L-Aspartate
Hydrogen_sulfide (2.5.1.47) Acetate
3-Oxostearoyl-_acp_ (2.3.1.41) Malonyl-_acyl-carrier_protein_
Sucrose (3.2.1.20) beta-D-Fructose
UDP-N-acetyl-D-glucosamine (2.4.1.227) Undecaprenyl-diphospho-N-acetylmuramoyl-_N-acetylglucosamine_-L-
Glycine (6.3.2.3) Glutathione
D-4-Hydroxy-2-oxoglutarate (4.1.1.3) Glyoxylate
2-Methylprop-2-enoyl-CoA (1.3.99.-) 2-Methylpropanoyl-CoA
S-Methyl-5-thio-D-ribose_1-phosphate (2.7.1.100) 5-Methylthio-D-ribose
Acetyl-CoA (6.2.1.1) Acetate
Thiamin_monophosphate (3.1.3.-) Thiamine
N-Acetylornithine (2.6.1.11) N-Acetyl-L-glutamate_5-semialdehyde
UDP-N-acetylmuramoyl-L-alanyl-D-glutamyl-6-carboxy-L-lysyl-D-alanyl- (2.7.8.13) UMP
L-Ornithine (3.5.1.16) N-Acetylornithine
Selenate (2.7.7.4) Adenylylselenate
3-_Imidazol-4-yl_-2-oxopropyl_phosphate (2.6.1.9) L-Histidinol_phosphate
2-Methylbut-2-enoyl-CoA (1.3.99.3) _S_-2-Methylbutanoyl-CoA
6-Acetamido-2-oxohexanoate (2.6.1.-) N6-Acetyl-L-lysine
Benzene-1,2,4-triol (1.14.13.-) p-Benzenediol
D-Ribulose_5-phosphate (2.7.1.47) D-Ribulose
D-Ribose_5-phosphate (2.7.1.15) D-Ribose
Xanthine (1.13.12.-) 3-Methylxanthine
S-Aminomethyldihydrolipoylprotein (2.1.2.10) NH3
tRNA_Gln_ (6.1.1.24) L-Glutamyl-tRNA_Gln_
4-Isopropenyl-2-oxy-cyclohexanecarboxyl-CoA (3.7.1.-) 3-Isopropenylpimelyl-CoA
Glycerone_phosphate (4.2.3.3) Methylglyoxal
Glucosylceramide (2.4.1.-) beta-D-Galactosyl-1,4-beta-D-glucosylceramide
D-Galactosamine_6-phosphate (5.3.1.-) D-Tagatose_6-phosphate
Propanoyl-CoA (6.2.1.13) Propanoate
5,10-Methylenetetrahydrofolate (1.5.1.20) 5-Methyltetrahydrofolate
trans-Tetradec-2-enoyl-CoA (1.3.99.3) Tetradecanoyl-CoA
6-Deoxoteasterone (1.14.-.-) 3-Dehydro-6-deoxoteasterone
D-Fructose (1.1.1.67) Mannitol
3-Oxooctanoyl-CoA (2.3.1.16) Hexanoyl-CoA
L-Cysteine (2.8.1.7) _Enzyme_-S-sulfanylcysteine
L-Leucine (1.14.13.-) 3-Methylbutyraldehyde_oxime
Glutaconyl-1-CoA (4.2.1.-) 2-Hydroxyglutaryl-CoA
Castasterone (1.14.-.-) Brassinolide
D-4'-Phosphopantothenate (2.7.1.33) Pantothenate
_R_-3-Hydroxy-3-methyl-2-oxopentanoate (1.1.1.86) _S_-2-Aceto-2-hydroxybutanoate
O-Acetyl-L-serine (2.3.1.30) L-Serine
Acetate (6.2.1.1) Acetyl_adenylate
Aldophosphamide (1.1.1.1) Alcophosphamide
Octanoyl-CoA (2.3.1.16) 3-Oxodecanoyl-CoA
_S_-2,3,4,5-Tetrahydropyridine-2-carboxylate (1.5.99.3) L-Pipecolate
D-glycero-D-manno-Heptose_1-phosphate (3.1.3.-) D-glycero-D-manno-Heptose_1,7-bisphosphate
Pyruvate (1.2.7.1) Acetyl-CoA
2-Hydroxy-3-keto-5-methylthiopentenyl-1-phosphate (3.1.3.77) 2,3-Diketo-5-methylthiopentyl-1-phosphate
Eriodictyol (1.14.11.9) Taxifolin
Glyoxylate (4.1.1.3) D-4-Hydroxy-2-oxoglutarate
6-Hydroxynicotinate (1.14.99.-) 2,5-Dihydroxypyridine
Thymine (1.3.1.2) 5,6-Dihydrothymine
D-Phenylalanine (2.6.1.21) Phenylpyruvate
Crotonoyl-CoA (4.2.1.17) _S_-3-Hydroxybutanoyl-CoA
L-Glutamate (1.4.1.4) 2-Oxoglutarate
trans-Hexadec-2-enoyl-CoA (1.3.99.13) Palmitoyl-CoA
D-Xylulose_5-phosphate (2.2.1.1) D-Glyceraldehyde_3-phosphate
2-_alpha-Hydroxyethyl_thiamine_diphosphate (1.2.4.1) Thiamin_diphosphate
D-4-Hydroxy-2-oxoglutarate (4.1.3.16) Pyruvate
D-Fructose (2.7.1.4) beta-D-Fructose_6-phosphate
L-Glutamate (1.5.1.12) L-Glutamate_5-semialdehyde
L-Valine (1.4.1.9) 3-Methyl-2-oxobutanoic_acid
4,4'-Diaponeurosporenic_acid (2.4.1.-) Glycosyl-4,4'-diaponeurosporenoate
L-Glutamine (6.1.1.18) Glutaminyl-tRNA
D-erythro-1-_Imidazol-4-yl_glycerol_3-phosphate (2.4.2.-) N-_5'-Phospho-D-1'-ribulosylformimino_-5-amino-1-_5''-phospho-D-
3-Methoxy-4-hydroxyphenylglycolaldehyde (1.4.3.4) L-Metanephrine
Tetradecanoyl-CoA (1.3.3.6) trans-Tetradec-2-enoyl-CoA
Pantetheine (2.7.1.33) Pantetheine_4'-phosphate
Linoleate (1.14.19.3) _6Z,9Z,12Z_-Octadecatrienoic_acid
5,10-Methylenetetrahydrofolate (2.1.2.1) L-Serine
3-Hydroxy-OPC8-CoA (4.2.1.17) trans-2-Enoyl-OPC8-CoA
Glycine (4.1.2.5) L-Threonine
2-Chloroethanol (3.8.1.5) 1,2-Dichloroethane
di-trans,poly-cis-Undecaprenyl_phosphate (2.7.8.13) UMP
L-Glutamate_5-semialdehyde (1.5.1.12) L-Glutamate
Cyclohexan-1,2-dione (3.7.1.-) Adipate_semialdehyde
Naphthalene-1,2-diol (1.14.13.1) 1-Hydroxy-2-naphthoate
Hydroxypyruvate (1.1.1.26) D-Glycerate
2-Dehydro-3-deoxy-D-gluconate (4.1.2.-) D-Glyceraldehyde
Thiobenzamide (1.14.13.-) Thiobenzamide_S-oxide
_R_-3-Hydroxydodecanoyl-_acp_ (1.1.1.100) 3-Oxododecanoyl-_acp_
Typhasterol (1.14.14.-) 7-Oxatyphasterol
Leukotriene_D4 (2.3.2.2) Leukotriene_C4
Trihomomethionine (2.6.1.-) 2-Oxo-7-methylthioheptanoic_acid
Diacetyl (1.1.1.4) _R_-Acetoin
2,4-Dihydroxyhept-2-enedioate (4.1.2.-) Succinate_semialdehyde
Betanin (2.3.1.-) Lampranthin_II
Formamidopyrimidine_nucleoside_triphosphate (3.5.4.16) 2,5-Diaminopyrimidine_nucleoside_triphosphate
Geranic_acid (2.8.3.-) trans-Geranyl-CoA
1-Hydro-1,1a-dihydroxy-9-fluorenone (1.14.-.-) Fluoren-9-one
L-Tryptophan (4.1.99.1) NH3
Estriol (1.1.1.62) 16alpha-Hydroxyestrone
Glutathione (3.5.1.-) Glutathionylspermidine
2-Chloromaleylacetate (1.13.11.-) 2,6-Dichlorohydroquinone
Oxaloacetate (4.1.1.31) CO2
dATP (2.7.4.6) dADP
Urocanate (4.2.1.49) 4-Imidazolone-5-propanoate
2-Dehydro-3-deoxy-6-phospho-D-gluconate (2.7.1.45) 2-Dehydro-3-deoxy-D-gluconate
Xanthosine_5'-phosphate (3.1.3.5) Xanthosine
_3S_-3-Carboxy-3-hydroxypropanoyl-CoA (4.1.3.24) Glyoxylate
3-Oxohexadecanoyl-_acp_ (1.1.1.100) _3R_-3-Hydroxypalmitoyl-_acyl-carrier_protein_
D-Altronate (4.2.1.7) 2-Dehydro-3-deoxy-D-gluconate
Pyruvate (2.6.1.21) D-Alanine
Pyridoxine (1.1.3.12) Pyridoxal
5-Methylcytosine (3.5.4.1) Thymine
CDP-4-dehydro-3,6-dideoxy-D-glucose_epimer (1.1.1.-) CDP-ascarylose
4-Hydroxy-3-polyprenylbenzoate (2.5.1.-) 4-Hydroxybenzoate
Acetyl-CoA (6.2.1.13) Acetate
7,8-Diaminononanoate (6.3.3.3) Dethiobiotin
Glycine (1.4.4.2) CO2
Xanthine (3.5.4.3) Guanine
_S_-Malate (1.1.1.40) Pyruvate
Cephalosporin_C (1.4.3.3) _7R_-7-_5-Carboxy-5-oxopentanoyl_aminocephalosporinate
2-Propyn-1-al (1.2.1.3) Propynoate
5-Amino-6-_5'-phosphoribitylamino_uracil (1.1.1.193) 5-Amino-6-_5'-phosphoribosylamino_uracil
_3R_-3-Hydroxytetradecanoyl-_acyl-carrier_protein_ (1.1.1.100) 3-Oxotetradecanoyl-_acp_
D-Glyceraldehyde_3-phosphate (5.3.1.1) Glycerone_phosphate
Guanosine (2.4.2.1) Guanine
5-Hydroxy-L-tryptophan (4.1.1.28) Serotonin
Fumarate (4.3.2.1) N-_L-Arginino_succinate
Cob_I_alamin (2.5.1.17) Cobamide_coenzyme
Phosphatidylglycerol (3.1.3.27) Phosphatidylglycerophosphate
1-Naphthalenesulfonic_acid (1.14.99.-) Naphthalene-1,2-diol
Cyanidin (2.4.1.-) Cyanidin_5-O-glucoside
Glycerophosphoglycoglycerolipid (2.7.8.20) Diglucosyl-diacylglycerol
D-Fructose (1.1.1.14) D-Sorbitol
2-Oxoglutarate (2.6.1.1) L-Glutamate
2-Oxo-6-methylthiohexanoic_acid (2.6.1.-) Dihomomethionine
3-Oxopropanoate (4.1.1.-) Acetaldehyde
Butyryl-_acp_ (1.3.1.9) But-2-enoyl-_acyl-carrier_protein_
Alkane (1.14.15.3) Primary_alcohol
Cortisol (1.1.1.-) Cortisone
Diglucosyl-diacylglycerol (2.4.1.-) 3-D-Glucosyl-1,2-diacylglycerol
Guanine (2.4.2.22) GMP
Decanoyl-CoA (1.3.3.6) trans-Dec-2-enoyl-CoA
L-Phenylalanine (2.6.1.9) Phenylpyruvate
dADP (2.7.4.3) dAMP
Secologanin (4.3.3.2) 3-alpha_S_-Strictosidine
Serotonin (2.1.1.-) 5-Methoxytryptamine
2-C-Methyl-D-erythritol_4-phosphate (2.7.7.60) 4-_Cytidine_5'-diphospho_-2-C-methyl-D-erythritol
2-Hydroxy-6-oxo-6-_2-hydroxyphenyl_-hexa-2,4-dienoate (1.13.11.-) 2,2',3-Trihydroxybiphenyl
Stachyose (3.2.1.22) Raffinose
D-Xylulose_5-phosphate (5.1.3.1) D-Ribulose_5-phosphate
3-Hydroxyisovaleryl-CoA (4.2.1.17) 3-Methylcrotonyl-CoA
Deoxyinosine (2.4.2.4) Hypoxanthine
D-Ribulose (1.1.1.56) Ribitol
N-Hydroxy-amino_acid (1.14.13.-) 2-Oxoacid_oxime
Naphthyl-2-oxomethyl-succinyl-CoA (2.3.1.-) Succinyl-CoA
_Hydroxymethylphenyl_succinyl-CoA (1.1.1.35) Benzoylsuccinyl-CoA
Pyridoxamine_phosphate (1.4.3.5) Pyridoxal_phosphate
2-Oxoglutarate (1.2.1.26) 2,5-Dioxopentanoate
3-Phospho-D-glycerate (5.4.2.1) 2-Phospho-D-glycerate
L-Methionine (2.5.1.6) S-Adenosyl-L-methionine
DNA (2.7.7.7) dGTP
ADP-glucose (2.7.7.27) D-Glucose_1-phosphate
2-trans-Dodecenoyl-CoA (1.3.3.6) Lauroyl-CoA
dADP (2.7.4.6) dATP
D-Fructose_6-phosphate (3.1.3.11) D-Fructose_1,6-bisphosphate
4-Methylcatechol (1.13.11.1) 3-Methyl-cis,cis-hexadienedioate
_4S_-4,6-Dihydroxy-2,5-dioxohexanoate (5.3.1.17) 5-Dehydro-4-deoxy-D-glucuronate
2-Acyl-1-alkyl-sn-glycero-3-phosphate (2.3.1.51) 1-Alkyl-sn-glycero-3-phosphate
beta-D-Glucose (1.1.1.47) D-Glucono-1,5-lactone
3-Phospho-D-glycerate (4.1.1.39) D-Ribulose_1,5-bisphosphate
3-Methoxy-4-hydroxyphenylglycolaldehyde (1.4.3.4) L-Normetanephrine
L-Methionine (6.1.1.10) L-Methionyl-tRNA
Apo-_acyl-carrier-protein_ (2.7.8.7) Acyl-carrier_protein
5,10-Methylenetetrahydrofolate (2.1.2.10) S-Aminomethyldihydrolipoylprotein
dTDP-L-mycarose (2.4.1.-) Demethylmacrocin
D-Lysine (2.6.1.21) 6-Amino-2-oxohexanoate
Thiamin_diphosphate (2.7.6.2) Thiamin_triphosphate
3-Phosphonopyruvate (4.1.1.82) Phosphonoacetaldehyde
NH3 (1.4.1.1) alpha-Amino_acid
trans-O-Hydroxybenzylidenepyruvate (5.3.99.-) 2-Hydroxychromene-2-carboxylate
L-Serine (6.1.1.11) L-Seryl-tRNA_Ser_
Isochorismate (4.1.3.-) Salicylate
L-Aspartate (5.1.1.13) D-Aspartate
Thioredoxin (1.17.4.1) dCDP
Precorrin_6Y (1.3.1.54) Precorrin_6X
N2-Acetyl-L-aminoadipate (2.7.2.-) N2-Acetyl-L-aminoadipyl-delta-phosphate
Undecaprenyl-diphospho-N-acetylmuramoyl-L-alanyl-D-glutamyl-meso- (2.4.1.227) Undecaprenyl-diphospho-N-acetylmuramoyl-_N-acetylglucosamine_-L-
Hydroxyatrazine (3.5.99.3) N-Isopropylammelide
NH3 (4.3.1.3) L-Histidine
_Dihydrolipoyllysine-residue__2-methylpropanoyl_transferase_ (1.2.4.4) Enzyme_N6-_lipoyl_lysine
alpha-D-Glucose (2.7.1.63) alpha-D-Glucose_6-phosphate
3,4-Dehydrorhodopin (2.1.1.-) Anhydrorhodovibrin
Phenylacetaldehyde (1.4.3.4) Phenethylamine
3-Hydroxypropanoate (3.1.2.4) 3-Hydroxypropionyl-CoA
Pyruvate (4.1.3.-) 4-Hydroxy-2-oxohexanoic_acid
1,4-Dihydroxy-2-naphthoate (2.5.1.-) 2-Demethylmenaquinone
Ferulate (6.2.1.12) Feruloyl-CoA
Sedoheptulose_7-phosphate (2.2.1.1) D-Ribose_5-phosphate
L-Seryl-tRNA_Sec_ (2.9.1.1) L-Selenocysteinyl-tRNA_Sec_
alpha-D-Galactosyl-_1->3_-1D-myo-inositol (3.2.1.22) D-Galactose
Benzene-1,2,4-triol (1.13.11.-) 3,4-Dihydroxybenzoate
Coproporphyrinogen_III (1.3.3.3) Protoporphyrinogen_IX
4-Carboxy-2-hydroxymuconate_semialdehyde (5.5.1.1) 2-Hydroxy-2-hydropyrone-4,6-dicarboxylate
3-Methyl-2-oxobutanoic_acid (1.2.4.4) _Dihydrolipoyllysine-residue__2-methylpropanoyl_transferase_
2-Methyl-4-amino-5-hydroxymethylpyrimidine_diphosphate (2.7.4.7) 4-Amino-2-methyl-5-phosphomethylpyrimidine
2-Hydroxy-2,4-pentadienoate (3.7.1.-) 2-Hydroxy-6-oxo-_2'-aminophenyl_-hexa-2,4-dienoate
Melibiitol (3.2.1.22) D-Galactose
2-Oxohept-3-enedioate (5.3.3.-) 2-Hydroxyhepta-2,4-dienedioate
Docosanoyl-CoA (3.1.2.-) Docosanoic_acid
Propanoyl-CoA (4.1.3.24) L-erythro-3-Methylmalyl-CoA
3-Hydroxypropionyl-CoA (1.1.1.-) 3-Oxopropionyl-CoA
Demethylcitalopram (1.4.3.4) Citalopram_aldehyde
3,4-Dihydroxybenzoate (1.13.11.8) 4-Carboxy-2-hydroxymuconate_semialdehyde
3-Methylsalicylate (1.14.13.1) 2,3-Dihydroxytoluene
Uroporphyrinogen_I (4.1.1.37) Coproporphyrinogen_I
R-S-Cysteinylglycine (3.4.13.3) S-Substituted_L-cysteine
3,5-Dibromo-4-hydroxybenzonitrile (4.2.1.84) 3,5-Dibromo-4-hydroxybenzamide
1-_2-Carboxyphenylamino_-1-deoxy-D-ribulose_5-phosphate (4.1.1.48) Indoleglycerol_phosphate
L-Lyxonate (4.1.1.-) _4R,5S_-4,5,6-Trihydroxy-2,3-dioxohexanoate
D-Glyceraldehyde_3-phosphate (2.2.1.1) D-Ribose_5-phosphate
p-Hydroxybenzyldesulphoglucosinolate (2.8.2.-) Sinalbin
alpha-Fluoro-beta-ureidopropionic_acid (3.5.1.6) alpha-Fluoro-beta-alanine
1,3,7-Trimethyluric_acid (1.7.3.3) 3,6,8-Trimethylallantoin
_Dihydrolipoyllysine-residue_succinyltransferase_ (1.2.4.2) 2-Oxoglutarate
Inositol_1-phosphate (3.1.3.25) myo-Inositol
2-_alpha-Hydroxyethyl_thiamine_diphosphate (2.2.1.6) _S_-2-Aceto-2-hydroxybutanoate
3-O-Mycarosylerythronolide_B (2.4.1.-) Erythromycin_D
O-Acetyl-L-homoserine (2.3.1.31) L-Homoserine
D-Glucarate (4.2.1.40) 2-Dehydro-3-deoxy-D-glucarate
_S_-Methylmalonate_semialdehyde (1.2.1.3) Methylmalonate
3-Hydroxyphenylacetate (1.14.13.3) 3,4-Dihydroxyphenylacetate
D-Erythrose_4-phosphate (2.5.1.54) 2-Dehydro-3-deoxy-D-arabino-heptonate_7-phosphate
Spermine (2.5.1.16) Spermidine
L-Proline (6.1.1.15) L-Prolyl-tRNA_Pro_
Phosphatidylethanolamine (2.1.1.17) Phosphatidyl-N-methylethanolamine
Acrylonitrile (3.5.5.7) Propenoate
3-Methylbutanoyl-CoA (1.3.99.10) 3-Methylcrotonyl-CoA
_R_-Acetoin (1.1.1.4) _R,R_-Butane-2,3-diol
Urea (3.5.1.5) CO2
DNA (2.7.7.7) dTTP
5-Hydroxyconiferaldehyde (1.14.13.-) Coniferyl_aldehyde
L-Serine (2.1.2.1) 5,10-Methylenetetrahydrofolate
D-Glyceraldehyde_3-phosphate (2.2.1.7) 1-Deoxy-D-xylulose_5-phosphate
Palmitoyl-CoA (2.3.1.-) CO2
L-Glutamate (6.3.1.11) gamma-L-Glutamylputrescine
_S_-2-Methylbutanoyl-CoA (1.3.99.2) 2-Methylbut-2-enoyl-CoA
Tryptamine (4.3.3.2) 3-alpha_S_-Strictosidine
Irinotecan (3.1.1.1) SN-38
Paraoxon (3.1.8.1) 4-Nitrophenol
Acetyl-CoA (1.2.1.27) 3-Oxopropanoate
L-Formylkynurenine (3.5.1.9) Formate
Aldoxime (1.14.13.-) 2-Oxoacid_oxime
6-Deoxoteasterone (1.14.-.-) Teasterone
Glutaryl-CoA (1.3.99.7) Crotonoyl-CoA
17alpha-Hydroxyprogesterone (5.3.3.1) 17alpha-Hydroxypregnenolone
Geraniol (1.14.14.-) 10-Hydroxygeraniol
L-Fuculose_1-phosphate (4.1.2.17) _S_-Lactaldehyde
Methanol (1.14.13.25) Methane
3-alpha_S_-Strictosidine (4.3.3.2) Secologanin
Tetrahydrobiopterin (1.5.1.34) Dihydrobiopterin
GDP-mannose (2.4.1.83) Dolichyl_phosphate_D-mannose
4-Hydroxybenzoate (1.14.99.-) 4-Hydroxybenzaldehyde
4-Fluoromuconolactone (5.5.1.1) 3-Fluoro-cis,cis-muconate
alpha-D-Glucose (3.2.1.10) Dextrin
Chloroacetyl_chloride (2.5.1.18) S-_2-Chloroacetyl_glutathione
5-Chloro-1,2,4-trihydroxybenzene (1.14.13.-) 2,5-Dichlorohydroquinone
Ecdysone (1.-.-.-) 26-Hydroxyecdysone
Pyruvate (4.3.1.17) L-Serine
D-Ornithine (1.4.3.3) 5-Amino-2-oxopentanoic_acid
NH3 (6.3.5.5) L-Glutamine
Glycine (1.4.3.3) Glyoxylate
_E_-4-Oxobut-1-ene-1,2,4-tricarboxylate (5.3.3.10) 4-Carboxy-2-hydroxyhexa-2,4-dienedioate
Carbamate (4.2.1.104) Cyanate
Mannitol (2.7.1.69) D-Mannitol_1-phosphate
L-Glutamate (3.5.3.8) N-Formimino-L-glutamate
N1-_5-Phospho-alpha-D-ribosyl_-5,6-dimethylbenzimidazole (2.4.2.21) Dimethylbenzimidazole
Cyanidin_3-O-_6-O-malonyl-beta-D-glucoside_ (2.4.1.-) Cyanidin-3-O-_6''-O-malonyl-2''-O-glucuronyl_glucoside
L-Cysteate (2.6.1.1) 3-Sulfopyruvate
2,5-Dichlorohydroquinone (1.14.13.-) 5-Chloro-1,2,4-trihydroxybenzene
Adenylylselenate (2.7.7.4) Selenate
Succinate (6.2.1.4) Succinyl-CoA
L-Homocysteine (2.1.1.5) L-Methionine
sn-glycero-3-Phosphocholine (3.1.4.46) Choline
Aminoacetone (1.4.3.4) Methylglyoxal
L-Gulono-1,4-lactone (1.1.3.8) L-xylo-Hexulonolactone
Caffeine (1.13.12.-) Theophylline
D-Glutamate (5.1.1.3) L-Glutamate
L-Tryptophan (4.1.1.28) Tryptamine
Choline_phosphate (2.7.1.32) Choline
Sulfoacetaldehyde (2.6.1.77) Taurine
5-Carboxymethyl-2-hydroxymuconate (1.2.1.60) 2-Hydroxy-5-carboxymethylmuconate_semialdehyde
D-Xylonate (3.1.1.68) D-Xylonolactone
Thiamin_diphosphate (2.7.6.2) Thiamine
Sedoheptulose_7-phosphate (3.1.3.37) Sedoheptulose_1,7-bisphosphate
2,6-Dichlorohydroquinone (1.13.11.-) 2-Chloromaleylacetate
2-Amino-4-hydroxy-6-_erythro-1,2,3-trihydroxypropyl_dihydropteridine (3.1.3.1) 2-Amino-4-hydroxy-6-_D-erythro-1,2,3-trihydroxypropyl_-7,8-
S-Aminomethyldihydrolipoylprotein (1.4.4.2) Glycine
trans,trans-Farnesyl_diphosphate (2.5.1.21) Presqualene_diphosphate
IMP (6.3.4.4) N6-_1,2-Dicarboxyethyl_-AMP
21-Hydroxypregnenolone (5.3.3.1) 11-Deoxycorticosterone
DNA (2.7.7.7) dCTP
3-Methylcrotonyl-CoA (1.3.99.3) 3-Methylbutanoyl-CoA
Sucrose (3.2.1.26) alpha-D-Glucose
2-Hydroxy-3-oxopropanoate (4.1.2.20) 5-Dehydro-4-deoxy-D-glucarate
N-Methylhydantoin (3.5.2.14) N-Carbamoylsarcosine
1-_3,4-Dihydroxyphenyl_-5-hydroxy-3-decanone (2.1.1.-) _6_-Gingerol
1,2-Anthracenediol (1.13.11.-) 3-_2-Carboxyvinyl_naphthalene-2-carboxylic_acid
5-Hydroxy-N-formylkynurenine (3.5.1.9) 5-Hydroxykynurenine
CO2 (1.2.7.3) 2-Oxoglutarate
Pyridoxal (1.4.3.5) Pyridoxine
3-Oxo-OPC8-CoA (1.1.1.35) 3-Hydroxy-OPC8-CoA
Butanal (1.2.1.10) Butanoyl-CoA
Dihydrofolate (1.5.1.3) Tetrahydrofolate
Enzyme_N6-_lipoyl_lysine (1.8.1.4) Enzyme_N6-_dihydrolipoyl_lysine
_S_-Reticuline (2.1.1.-) Laudanine
4-Chlorophenoxyacetate (1.14.-.-) 4-Chlorophenol
Cobinamide (2.5.1.17) Adenosyl_cobinamide
4-Guanidinobutanamide (3.5.1.4) 4-Guanidinobutanoate
3',4'-Dihydrorhodovibrin (2.1.1.-) 3,4,3',4'-Tetrahydrospirilloxanthin
Glycerone_phosphate (1.1.1.8) sn-Glycerol_3-phosphate
Heme (4.99.1.1) Protoporphyrin
OPC6-CoA (2.3.1.16) 3-Oxo-OPC8-CoA
3-Methylsalicylaldehyde (1.2.1.-) 3-Methylsalicylate
L-Cysteine (4.4.1.8) Pyruvate
2,3,2',3'-Tetrakis_3-hydroxytetradecanoyl_-D-glucosaminyl-1,6-beta- (2.4.1.182) 2,3-Bis_3-hydroxytetradecanoyl_-beta-D-glucosaminyl_1-phosphate
Amylose (2.4.1.18) Starch
N-Cyclohexylformamide (3.5.1.-) Cyclohexylamine
3-Fumarylpyruvate (3.7.1.5) Fumarate
D-Sorbitol (3.2.1.22) Melibiitol
4-Hydroxycinnamyl_aldehyde (1.2.1.44) p-Coumaroyl-CoA
Isopentenyl_diphosphate (2.5.1.1) Geranyl_diphosphate
_S_-Malate (1.1.1.37) Oxaloacetate
Selenocysteine (2.1.1.9) Se-Methylselenocysteine
L-Gulonate (3.1.1.17) L-Gulono-1,4-lactone
L-Histidinol (1.1.1.23) L-Histidinal
6-Mercaptopurine (1.17.3.2) 6-Thiourate
Oxaloacetate (4.1.1.49) Phosphoenolpyruvate
Glutathione (6.3.2.3) Glycine
3-Chlorocatechol (1.13.11.1) 2-Chloro-cis,cis-muconate
L-Methionine (2.1.1.14) L-Homocysteine
_+_-_S_-Carvone (1.3.-.-) _1R,4S_-Iso-dihydrocarvone
Benzoate (6.2.1.25) S-Benzoate_coenzyme_A
L-Galactose_1-phosphate (2.7.-.-) GDP-L-galactose
Uracil (1.3.1.2) 5,6-Dihydrouracil
S-Methyl-5-thio-D-ribulose_1-phosphate (4.2.1.109) 2,3-Diketo-5-methylthiopentyl-1-phosphate
D-Glycerate (1.2.7.5) D-Glyceraldehyde
4-Methyl-2-oxopentanoate (1.2.4.4) _Dihydrolipoyllysine-residue__2-methylpropanoyl_transferase_
_S_-3-Methyl-2-oxopentanoic_acid (1.2.4.4) 2-Methyl-1-hydroxybutyl-ThPP
6-Ketoxycyclohex-1-ene-1-carboxyl-CoA (3.7.1.-) 3-Hydroxypimeloyl-CoA
Maltose (5.4.99.16) alpha,alpha-Trehalose
2,3,2',3'-Tetrakis_3-hydroxytetradecanoyl_-D-glucosaminyl-1,6-beta- (2.7.1.130) 2,3,2'3'-Tetrakis_3-hydroxytetradecanoyl_-D-glucosaminyl-1,6-beta-D-
_S_-Dihydroorotate (1.3.3.1) Orotate
L-Histidine (4.3.1.3) Urocanate
CMP (2.7.1.48) Cytidine
GMP (6.3.5.2) Xanthosine_5'-phosphate
5alpha-Campestan-3-one (1.14.13.-) 22alpha-Hydroxy-5alpha-campestan-3-one
1-Hydroxy-2-methyl-2-butenyl_4-diphosphate (1.17.1.2) Dimethylallyl_diphosphate
Orotidine_5'-phosphate (2.4.2.10) 5-Phospho-alpha-D-ribose_1-diphosphate
Fumarate (4.3.1.1) L-Aspartate
Glycerol (1.1.1.2) D-Glyceraldehyde
dCTP (2.7.7.7) DNA
Acetoacetate (6.2.1.16) Acetoacetyl-CoA
Pyridoxine_phosphate (1.4.3.5) Pyridoxal_phosphate
1-Hydroxy-2-naphthaldehyde (4.1.2.-) cis-4-_1'-Hydroxynaphth-2'-yl_-2-oxobut-3-enoate
S-Adenosylmethioninamine (2.5.1.16) Spermidine
Octanoyl-_acp_ (2.3.1.41) 3-Oxodecanoyl-_acp_
3,4',5-Trihydroxystilbene (1.14.-.-) 3,3',4'5-Tetrahydroxystilbene
_R_-2,3-Dihydroxy-3-methylpentanoate (1.1.1.86) _R_-3-Hydroxy-3-methyl-2-oxopentanoate
Palmitoyl-CoA (6.2.1.3) Hexadecanoic_acid
2,6-Dimethyl-5-methylene-3-oxo-heptanoyl-CoA (2.3.1.-) 3-Isopropylbut-3-enoyl-CoA
Sinapoyl-CoA (6.2.1.12) Sinapate
N-Hydroxy-amino_acid (1.14.13.-) L-Amino_acid
2-Hydroxy-2,4-pentadienoate (3.7.1.-) 2-Hydroxy-6-keto-2,4-heptadienoate
UDP-glucose (2.4.1.15) alpha,alpha'-Trehalose_6-phosphate
Succinyl-CoA (6.2.1.4) Succinate
_S_-Hydroxyhexanoyl-CoA (1.1.1.35) 3-Oxohexanoyl-CoA
Acetyl_adenylate (6.2.1.1) Acetate
D-Glucose (2.4.1.25) Maltose
2-Hexaprenyl-3-methyl-6-methoxy-1,4-benzoquinone (1.14.13.-) 2-Hexaprenyl-3-methyl-5-hydroxy-6-methoxy-1,4-benzoquinone
Caffeoyl-CoA (1.14.13.-) p-Coumaroyl-CoA
tRNA_Phe_ (6.1.1.20) L-Phenylalanyl-tRNA_Phe_
1-Acyl-sn-glycero-3-phosphoethanolamine (3.1.1.5) sn-glycero-3-Phosphoethanolamine
Pyruvate (4.1.2.20) 2-Dehydro-3-deoxy-D-glucarate
2-_Formamido_-N1-_5'-phosphoribosyl_acetamidine (6.3.5.3) 5'-Phosphoribosyl-N-formylglycinamide
Naphthalene-1,2-diol (1.13.11.-) 2-Hydroxychromene-2-carboxylate
3D-_3,5/4_-Trihydroxycyclohexane-1,2-dione (3.7.1.-) 5-Deoxy_glucuronic_acid
2-Oxo-5-methyl-cis-muconate (4.1.1.77) 2-Hydroxy-cis-hex-2,4-dienoate
5,6-Dihydrouracil (1.3.1.2) Uracil
13_1_-Oxo-magnesium-protoporphyrin_IX_13-monomethyl_ester (1.14.13.81) Divinylprotochlorophyllide
Coniferyl_aldehyde (1.14.13.-) 5-Hydroxyconiferaldehyde
N4-Acetylaminobutanal (1.4.3.4) N-Acetylputrescine
Pyridoxal_phosphate (2.7.1.35) Pyridoxal
L-Arogenate (4.2.1.51) L-Phenylalanine
Shikimate_3-phosphate (2.5.1.19) 5-O-_1-Carboxyvinyl_-3-phosphoshikimate
Xanthosine_5'-phosphate (6.3.5.2) GMP
L-Cystathionine (4.2.1.22) L-Homocysteine
Glycine (1.4.3.19) Iminoglycine
3-Oxododecanoyl-_acp_ (1.1.1.100) _R_-3-Hydroxydodecanoyl-_acp_
Phenanthrene-3,4-diol (1.13.11.-) 2-Hydroxy-2H-benzo_h_chromene-2-carboxylate
2,3-Bis_3-hydroxytetradecanoyl_-beta-D-glucosaminyl_1-phosphate (3.6.1.-) UDP-2,3-bis_3-hydroxytetradecanoyl_glucosamine
5-Hydroxyferuloyl-CoA (1.2.1.44) 5-Hydroxyconiferaldehyde
2-Hydroxy-6-oxonona-2,4-diene-1,9-dioate (3.7.1.-) Succinate
Hexadecanoyl-_acp_ (2.3.1.-) Acyl-carrier_protein
Choline (1.1.99.1) Betaine_aldehyde
D-Fructose_1-phosphate (4.1.2.13) D-Glyceraldehyde
Malonyl-_acyl-carrier_protein_ (2.3.1.41) 3-Oxohexadecanoyl-_acp_
3-Oxotetradecanoyl-CoA (2.3.1.16) Lauroyl-CoA
UDP-N-acetyl-D-glucosamine (2.5.1.7) UDP-N-acetyl-3-_1-carboxyvinyl_-D-glucosamine
L-Lysine (1.5.1.8) N6-_L-1,3-Dicarboxypropyl_-L-lysine
Sphingosine_1-phosphate (4.1.2.27) Ethanolamine_phosphate
_2S_-2-Isopropylmalate (4.2.1.33) 2-Isopropylmaleate
4-Fluorocatechol (1.13.11.1) 3-Fluoro-cis,cis-muconate
2-Methyl-1-hydroxypropyl-ThPP (1.2.4.4) _Dihydrolipoyllysine-residue__2-methylpropanoyl_transferase_
alpha-D-Glucose (3.2.1.26) Sucrose
UDP-N-acetyl-3-_1-carboxyvinyl_-D-glucosamine (1.1.1.158) UDP-N-acetylmuramate
_S_-Hydroxyoctanoyl-CoA (4.2.1.17) trans-Oct-2-enoyl-CoA
Hydrogenobyrinate (5.4.1.2) Precorrin_8X
Cyclohexane-1-carboxyl-CoA (1.3.-.-) Cyclohex-1-ene-1-carboxyl-CoA
D-Galactose (3.2.1.22) alpha-D-Galactosyl-_1->3_-1D-myo-inositol
L-Tryptophan (6.1.1.2) L-Tryptophanyl-tRNA_Trp_
Juvenile_hormone_III_acid (2.1.1.-) Juvenile_hormone_III
N-Ribosylnicotinamide (2.4.2.1) Nicotinamide
D-Glucose_6-phosphate (5.4.2.2) D-Glucose_1-phosphate
Glycerol (2.7.1.30) sn-Glycerol_3-phosphate
cis-3-Chloro-2-propene-1-ol (3.8.1.5) cis-1,3-Dichloropropene
Hexanoyl-_acp_ (2.3.1.41) 3-Oxooctanoyl-_acp_
cis-4,5-Dihydroxycyclohexa-1_6_,2-diene-1,2-dicarboxylate (1.14.12.7) Phthalate
_Indol-3-yl_acetamide (3.5.1.4) Indole-3-acetate
beta-D-Fructose_6-phosphate (2.7.1.4) beta-D-Fructose
UDP-glucose (2.4.1.-) Dihydrozeatin-O-glucoside
Arbutin (2.7.1.69) Arbutin_6-phosphate
2,4,6/3,5-Pentahydroxycyclohexanone (4.2.1.44) 3D-_3,5/4_-Trihydroxycyclohexane-1,2-dione
Demethyllactenocin (2.4.1.-) Demethylmacrocin
Chlorophyllide (1.3.1.75) Divinyl_chlorophyllide_a
L-erythro-4-Hydroxyglutamate (1.5.1.12) L-1-Pyrroline-3-hydroxy-5-carboxylate
Cinnamoyl-CoA (6.2.1.12) trans-Cinnamate
beta-Alanine (2.6.1.18) 3-Oxopropanoate
trans,trans-Farnesyl_diphosphate (4.2.3.-) beta-Selinene
NH3 (3.5.3.19) _-_-Ureidoglycolate
FAD (2.7.7.2) FMN
Starch (3.2.1.1) Dextrin
Hydroxymethylbilane (2.5.1.61) Porphobilinogen
O-Succinyl-L-homoserine (2.5.1.48) Cystathionine
Feruloyl-diketide-CoA (2.3.1.-) Demethoxycurcumin
2-Polyprenyl-3-methyl-6-methoxy-1,4-benzoquinone (1.14.13.-) 2-Polyprenyl-3-methyl-5-hydroxy-6-methoxy-1,4-benzoquinone
Pyridoxal_phosphate (1.4.3.5) Pyridoxamine_phosphate
Thymidine (2.4.2.4) Thymine
5-Methylthio-D-ribose (2.7.1.100) S-Methyl-5-thio-D-ribose_1-phosphate
Perillic_acid (6.2.1.-) Perillyl-CoA
Citrate (2.3.3.1) Oxaloacetate
3-O-Methylgallate (1.13.11.8) 2-Pyrone-4,6-dicarboxylate
Pyruvate (2.2.1.6) 2-_alpha-Hydroxyethyl_thiamine_diphosphate
Propanoyl-CoA (2.3.1.8) Propanoyl_phosphate
tRNA_Trp_ (6.1.1.2) L-Tryptophanyl-tRNA_Trp_
Cyclic_amidines (3.5.4.2) NH3
Citronellate (6.2.1.-) Citronellyl-CoA
4-Coumaryl_alcohol (1.11.1.7) p-Hydroxyphenyl_lignin
Guanosine_3',5'-bis_diphosphate_ (3.6.1.40) Guanosine_3'-diphosphate_5'-triphosphate
L-Gulono-1,4-lactone (3.1.1.17) L-Gulonate
2,3-Dihydroxy-p-cumate (1.13.11.-) 2-Hydroxy-3-carboxy-6-oxo-7-methylocta-2,4-dienoate
alpha-D-Glucosamine_1-phosphate (2.3.1.157) N-Acetyl-alpha-D-glucosamine_1-phosphate
5,10-Methenyltetrahydrofolate (2.1.2.10) 5-Formyltetrahydrofolate
5-_2'-Formylethyl_-4,6-dihydroxypicolinate (1.2.1.-) 5-_2'-Carboxyethyl_-4,6-dihydroxypicolinate
D-erythro-1-_Imidazol-4-yl_glycerol_3-phosphate (4.2.1.19) 3-_Imidazol-4-yl_-2-oxopropyl_phosphate
Tetrahydrofolate (2.1.2.3) 10-Formyltetrahydrofolate
5-_5-Phospho-D-ribosylaminoformimino_-1-_5-phosphoribosyl_- (3.5.4.19) Phosphoribosyl-AMP
3,4-Dihydroxymandelaldehyde (1.4.3.4) L-Adrenaline
Stearoyl-CoA (1.14.19.1) Oleoyl-CoA
Glutathione (1.11.1.9) Glutathione_disulfide
R-S-Glutathione (2.3.2.2) L-Glutamate
D-Erythrose_4-phosphate (4.1.2.13) Sedoheptulose_1,7-bisphosphate
2,3-Bis_3-hydroxytetradecanoyl_-beta-D-glucosaminyl_1-phosphate (2.4.1.182) 2,3,2',3'-Tetrakis_3-hydroxytetradecanoyl_-D-glucosaminyl-1,6-beta-
dCDP (2.7.4.6) dCTP
Fluoren-9-one (1.14.-.-) 1-Hydro-1,1a-dihydroxy-9-fluorenone
2-Hydroxy-4-hydroxymethylbenzalpyruvate (4.2.1.-) 4-Hydroxymethylsalicylaldehyde
Benzoylsuccinyl-CoA (2.3.1.-) Succinyl-CoA
_Dihydrolipoyllysine-residue__2-methylpropanoyl_transferase_ (2.3.1.168) 3-Methylbutanoyl-CoA
5-Oxoproline (3.5.2.9) L-Glutamate
3-Dehydroquinate (4.2.3.4) 2-Dehydro-3-deoxy-D-arabino-heptonate_7-phosphate
alpha-D-Glucose_6-phosphate (2.7.1.63) alpha-D-Glucose
_6S_-Hydroxyhyoscyamine (1.14.11.11) L-Hyoscyamine
L-Homocysteine (2.1.1.14) L-Methionine
Caffeoyl-CoA (2.3.1.74) Eriodictyol_chalcone
Phthalate (3.7.1.-) 2-Hydroxy-6-oxo-6-_2-carboxyphenyl_-hexa-2,4-dienoate
3-Oxo-OPC4-CoA (1.1.1.35) 3-Hydroxy-OPC4-CoA
Glycine (2.1.2.1) L-Serine
Sinapate (6.2.1.12) Sinapoyl-CoA
Deoxyuridine (2.7.1.21) dUMP
1,1-Dichloroethylene_epoxide (2.5.1.18) 2-_S-Glutathionyl_acetyl_chloride
Phosphoenolpyruvate (4.1.1.32) Oxaloacetate
10-Formyltetrahydrofolate (2.1.2.2) Tetrahydrofolate
Dihydrofolate (2.1.1.45) 5,10-Methylenetetrahydrofolate
Urate (1.17.3.2) Xanthine
2-Octaprenyl-3-methyl-5-hydroxy-6-methoxy-1,4-benzoquinone (2.1.1.64) Ubiquinone-8
L-Cystathionine (2.5.1.48) O-Succinyl-L-homoserine
N6-_1,2-Dicarboxyethyl_-AMP (4.3.2.2) Fumarate
4-Chlorocatechol (1.13.11.2) 5-Chloro-2-hydroxymuconic_semialdehyde
Nitric_oxide (1.7.99.7) Nitrous_oxide
Galactitol_1-phosphate (1.1.1.251) D-Tagatose_6-phosphate
L-Aspartate (4.1.1.15) beta-Alanine
Butin (1.14.11.9) Fustin
Eriodictyol (1.1.1.219) Luteoforol
Nicotinate_D-ribonucleotide (3.1.3.5) Nicotinate_D-ribonucleoside
Carbamoyl_phosphate (2.1.3.3) L-Citrulline
Precorrin_5 (2.1.1.133) Precorrin_4
Nicotinamide_D-ribonucleotide (3.1.3.5) N-Ribosylnicotinamide
Isoandrocymbine (2.1.1.-) O-Methylandrocymbine
L-Lysine (3.5.1.-) N2-Acetyl-L-lysine
3-Oxopalmitoyl-CoA (2.3.1.16) Acetyl-CoA
N-Acetyl-D-glucosamine (2.7.1.59) N-Acetyl-D-glucosamine_6-phosphate
trans-Dec-2-enoyl-CoA (1.3.99.-) Decanoyl-CoA
Pyruvate (1.1.1.40) _S_-Malate
UDP-glucose (3.6.1.9) D-Glucose_1-phosphate
trans-Hexadec-2-enoyl-CoA (1.3.99.3) Palmitoyl-CoA
Liquiritigenin (1.14.11.9) Garbanzol
4,6-Dideoxy-4-oxo-dTDP-D-glucose (5.1.3.13) dTDP-4-dehydro-6-deoxy-L-mannose
Campestanol (1.14.13.-) 6-Deoxocathasterone
Urate (1.17.1.4) Xanthine
Pyridoxal_phosphate (1.4.3.5) Pyridoxine_phosphate
2-Methylcitrate (2.3.3.5) Propanoyl-CoA
D-4-Hydroxy-2-oxoglutarate (2.6.1.21) L-erythro-4-Hydroxyglutamate
UDP-N-acetyl-D-galactosaminuronic_acid (1.1.1.-) UDP-N-acetyl-D-galactosamine
H+ (1.1.1.100) 3-Hydroxyoctadecanoyl-_acp_
D-Galacturonate (1.1.1.-) L-Galactonate
NPC (3.1.1.1) SN-38
cyclo-Dopa_5-O-glucoside (2.4.1.-) cyclo-Dopa-glucuronylglucoside
_3S_-3-Hydroxyadipyl-CoA (4.2.1.17) 5-Carboxy-2-pentenoyl-CoA
Hexadecanoic_acid (6.2.1.3) Palmitoyl-CoA
Uracil (3.5.4.1) Cytosine
Glyoxylate (1.1.1.79) Glycolate
N2-Acetyl-L-aminoadipate_semialdehyde (1.2.1.-) N2-Acetyl-L-aminoadipyl-delta-phosphate
4,4'-Diapophytoene (1.14.99.-) 4,4'-Diaponeurosporene
2,3-Diketo-5-methylthiopentyl-1-phosphate (3.1.3.77) 1,2-Dihydroxy-5-_methylthio_pent-1-en-3-one
L-Tryptophan (4.2.1.20) L-Serine
2-Oxoglutarate (1.1.1.42) Oxalosuccinate
L-Arabinose (1.1.1.46) L-Arabinono-1,4-lactone
3-Oxooctanoyl-_acp_ (2.3.1.41) Hexanoyl-_acp_
6-Carboxyhexanoyl-CoA (2.3.1.47) 8-Amino-7-oxononanoate
L-Glutamine (6.3.5.5) L-Glutamate
UDP-N-acetylmuramoyl-L-alanyl-gamma-D-glutamyl-L-lysine (6.3.2.10) UDPMurAc_oyl-L-Ala-D-gamma-Glu-L-Lys-D-Ala-D-Ala_
L-Glutamate (6.3.2.2) gamma-L-Glutamyl-L-cysteine
5-FU (2.4.2.3) 5-Fluorouridine
Taurine (1.14.11.17) Sulfite
Cellulose (3.2.1.91) Cellobiose
Sedoheptulose_7-phosphate (2.2.1.2) D-Erythrose_4-phosphate
Citrate (2.3.3.1) Acetyl-CoA
3alpha,7alpha-Dihydroxy-5beta-24-oxocholestanoyl-CoA (1.1.1.35) 3alpha,7alpha,24-Trihydroxy-5beta-cholestanoyl-CoA
myo-Inositol (3.1.3.25) 1D-myo-Inositol_3-phosphate
UDP-L-Ara4FN (2.4.2.-) Undecaprenyl_phosphate_alpha-L-Ara4FN
NH3 (2.7.2.2) Carbamoyl_phosphate
Acetyl-CoA (4.1.1.9) Malonyl-CoA
Taurine (2.6.1.77) Sulfoacetaldehyde
3-Butyn-1-ol (1.1.99.8) 3-Butyn-1-al
L-Glutamate (4.1.1.15) 4-Aminobutanoate
Succinyl-CoA (2.3.1.61) _Dihydrolipoyllysine-residue_succinyltransferase_
L-Ornithine (2.6.1.13) L-Glutamate_5-semialdehyde
Ethylene_oxide (1.1.1.-) Acetyl-CoA
D-glycero-D-manno-Heptose_1-phosphate (2.7.7.-) ADP-D-glycero-D-manno-heptose
N-Cyclopropylammeline (3.5.4.-) N-Cyclopropylammelide
Hydroxypyruvate (1.1.1.29) D-Glycerate
Crotonoyl-CoA (1.3.3.6) Butanoyl-CoA
Raffinose (3.2.1.22) Sucrose
N-Acetylisoniazid (3.5.1.-) Isonicotinic_acid
3-Hydroxy-3-methyl-2-oxobutanoic_acid (1.1.1.86) _S_-2-Acetolactate
3alpha,7alpha,24-Trihydroxy-5beta-cholestanoyl-CoA (1.1.1.35) 3alpha,7alpha-Dihydroxy-5beta-24-oxocholestanoyl-CoA
Divinylprotochlorophyllide (1.3.1.75) Protochlorophyllide
D-Glyceraldehyde (1.2.7.5) D-Glycerate
L-Tryptophan (1.13.12.3) _Indol-3-yl_acetamide
Xanthine (1.17.1.4) Urate
R-S-Cysteinylglycine (3.4.11.1) S-Substituted_L-cysteine
tRNA_Met_ (6.1.1.10) L-Methionyl-tRNA
Hexadecanoyl-_acp_ (2.3.1.-) CO2
_R_-3-Hydroxybutanoate (1.1.1.30) Acetoacetate
5-Carboxy-2-oxohept-3-enedioate (4.1.1.68) 2-Hydroxyhepta-2,4-dienedioate
Prephenate (4.2.1.91) Phenylpyruvate
Orotate (1.3.3.1) _S_-Dihydroorotate
3-Methylcrotonyl-CoA (4.2.1.17) 3-Hydroxyisovaleryl-CoA
Precorrin_2 (2.1.1.130) Precorrin_3A
beta-D-Fructose_1,6-bisphosphate (4.1.2.13) Glycerone_phosphate
trans-Oct-2-enoyl-_acp_ (1.3.1.9) Octanoyl-_acp_
_S_-4-Amino-5-oxopentanoate (5.4.3.8) 5-Aminolevulinate
_S_-1-Phenylethanol (1.1.-.-) Acetophenone
Toluene-4-sulfonate (1.14.13.-) 4-Cresol
2-Aminoethylphosphonate (1.1.99.-) 1-Hydroxy-2-aminoethylphosphonate
1,2-Dihydroxyfluorene (1.13.11.-) 2-Hydroxy-4-_2-oxo-1,3-dihydro-2H-inden-1-ylidene_but-2-enoic_acid
D-Ribulose_5-phosphate (5.1.3.1) D-Xylulose_5-phosphate
UDP-N-acetylmuramoyl-L-alanine (6.3.2.8) UDP-N-acetylmuramate
3-Oxohexanoyl-CoA (2.3.1.9) Butanoyl-CoA
2-Hydroxy-6-oxo-6-_2-hydroxyphenoxy_-hexa-2,4-dienoate (1.13.11.-) 2,2',3-Trihydroxydiphenylether
3-beta-D-Galactosyl-sn-glycerol (3.2.1.22) D-Galactose
L-Formylkynurenine (3.5.1.9) L-Kynurenine
1-_5'-Phosphoribosyl_-5-amino-4-_N-succinocarboxamide_-imidazole (4.3.2.2) 1-_5'-Phosphoribosyl_-5-amino-4-imidazolecarboxamide
4-Aminobutanoate (3.4.13.3) Homocarnosine
Hexadecanoyl-_acp_ (2.3.1.-) 3-Oxostearoyl-_acp_
dTDP-3-oxo-4,6-dideoxy-D-glucose (2.6.1.-) dTDP-3-amino-3,4,6-trideoxy-D-glucose
Pregnenolone (5.3.3.1) Progesterone
2,6-Dihydroxypseudooxynicotine (3.7.1.-) 4-Methylaminobutyrate
2-Mercaptoethanesulfonate (2.1.1.86) 5,6,7,8-Tetrahydromethanopterin
trans,trans-Farnesyl_diphosphate (4.2.3.-) Humulene
N1,N5,N10-Tricaffeoyl_spermidine (2.1.1.-) N1,N5,N10-Triferuloyl_spermidine
3-Oxodecanoyl-_acp_ (1.1.1.100) _3R_-3-Hydroxydecanoyl-_acyl-carrier_protein_
Homomethionine (1.14.13.-) 4-Methylthiobutanaldoxime
Propionyladenylate (6.2.1.1) Propanoate
2-Deoxy-5-keto-D-gluconic_acid_6-phosphate (4.1.2.29) Glycerone_phosphate
N2-Acetyl-L-aminoadipate_semialdehyde (2.6.1.-) N2-Acetyl-L-lysine
2',3'-Cyclic_UMP (3.1.4.16) 3'-UMP
4-Maleylacetoacetate (1.13.11.5) Homogentisate
Cyclic_de-hypoxanthine_futalosine (1.14.-.-) 1,4-Dihydroxy-6-naphthoate
3-_7'-Methylthio_heptylmalic_acid (1.1.1.-) 2-Oxo-10-methylthiodecanoic_acid
4-Hydroxyphenylacetate (1.14.13.3) 3,4-Dihydroxyphenylacetate
Retinal (1.1.1.1) Retinol
UDP-4-dehydro-6-deoxy-D-glucose (5.1.3.-) UDP-4-keto-rhamnose
_S_-4-Amino-5-oxopentanoate (1.2.1.70) L-Glutamyl-tRNA_Glu_
alpha-Amino_acid (1.4.1.2) NH3
H+ (1.1.1.-) 3-Hydroxyoctadecanoyl-CoA
L-Asparagine (3.5.1.1) NH3
2,3-Diketo-5-methylthiopentyl-1-phosphate (4.2.1.109) S-Methyl-5-thio-D-ribulose_1-phosphate
_4Z,7Z,10Z,13Z,16Z_-Docosapentaenoyl-CoA (2.3.1.16) _6Z,9Z,12Z,15Z,18Z_-3-Oxotetracosapenta-6,9,12,15,18-enoyl-CoA
Pyruvate (3.7.1.-) 5-Hydroxy-2,4-dioxopentanoate
Dihomomethionine (2.6.1.-) 2-Oxo-6-methylthiohexanoic_acid
5,10-Methenyltetrahydrofolate (4.3.1.4) 5-Formiminotetrahydrofolate
trans,trans-Farnesyl_diphosphate (4.2.3.-) _+_-Valencene
2,3-Dihydroxy_1,1,1-Trichloro-2,2-bis_4'-chlorophenyl_ethane (1.13.11.-) 6-Oxo-2-hydroxy-7-_4'-chlorophenyl_-3,8,8,8-tetrachloroocta-2E,4E-
2-Phosphoglycolate (4.1.1.39) D-Ribulose_1,5-bisphosphate
Penicillin (3.5.1.11) 6-Aminopenicillanate
3-Fluorobenzoate (1.14.12.10) 5-Fluorocyclohexadiene-cis,cis-1,2-diol-1-carboxylate
Sinapoyl-CoA (2.1.1.104) 5-Hydroxyferuloyl-CoA
Enzyme_N6-_dihydrolipoyl_lysine (1.8.1.4) Enzyme_N6-_lipoyl_lysine
UMP (2.7.1.48) Uridine
UDP-3-O-_3-hydroxytetradecanoyl_-N-acetylglucosamine (2.3.1.129) UDP-N-acetyl-D-glucosamine
2-Acetyl-1-alkyl-sn-glycero-3-phosphocholine (3.1.1.47) 1-Organyl-2-lyso-sn-glycero-3-phosphocholine
p-Coumaroyl-diketide-CoA (2.3.1.-) Demethoxycurcumin
Pyruvate (2.3.1.12) Acetyl-CoA
D-Glucoside (3.2.1.21) alpha-D-Glucose
Succinyl-CoA (1.2.7.3) 2-Oxoglutarate
3-Ureidoisobutyrate (3.5.2.2) 5,6-Dihydrothymine
L-Alanine (6.1.1.7) L-Alanyl-tRNA
Thiamine (2.7.6.2) Thiamin_diphosphate
L-Glutamate (2.7.2.11) L-Glutamyl_5-phosphate
Citrate (2.3.3.8) Oxaloacetate
cis-2,3-Dihydro-2,3-dihydroxybiphenyl (1.14.12.18) Biphenyl
_S_-2-Acetolactate (4.1.1.5) _R_-Acetoin
2,6-Naphthalenedisulfonic_acid (1.14.99.-) 1,2-Dihydroxynaphthalene-6-sulfonate
Protoporphyrin (4.99.1.1) Heme
beta-D-Fructose_6-phosphate (5.3.1.9) alpha-D-Glucose_6-phosphate
Glycerone_phosphate (4.1.2.13) D-Fructose_1-phosphate
2-Amino-4-hydroxy-6-_erythro-1,2,3-trihydroxypropyl_dihydropteridine (3.5.4.16) 2,5-Diamino-6-_5'-triphosphoryl-3',4'-trihydroxy-2'-oxopentyl_-
D-Glucosamine_6-phosphate (5.4.2.10) alpha-D-Glucosamine_1-phosphate
N-Acetyl-D-mannosamine (2.5.1.56) N-Acetylneuraminate
2,4-Dichlorobenzoate (6.2.1.-) 2,4-Dichlorobenzoyl-CoA
CDP-4-dehydro-3,6-dideoxy-D-glucose (1.-.-.-) CDP-3,6-dideoxy-D-glucose
Malonyl-_acyl-carrier_protein_ (2.3.1.41) 3-Oxooctanoyl-_acp_
Guanosine_3'-diphosphate_5'-triphosphate (3.6.1.11) Guanosine_3',5'-bis_diphosphate_
3-Oxopalmitoyl-CoA (1.1.1.35) _S_-3-Hydroxyhexadecanoyl-CoA
p-Coumaroyl-CoA (1.14.13.-) Caffeoyl-CoA
Methylglyoxal (4.4.1.5) _R_-S-Lactoylglutathione
2-Amino-7,8-dihydro-4-hydroxy-6-_diphosphooxymethyl_pteridine (2.5.1.15) Dihydropteroate
2-_alpha-Hydroxyethyl_thiamine_diphosphate (1.2.4.1) _Dihydrolipoyllysine-residue_acetyltransferase_
_R_-Mandelate (5.1.2.2) _S_-Mandelate
Acyl-carrier_protein (3.1.4.14) Pantetheine_4'-phosphate
Tetrahydrofolate (2.1.1.13) 5-Methyltetrahydrofolate
NH3 (4.1.99.1) L-Tryptophan
Cyclohex-1-ene-1-carboxyl-CoA (4.2.1.-) 2-Hydroxycyclohexane-1-carboxyl-CoA
GDP-mannose (2.7.7.22) D-Mannose_1-phosphate
2-Dehydro-3-deoxy-6-phospho-D-gluconate (4.1.2.-) D-Glyceraldehyde_3-phosphate
Malonyl-CoA (6.4.1.2) Carboxybiotin-carboxyl-carrier_protein
N2-Acetyl-L-aminoadipyl-delta-phosphate (1.2.1.-) N2-Acetyl-L-aminoadipate_semialdehyde
_R_-_+_-Citronellal (1.2.1.-) Citronellate
Divinylprotochlorophyllide (1.14.13.81) 13_1_-Oxo-magnesium-protoporphyrin_IX_13-monomethyl_ester
2,4,6-Trichlorophenol (1.14.13.-) 2,6-Dichlorohydroquinone
Peptide (3.4.11.5) L-Proline
Crotonoyl-CoA (4.2.1.55) _R_-3-Hydroxybutanoyl-CoA
meso-2,6-Diaminoheptanedioate (4.1.1.20) L-Lysine
D-Mannonate (1.1.1.57) D-Fructuronate
N-__R_-Pantothenoyl_-L-cysteine (2.7.1.33) _R_-4'-Phosphopantothenoyl-L-cysteine
D-Tagatose_1,6-bisphosphate (2.7.1.56) D-Tagatose_6-phosphate
Isochorismate (5.4.4.2) Chorismate
5,10-Methenyltetrahydrofolate (6.3.3.2) 5-Formyltetrahydrofolate
_S_-Dihydroorotate (3.5.2.3) N-Carbamoyl-L-aspartate
alpha-D-Glucose_6-phosphate (5.3.1.9) beta-D-Glucose_6-phosphate
O-Acetyl-L-serine (2.5.1.49) L-Cysteine
4-Hydroxycinnamyl_aldehyde (1.14.13.-) Caffeic_aldehyde
Hydroxymethylbilane (4.2.1.75) Uroporphyrinogen_III
_S_-Methylmalonate_semialdehyde (1.2.1.27) Propanoyl-CoA
6-Aminohexanoate (2.6.1.-) Adipate_semialdehyde
Acetyl-CoA (2.3.1.16) _6Z,9Z,12Z,15Z,18Z_-3-Oxotetracosapenta-6,9,12,15,18-enoyl-CoA
Protochlorophyllide (1.18.-.-) Chlorophyllide
2-Hydroxyglutaryl-CoA (4.2.1.-) Glutaconyl-1-CoA
Thiobenzamide_S-oxide (1.14.13.-) Thiobenzamide_S,S-dioxide
4-Aminobenzoate (2.5.1.15) Dihydropteroate
N-Isopropylammelide (3.5.99.3) Hydroxyatrazine
Glutathione (2.3.2.2) Cys-Gly
AMP (3.2.2.4) Adenine
_1S,2R_-Naphthalene_1,2-oxide (2.5.1.18) _1S_-Hydroxy-_2S_-glutathionyl-1,2-dihydronaphthalene
myo-Inositol (3.1.3.25) myo-Inositol_4-phosphate
sn-Glycerol_3-phosphate (1.1.5.3) Glycerone_phosphate
3-Oxopalmitoyl-CoA (2.3.1.16) Tetradecanoyl-CoA
Homogentisate (1.14.13.-) 2-Hydroxyphenylacetate
Fatty_acid (1.2.1.3) Aldehyde
3,6-Dichlorocatechol (1.13.11.-) 2,5-Dichloro-cis,cis-muconate
3-Oxoadipyl-CoA (2.3.1.16) Acetyl-CoA
S-Adenosyl-L-methionine (2.1.1.-) S-Adenosyl-L-homocysteine
O-Phospho-L-homoserine (4.2.3.1) L-Threonine
Homogentisate (1.13.11.27) 3-_4-Hydroxyphenyl_pyruvate
Xanthosine_5'-phosphate (2.4.2.22) Xanthine
Presqualene_diphosphate (2.5.1.21) trans,trans-Farnesyl_diphosphate
6-Hexanolide (3.1.1.17) 6-Hydroxyhexanoic_acid
Triacylglycerol (3.1.1.3) Fatty_acid
5-Methyl-5,6,7,8-tetrahydromethanopterin (2.1.1.86) 5,6,7,8-Tetrahydromethanopterin
Formaldehyde (1.1.99.8) Methanol
Pyruvate (1.1.2.3) _S_-Lactate
L-Formylkynurenine (1.13.11.52) L-Tryptophan
4-Imidazolone-5-propanoate (1.14.13.-) Hydantoin-5-propionate
alpha,alpha'-Trehalose_6-phosphate (3.2.1.93) D-Glucose_6-phosphate
Propanoyl-CoA (6.2.1.17) Propionyladenylate
UDP-glucose (3.6.1.45) D-Glucose_1-phosphate
3-Hydroxypropionyl-CoA (6.2.1.-) 3-Hydroxypropanoate
Thiamin_diphosphate (1.2.4.4) 2-Methyl-1-hydroxypropyl-ThPP
Benzonitrile (4.2.1.84) Benzamide
5,10-Methylenetetrahydromethanopterin (1.5.99.11) Coenzyme_F420
_R_-2,3-Dihydroxy-3-methylbutanoate (4.2.1.9) 3-Methyl-2-oxobutanoic_acid
3-Deoxy-D-manno-octulosonyl-lipid_IV_A_ (2.-.-.-) Di_3-deoxy-D-manno-octulosonyl_-lipid_IV_A_
3-Oxododecanoyl-CoA (2.3.1.16) Decanoyl-CoA
Ethylbenzene (1.17.99.2) _S_-1-Phenylethanol
5-Hydroxy-2,4-dioxopentanoate (3.7.1.-) Pyruvate
Maltose (2.4.1.25) D-Glucose
1-Hydroxy-2-naphthoate (1.2.1.-) 1-Hydroxy-2-naphthaldehyde
Enzyme_N6-_lipoyl_lysine (1.2.4.1) _Dihydrolipoyllysine-residue_acetyltransferase_
_-_-Ureidoglycolate (3.5.3.19) Glyoxylate
trans-3-Chloroacrylic_acid (1.2.1.3) trans-3-Chloroallyl_aldehyde
trans-2-Methyl-5-isopropylhexa-2,5-dienoic_acid (6.2.1.-) trans-2-Methyl-5-isopropylhexa-2,5-dienoyl-CoA
OPC8-CoA (1.3.3.6) trans-2-Enoyl-OPC8-CoA
MurAc_oyl-L-Ala-D-gamma-Glu-L-Lys-D-Ala-D-Ala_-diphospho- (2.7.8.13) UDPMurAc_oyl-L-Ala-D-gamma-Glu-L-Lys-D-Ala-D-Ala_
Taurochenodeoxycholate (3.5.1.24) Taurine
N-Succinyl-LL-2,6-diaminoheptanedioate (3.5.1.18) LL-2,6-Diaminoheptanedioate
Androst-4-ene-3,17-dione (1.3.99.5) 5alpha-Androstane-3,17-dione
D-Arabitol (1.1.1.11) D-Xylulose
Pyridoxamine (2.7.1.35) Pyridoxamine_phosphate
Tetradecanoyl-CoA (1.3.99.3) trans-Tetradec-2-enoyl-CoA
D-Glucuronolactone (1.2.1.3) D-Glucarate
Benzoate (3.5.1.32) Hippurate
2,4,6/3,5-Pentahydroxycyclohexanone (1.1.1.18) myo-Inositol
Caffeate (1.14.13.-) 4-Coumarate
Adenine (2.4.2.7) AMP
5-Methylthio-D-ribose (3.2.2.16) 5'-Methylthioadenosine
Chlorophyllide (1.3.1.33) Protochlorophyllide
2-Methylacetoacetyl-CoA (2.3.1.16) Acetyl-CoA
1,4-Dihydroxy-2-naphthoyl-CoA (3.1.2.-) 1,4-Dihydroxy-2-naphthoate
Parapyruvate (4.2.1.-) 4-Methylene-2-oxoglutarate
AMP (4.3.2.2) N6-_1,2-Dicarboxyethyl_-AMP
5,10-Methylenetetrahydrofolate (2.1.2.8) Tetrahydrofolate
2,6-Dichlorohydroquinone (1.8.99.-) 2,3,6-Trichlorohydroquinone
L-Aspartate (1.4.3.16) Oxaloacetate
L-Fucose_1-phosphate (2.7.1.69) 6-Deoxy-L-galactose
_R_-Lactate (1.1.2.5) Pyruvate
AMP (2.4.2.8) Adenine
Acyl-_acyl-carrier_protein_ (6.2.1.20) Acyl-carrier_protein
5-Amino-6-_5'-phosphoribosylamino_uracil (1.1.1.193) 5-Amino-6-_5'-phosphoribitylamino_uracil
L-erythro-4-Hydroxyglutamate (2.6.1.21) D-4-Hydroxy-2-oxoglutarate
5-Methyltetrahydrofolate (1.5.1.20) 5,10-Methylenetetrahydrofolate
alpha-D-Galactose_1-phosphate (2.7.1.6) D-Galactose
2-Hydroxy-1,4-benzoquinone (1.1.-.-) Benzene-1,2,4-triol
Primary_alcohol (1.1.1.1) Aldehyde
_7Z,10Z,13Z,16Z,19Z_-Docosapentaenoyl-CoA (3.1.2.-) _7Z,10Z,13Z,16Z,19Z_-Docosa-7,10,13,16,19-pentaenoic_acid
3-Phosphonooxypyruvate (1.1.1.95) 3-Phospho-D-glycerate
3-Phospho-D-glyceroyl_phosphate (1.2.1.12) D-Glyceraldehyde_3-phosphate
Glycerone_phosphate (5.3.1.1) D-Glyceraldehyde_3-phosphate
D-Fructose (2.7.1.69) D-Fructose_1-phosphate
Galactosylceramide (3.2.1.46) N-Acylsphingosine
Campest-4-en-3-one (1.3.99.-) 5alpha-Campestan-3-one
D-Fructose (2.4.1.7) Sucrose
D-Tagatose_6-phosphate (2.7.1.144) D-Tagatose_1,6-bisphosphate
2-Hydroxy-2,4-pentadienoate (3.7.1.9) 2-Hydroxymuconate_semialdehyde
6-Deoxy-L-galactose (5.3.1.25) L-Fuculose
3-Oxo-OPC4-CoA (2.3.1.16) _+_-7-Isojasmonic_acid_CoA
L-Xylulose_1-phosphate (2.7.1.5) L-Xylulose
_R_-2,3-Dihydroxy-3-methylpentanoate (4.2.1.9) _S_-3-Methyl-2-oxopentanoic_acid
Indole (2.5.1.-) Indole-3-acetate
_S_-Malate (2.3.3.9) Glyoxylate
Cardiolipin (2.7.8.-) Phosphatidylglycerol
Tetrahydrofolate (6.3.2.17) Tetrahydrofolyl-_Glu__2_
Nitrite (1.7.2.1) Nitric_oxide
CMP-3-deoxy-D-manno-octulosonate (2.-.-.-) Di_3-deoxy-D-manno-octulosonyl_-lipid_IV_A_
L-Galactose (3.1.3.-) L-Galactose_1-phosphate
L-Cystathionine (4.4.1.1) NH3
beta-D-Glucose_6-phosphate (5.3.1.9) alpha-D-Glucose_6-phosphate
Pentahomomethionine (2.6.1.-) 2-Oxo-9-methylthiononanoic_acid
Trihomomethionine (1.14.13.-) 6-Methylthiohexanaldoxime
L-Ascorbate_6-phosphate (3.1.1.-) 3-Dehydro-L-gulonate_6-phosphate
N-_5'-Phospho-D-1'-ribulosylformimino_-5-amino-1-_5''-phospho-D- (5.3.1.16) 5-_5-Phospho-D-ribosylaminoformimino_-1-_5-phosphoribosyl_-
Shikimate (1.1.1.25) 3-Dehydroshikimate
3-Hydroxy-5-oxohexanoyl-CoA (2.3.1.-) _S_-3-Hydroxybutanoyl-CoA
Phenylacetaldehyde (4.1.1.-) Phenylpyruvate
2'-Aminobiphenyl-2,3-diol (1.13.11.-) Carbazole
Glycerol (3.2.1.22) 3-beta-D-Galactosyl-sn-glycerol
16alpha-Hydroxyestrone (1.1.1.62) Estriol
Cathasterone (1.14.13.-) 6-Oxocampestanol
Holo-_carboxylase_ (6.3.4.14) Carboxybiotin-carboxyl-carrier_protein
AMP (2.4.2.7) Adenine
2,3-Bisphospho-D-glycerate (5.4.2.1) 3-Phospho-D-glyceroyl_phosphate
Dihydrokaempferol (1.14.11.9) Naringenin
Fatty_acid (1.14.15.3) omega-Hydroxy_fatty_acid
_Dihydrolipoyllysine-residue__2-methylpropanoyl_transferase_ (2.3.1.168) 2-Methylpropanoyl-CoA
3-Carboxy-1-hydroxypropyl-ThPP (1.2.4.2) Thiamin_diphosphate
Phenanthroviridone_aglycon (2.4.1.-) Jadomycin_B
L-Proline (1.14.11.2) trans-4-Hydroxy-L-proline
2,5-Diamino-6-_5'-triphosphoryl-3',4'-trihydroxy-2'-oxopentyl_- (3.5.4.16) 2,5-Diaminopyrimidine_nucleoside_triphosphate
alpha-Ribazole (3.1.3.73) N1-_5-Phospho-alpha-D-ribosyl_-5,6-dimethylbenzimidazole
L-Arginine (6.1.1.19) L-Arginyl-tRNA_Arg_
6-Phospho-D-gluconate (3.1.1.31) D-Glucono-1,5-lactone_6-phosphate
_R_-S-Lactoylglutathione (3.1.2.6) _R_-Lactate
5'-Phosphoribosylglycinamide (6.3.4.13) 5-Phosphoribosylamine
S-Adenosyl-L-methionine (4.1.1.50) S-Adenosylmethioninamine
NH3 (1.4.1.4) alpha-Amino_acid
13_1_-Oxo-magnesium-protoporphyrin_IX_13-monomethyl_ester (1.14.13.81) 13_1_-Hydroxy-magnesium-protoporphyrin_IX_13-monomethyl_ester
N-_5'-Phospho-D-1'-ribulosylformimino_-5-amino-1-_5''-phospho-D- (4.1.3.-) D-erythro-1-_Imidazol-4-yl_glycerol_3-phosphate
Pyruvate (4.4.1.1) L-Cysteine
Methanol (1.1.99.8) Formaldehyde
L-Histidinol_phosphate (3.1.3.15) L-Histidinol
dAMP (3.1.3.5) Deoxyadenosine
Hydrogen_sulfide (1.8.7.1) Sulfite
3-Oxohexadecanoyl-_acp_ (2.3.1.41) Tetradecanoyl-_acp_
1-Aminocyclopropane-1-carboxylate (3.5.99.7) 2-Oxobutanoate
GMP (1.7.1.7) IMP
Linoleate (3.1.1.4) Phosphatidylcholine
Octanoyl-CoA (1.3.99.-) trans-Oct-2-enoyl-CoA
dTDP-3-methyl-4-oxo-2,6-dideoxy-L-glucose (1.1.1.-) dTDP-L-mycarose
Sarcosine (1.5.99.2) N,N-Dimethylglycine
Formamide (3.5.1.49) NH3
Glycine (1.5.3.1) Sarcosine
Malonyl-_acyl-carrier_protein_ (2.3.1.-) 3-Oxostearoyl-_acp_
Maleylpyruvate (1.13.11.4) 2,5-Dihydroxybenzoate
_2S_-2-Isopropyl-3-oxosuccinate (1.1.1.85) _2R,3S_-3-Isopropylmalate
cis-Aconitate (4.2.1.3) Citrate
2-Hydroxyphenylacetate (1.14.13.-) Phenylacetic_acid
FAD (3.6.1.9) FMN
1-_5'-Phosphoribosyl_-5-amino-4-_N-succinocarboxamide_-imidazole (6.3.2.6) 1-_5-Phospho-D-ribosyl_-5-amino-4-imidazolecarboxylate
L-Cysteine (2.6.1.1) Mercaptopyruvate
5-Methyltetrahydrofolate (2.1.1.-) Methylcorrinoid
L-Gulonate (3.1.1.25) L-Gulono-1,4-lactone
_R_-Mevalonate (2.7.1.36) _R_-5-Phosphomevalonate
3-Phospho-D-glycerate (2.7.1.31) D-Glycerate
L-Valine (1.14.13.-) 2-Methylpropanal_oxime
beta-D-Fructose_2-phosphate (3.1.3.-) D-Fructose
tRNA_Cys_ (6.1.1.16) L-Cysteinyl-tRNA_Cys_
2-Fluorobenzoate (1.14.12.10) 6-Fluorocyclohexadiene-cis,cis-1,2-diol-1-carboxylate
L-Histidine (4.1.1.28) 1H-Imidazole-4-ethanamine
tRNA_Glu_ (6.1.1.24) L-Glutamyl-tRNA_Glu_
3-Indoleacetonitrile (3.5.5.1) Indole-3-acetate
Phenylpyruvate (2.6.1.57) L-Phenylalanine
_R_-Pantoate (1.1.1.169) 2-Dehydropantoate
1-Chloro-2,2-bis_4'-chlorophenyl_ethane (1.3.-.-) 1-Chloro-2,2-bis_4'-chlorophenyl_ethylene
N-Acetyl-D-galactosamine_6-phosphate (3.5.1.25) D-Galactosamine_6-phosphate
Uracil (2.4.2.9) UMP
D-Ribulose_5-phosphate (1.1.1.44) 6-Phospho-D-gluconate
beta-D-Glucose (5.1.3.3) alpha-D-Glucose
N-Acetyl-L-glutamate_5-phosphate (2.7.2.8) N-Acetyl-L-glutamate
4-Hydroxy-2-oxohexanoic_acid (4.1.3.-) Pyruvate
2-Phenylacetamide (3.5.1.4) Phenylacetic_acid
tRNA_Asn_ (6.1.1.23) L-Aspartyl-tRNA_Asn_
L-Arginine (4.1.1.19) Agmatine
Sarcosine (1.5.99.1) Glycine
O-Acetyl-L-serine (2.5.1.47) L-Cysteine
Epimelibiose (3.2.1.22) D-Mannose
Propanal (1.1.1.202) Propane-1-ol
2-Amino-3-oxo-4-phosphonooxybutyrate (1.1.1.262) O-Phospho-4-hydroxy-L-threonine
3-D-Glucosyl-1,2-diacylglycerol (2.4.1.-) Diglucosyl-diacylglycerol
D-Sorbitol (2.7.1.69) Sorbitol_6-phosphate
D-Xylulose_5-phosphate (2.2.1.1) Sedoheptulose_7-phosphate
1D-myo-Inositol_3-phosphate (3.1.3.25) myo-Inositol
3-Oxopropanoate (1.2.1.27) Acetyl-CoA
D-Tagatose_1,6-bisphosphate (4.1.2.40) D-Glyceraldehyde_3-phosphate
2-Carboxy-2-hydroxy-8-carboxychromene (5.3.99.-) 2-Hydroxy-3-carboxybenzalpyruvate
2,3,4,5-Tetrahydrodipicolinate (2.6.1.83) LL-2,6-Diaminoheptanedioate
D-Fructose_6-phosphate (2.2.1.1) D-Erythrose_4-phosphate
UDP-N-acetylmuramoyl-L-alanyl-D-glutamate (6.3.2.9) UDP-N-acetylmuramoyl-L-alanine
2-Hydroxy-1,4-benzoquinone (1.1.-.-) p-Benzoquinone
Dolichyl_phosphate (2.4.1.117) Dolichyl_beta-D-glucosyl_phosphate
O-Phosphoseryl-tRNA_Cys_ (2.5.1.-) L-Cysteinyl-tRNA_Cys_
Chorismate (4.1.3.27) Anthranilate
3'-Phosphoadenylyl_sulfate (3.1.3.7) Adenylyl_sulfate
Oxaloacetate (6.4.1.1) Pyruvate
2-Hydroxy-2,4-pentadienoate (3.7.1.-) 2-Hydroxy-6-oxo-octa-2,4-dienoate
L-Glutamate (1.4.1.4) NH3
Dopamine (1.4.3.4) 3,4-Dihydroxyphenylacetaldehyde
all-trans-Nonaprenyl_diphosphate (2.5.1.-) all-trans-Decaprenyl_diphosphate
Phosphoenolpyruvate (4.1.1.31) Oxaloacetate
3-Dehydro-6-deoxoteasterone (1.14.-.-) 3-Dehydroteasterone
_R_-Acetoin (1.1.1.5) Diacetyl
D-Mannose_1-phosphate (2.7.7.22) GDP-mannose
Monoethylglycinexylidide (3.1.1.1) 2,6-Dimethylaniline
L-Glutamine (6.3.5.4) NH3
S-Adenosyl-L-homocysteine (3.3.1.1) L-Homocysteine
1,7-Dimethylxanthine (1.13.12.-) 1-Methylxanthine
2-Phytyl-1,4-naphthoquinone (2.1.1.-) Phylloquinone
5-Formiminotetrahydrofolate (4.3.1.4) 5,10-Methenyltetrahydrofolate
Cyromazine (3.5.4.-) N-Cyclopropylammeline
Glutathionylspermidine (3.5.1.-) Trypanothione
D-Fructose_1-phosphate (2.7.1.56) beta-D-Fructose_1,6-bisphosphate
2,5-Dioxopentanoate (4.2.1.43) 2-Dehydro-3-deoxy-L-arabinonate
N,N-Dimethylglycine (2.1.1.5) Betaine
Acetoacetyl-_acp_ (1.1.1.100) _3R_-3-Hydroxybutanoyl-_acyl-carrier_protein_
N-Acylsphingosine (2.7.8.-) Ceramide_phosphoethanolamine
all-trans-Octaprenyl_diphosphate (2.5.1.-) 2-Demethylmenaquinone
S-Adenosyl-L-methionine (2.1.1.37) S-Adenosyl-L-homocysteine
UDP-N-acetylmuramoyl-L-alanyl-D-glutamyl-6-carboxy-L-lysyl-D-alanyl- (2.7.8.13) Undecaprenyl-diphospho-N-acetylmuramoyl-L-alanyl-D-glutamyl-meso-
6-Deoxocathasterone (1.14.-.-) 6-Deoxoteasterone
3-Methylxanthine (1.13.12.-) Xanthine
1-Methylxanthine (1.13.12.-) 1,7-Dimethylxanthine
Hexadecanoyl-_acp_ (1.14.19.2) Hexadecenoyl-_acyl-carrier_protein_
Retinol (1.1.1.-) Retinal
L-Cysteine (3.4.11.23) Cys-Gly
tRNA_Gln_ (6.1.1.18) Glutaminyl-tRNA
Acetyl-CoA (2.3.1.16) 3-Oxododecanoyl-CoA
Octadecanoyl-_acyl-carrier_protein_ (1.14.19.2) Oleoyl-_acyl-carrier_protein_
_3R_-3-Hydroxyoctanoyl-_acyl-carrier_protein_ (1.1.1.100) 3-Oxooctanoyl-_acp_
Amine (1.4.3.5) NH3
Deoxycytidine (3.5.4.14) Deoxyuridine
N6-Acetyl-L-lysine (2.3.1.-) L-Lysine
L-Glutamine (6.3.1.2) L-Glutamate
Putrescine (2.5.1.16) 5'-Methylthioadenosine
Carnosine (3.4.13.3) beta-Alanine
L-Isoleucine (2.6.1.42) _S_-3-Methyl-2-oxopentanoic_acid
5,10-Methylenetetrahydromethanopterin (1.5.99.11) 5-Methyl-5,6,7,8-tetrahydromethanopterin
Sulfate (2.7.7.4) Adenylyl_sulfate
Dihydrofolate (1.5.1.3) Folate
2-Deoxy-D-ribose_5-phosphate (2.7.1.15) Deoxyribose
_S_-Malate (4.2.1.2) Fumarate
L-Galactose_1-phosphate (3.1.3.-) L-Galactose
Glycine (2.3.1.37) 5-Aminolevulinate
CO2 (3.5.1.5) Urea
3-Carboxy-cis,cis-muconate (5.5.1.2) 2-Carboxy-2,5-dihydro-5-oxofuran-2-acetate
Perillyl_aldehyde (1.2.1.3) Perillic_acid
Citronellyl-CoA (1.3.99.-) Geranoyl-CoA
1,4-Dihydroxy-2-naphthoyl-CoA (4.1.3.36) 2-Succinylbenzoyl-CoA
3-Fluorobenzoate (1.14.12.10) 3-Fluorocyclohexadiene-cis,cis-1,2-diol-1-carboxylate
_S_-Malate (1.1.1.40) CO2
CDP-diacylglycerol (2.7.8.8) Phosphatidylserine
1-Naphthaldehyde (1.2.1.-) 1-Naphthoic_acid
D-Glutamate (3.5.1.2) D-Glutamine
cis-4-Hydroxy-D-proline (1.4.3.3) 1-Pyrroline-4-hydroxy-2-carboxylate
Taurine (2.6.1.77) L-Alanine
4-Aminobutanal (1.2.1.19) 4-Aminobutanoate
L-Asparagine (3.5.1.1) L-Aspartate
_R,R_-Tartaric_acid (4.2.1.32) Oxaloacetate
5-Oxopentanoate (2.6.1.48) 5-Aminopentanoate
Propanoyl-CoA (6.4.1.3) _S_-Methylmalonyl-CoA
Cyanidin_3-O-_6-O-p-coumaroyl_glucoside (2.4.1.-) Cyanidin_3-O-_6-O-p-coumaroyl_glucoside-5-O-glucoside
Cardiolipin (2.7.8.-) CDP-diacylglycerol
2,3,4,5-Tetrahydrodipicolinate (1.3.1.26) L-2,3-Dihydrodipicolinate
Trimethylamine_N-oxide (1.14.13.-) Trimethylamine
myo-Inositol (1.1.1.18) 2,4,6/3,5-Pentahydroxycyclohexanone
4alpha-Methylzymosterol-4-carboxylate (1.1.1.170) 3-Keto-4-methylzymosterol
Cinnamoyl-CoA (1.2.1.44) Cinnamaldehyde
Acyl-CoA (2.3.1.51) Phosphatidate
2,4,5-Trichlorophenol (1.14.13.-) 2,4,5-Trichlorophenoxyacetic_acid
N-Carbamoylsarcosine (3.5.1.59) Sarcosine
3-Oxostearoyl-_acp_ (2.3.1.41) Hexadecanoyl-_acp_
3,4-Dihydroxybenzoate (4.1.1.55) 4,5-Dihydroxyphthalate
Pyruvate (4.1.2.14) 2-Dehydro-3-deoxy-6-phospho-D-gluconate
6-Thioxanthine_5'-monophosphate (6.3.5.2) 6-Thioguanosine_monophosphate
2-Methylprop-2-enoyl-CoA (1.3.99.12) 2-Methylpropanoyl-CoA
beta-Alanine (2.8.3.-) beta-Alanyl-CoA
Succinate (1.2.1.24) Succinate_semialdehyde
trans,trans-Farnesyl_diphosphate (4.2.3.-) _-_-alpha-Bisabolol
10-Formyltetrahydrofolate (2.1.2.3) Tetrahydrofolate
S-Aminomethyldihydrolipoylprotein (2.1.2.10) Dihydrolipoylprotein
1,7-Dimethyluric_acid (1.17.3.2) 1,7-Dimethylxanthine
alpha-Amino_acid (1.4.3.3) NH3
Citalopram (1.4.3.4) Citalopram_aldehyde
Hexadecanoyl-_acp_ (2.3.1.41) Acyl-carrier_protein
alpha-Amino_acid (2.6.1.-) L-Aspartate
Magnesium_protoporphyrin (6.6.1.1) Protoporphyrin
13_1_-Hydroxy-magnesium-protoporphyrin_IX_13-monomethyl_ester (1.14.13.81) Magnesium_protoporphyrin_monomethyl_ester
_6Z,9Z,12Z,15Z,18Z,21Z_-Tetracosahexaenoyl-CoA (1.3.3.6) _2E,6Z,9Z,12Z,15Z,18Z,21Z_-Tetracosahepta-2,6,9,12,15,18,21-enoyl-
Crotonoyl-CoA (1.3.99.2) Butanoyl-CoA
Acetyl-CoA (2.3.3.9) _S_-Malate
Itaconate (6.2.1.5) Itaconyl-CoA
_Dihydrolipoyllysine-residue__2-methylpropanoyl_transferase_ (1.2.4.4) 3-Methyl-2-oxobutanoic_acid
2-Hydroxy-6-oxo-7-methylocta-2,4-dienoate (3.7.1.-) 2-Hydroxy-2,4-pentadienoate
N-Acetyl-L-glutamate_5-semialdehyde (1.2.1.38) N-Acetyl-L-glutamate_5-phosphate
Glyoxylate (1.1.3.15) Glycolate
ADP-D-glycero-D-manno-heptose (2.7.7.-) D-glycero-D-manno-Heptose_1-phosphate
N-Acylsphingosine (1.14.-.-) Dihydroceramide
Acetaldehyde (1.1.1.2) Ethanol
_4Z,7Z,10Z,13Z,16Z,19Z_-Docosahexaenoyl-CoA (2.3.1.16) _6Z,9Z,12Z,15Z,18Z,21Z_-3-Oxotetracosahexa-6,9,12,15,18,21-enoyl-CoA
D-Glucose (1.1.5.2) D-Glucono-1,5-lactone
UDP-N-acetyl-D-mannosamine (5.1.3.14) N-Acetyl-D-mannosamine
Acetate (6.2.1.1) Acetyl-CoA
1-_3,4-Dihydroxyphenyl_-1-decene-3,5-dione (2.1.1.-) 1-Dehydro-_6_-gingerdione
_11Z,14Z_-Icosadienoyl-CoA (3.1.2.-) Icosadienoic_acid
Pyridoxamine_phosphate (2.7.1.35) Pyridoxamine
alpha-Amino_acid (1.4.1.1) NH3
2-Hydroxy-6-oxo-octa-2,4-dienoate (3.7.1.-) 2-Hydroxy-2,4-pentadienoate
5-Amino-6-_1-D-ribitylamino_uracil (3.1.3.-) 5-Amino-6-_5'-phosphoribitylamino_uracil
Hydrogenobyrinate_a,c_diamide (6.6.1.2) Cob_II_yrinate_a,c_diamide
S-Methyl-5-thio-D-ribose_1-phosphate (5.3.1.23) S-Methyl-5-thio-D-ribulose_1-phosphate
2-Hydroxy-6-oxoocta-2,4,7-trienoate (3.7.1.9) 2-Hydroxy-2,4-pentadienoate
Vinylacetyl-CoA (5.3.3.3) Crotonoyl-CoA
6-Oxocampestanol (1.14.13.-) Cathasterone
2,3-Dihydroxytoluene (1.14.13.7) o-Cresol
Sinapoyl_aldehyde (1.2.1.44) Sinapoyl-CoA
Mannitol (1.1.2.2) D-Fructose
5-Phospho-alpha-D-ribose_1-diphosphate (2.4.2.14) 5-Phosphoribosylamine
D-Mannose (5.3.1.7) D-Fructose
Thiamine (3.5.99.2) 4-Amino-5-hydroxymethyl-2-methylpyrimidine
Acetyl-CoA (2.3.1.12) _Dihydrolipoyllysine-residue_acetyltransferase_
L-Serine (2.6.1.51) Hydroxypyruvate
Glycine (3.4.11.2) Cys-Gly
Melibiose (3.2.1.22) D-Galactose
2-Naphthoyl-CoA (2.8.3.-) 2-Naphthoic_acid
Crotonoyl-CoA (1.3.99.7) Glutaryl-CoA
tRNA_Tyr_ (6.1.1.1) L-Tyrosyl-tRNA_Tyr_
Triacylglycerol (3.1.1.3) 1,2-Diacyl-sn-glycerol
L-Isoleucine (6.1.1.5) L-Isoleucyl-tRNA_Ile_
alpha-D-Glucose (3.2.1.20) Sucrose
Benzene-1,2,4-triol (1.1.-.-) 2-Hydroxy-1,4-benzoquinone
Dextrin (3.2.1.1) Starch
trans-2-Enoyl-OPC6-CoA (4.2.1.17) 3-Hydroxy-OPC6-CoA
Floramultine (2.1.1.-) Kreysigine
Lauroyl-CoA (1.3.99.3) 2-trans-Dodecenoyl-CoA
5,6-Dihydro-5-fluorouracil (3.5.2.2) alpha-Fluoro-beta-ureidopropionic_acid
1,4-beta-D-Mannan (3.2.1.25) D-Mannose
_S_-3-Hydroxyisobutyrate (1.1.1.31) _S_-Methylmalonate_semialdehyde
Glutathione (2.3.2.2) _5-L-Glutamyl_-L-amino_acid
O-Succinyl-L-homoserine (2.5.1.-) L-Homocysteine
Formamide (3.5.1.49) Formate
Cobalt-precorrin_6 (1.3.1.54) Cobalt-dihydro-precorrin_6
Pyruvate (1.8.1.4) Acetyl-CoA
sn-glycero-3-Phosphocholine (3.1.4.46) sn-Glycerol_3-phosphate
cis-3-Chloroacrylic_acid (1.2.1.3) cis-3-Chloroallyl_aldehyde
D-Ribose_5-phosphate (2.2.1.1) D-Glyceraldehyde_3-phosphate
4-Methylsalicylate (1.14.13.1) 4-Methylcatechol
GMP (2.4.2.7) Guanine
alpha-Amino_acid (4.3.1.19) NH3
Hypotaurine (4.1.1.29) 3-Sulfino-L-alanine
1,2-Diacyl-sn-glycerol (3.1.1.3) 1-Acylglycerol
Chlorophyllide (2.5.1.62) Chlorophyll_a
3-Methyl-2-oxobutanoic_acid (4.2.1.9) _R_-2,3-Dihydroxy-3-methylbutanoate
L-Serine (2.6.1.45) Glycine
dTDP-L-ristosamine (2.1.1.-) dTDP-L-megosamine
Lauroyl-KDO2-lipid_IV_A_ (2.3.1.-) Di_3-deoxy-D-manno-octulosonyl_-lipid_IV_A_
L-Phenylalanine (1.14.16.1) L-Tyrosine
D-Gluconic_acid (2.7.1.12) 6-Phospho-D-gluconate
3-Oxododecanoyl-_acp_ (2.3.1.41) Decanoyl-_acp_
L-Arabinono-1,4-lactone (3.1.1.15) L-Arabinonate
Kanosamine_6-phosphate (5.3.1.-) Aminofructose_6-phosphate
D-Glucose_1-phosphate (2.7.7.9) UDP-glucose
Perillyl-CoA (4.2.1.-) 2-Hydroxy-4-isopropenylcyclohexane-1-carboxyl-CoA
Succinate (1.3.99.1) Fumarate
beta-Caryophyllene (4.2.3.-) trans,trans-Farnesyl_diphosphate
3-Hydroxy-OPC8-CoA (1.1.1.35) 3-Oxo-OPC8-CoA
5,10-Methylenetetrahydrofolate (2.1.1.45) Dihydrofolate
Glyoxylate (3.5.3.19) _-_-Ureidoglycolate
Butanoyl-CoA (2.3.1.19) Butanoylphosphate
Fe2+ (1.16.3.1) Fe3+
Phosphatidylserine (4.1.1.65) Phosphatidylethanolamine
Iminoaspartate (1.4.3.16) L-Aspartate
2-Oxo-2,3-dihydrofuran-5-acetate (5.3.3.4) _S_-5-Oxo-2,5-dihydrofuran-2-acetate
Cyanate (4.2.1.104) CO2
2',3'-Cyclic_CMP (3.1.4.16) 3'-CMP
9-cis-Retinal (1.1.1.-) 9-cis-Retinol
Coniferyl_alcohol (1.11.1.7) Guaiacyl_lignin
GMP (2.4.2.8) Guanine
Sucrose (3.2.1.26) beta-D-Fructose
5-Methyl-5,6,7,8-tetrahydromethanopterin (2.1.1.86) 2-_Methylthio_ethanesulfonate
Fumarate (1.3.99.1) Succinate
trans,trans-Farnesyl_diphosphate (2.5.1.-) 4,4'-Diapophytoene
Undecaprenyl-diphospho-N-acetylmuramoyl-_N-acetylglucosamine_-L- (2.4.1.129) di-trans,poly-cis-Undecaprenyl_diphosphate
3-Sulfopyruvate (1.1.1.272) 3-Sulfolactate
Dopamine (1.10.3.-) Dopamine_quinone
L-Aspartate (6.1.1.12) L-Aspartyl-tRNA_Asp_
Glutathione (2.3.2.2) L-Glutamate
dGMP (2.7.1.113) Deoxyguanosine
Ethanolamine_phosphate (4.1.2.27) Sphingosine_1-phosphate
D-Xylonate (4.2.1.82) 2-Dehydro-3-deoxy-D-xylonate
2-Hydroxy-6-keto-2,4-heptadienoate (1.13.11.2) 2,3-Dihydroxytoluene
L-3-Amino-isobutanoate (2.6.1.18) _S_-Methylmalonate_semialdehyde
UDP-glucose (5.1.3.2) UDP-D-galactose
1D-myo-Inositol_3-phosphate (5.5.1.4) D-Glucose_6-phosphate
2-Amino-4-hydroxy-6-hydroxymethyl-7,8-dihydropteridine (2.7.6.3) 2-Amino-7,8-dihydro-4-hydroxy-6-_diphosphooxymethyl_pteridine
Se-Adenosylselenohomocysteine (3.3.1.1) Selenohomocysteine
4-Trimethylammoniobutanoate (1.14.11.1) Carnitine
L-Phenylalanine (4.1.1.28) Phenethylamine
Lauroyl-CoA (2.3.1.16) 3-Oxotetradecanoyl-CoA
L-Rhamnulose_1-phosphate (4.1.2.19) Glycerone_phosphate
2-C-Methyl-D-erythritol_4-phosphate (1.1.1.267) 1-Deoxy-D-xylulose_5-phosphate
alpha-Amino_acid (1.4.1.3) NH3
Tetracosenoyl-CoA (3.1.2.-) _15Z_-Tetracosenoic_acid
3-_4-Hydroxyphenyl_pyruvate (2.6.1.1) L-Tyrosine
Decanoyl-CoA (1.3.99.3) trans-Dec-2-enoyl-CoA
all-trans-Heptaprenyl_diphosphate (2.5.1.-) all-trans-Octaprenyl_diphosphate
beta-D-Fructose_6-phosphate (5.3.1.9) beta-D-Glucose_6-phosphate
Bisphenol_A (1.14.13.-) 1,2-Bis_4-hydroxyphenyl_-2-propanol
UDP-D-galactose (5.1.3.2) UDP-glucose
Malonyl-_acyl-carrier_protein_ (2.3.1.41) 3-Oxodecanoyl-_acp_
N-Succinyl-L-glutamate (3.5.1.96) L-Glutamate
Gentisate_aldehyde (1.13.12.-) Homogentisate
Agmatine (3.5.3.11) Putrescine
Butanoyl-CoA (2.3.1.9) 3-Oxohexanoyl-CoA
5,10-Methenyltetrahydrofolate (1.5.1.5) 5,10-Methylenetetrahydrofolate
3-Dehydroquinate (1.1.99.25) Quinate
3-Oxoadipyl-CoA (1.1.1.35) _3S_-3-Hydroxyadipyl-CoA
myo-Inositol (1.13.99.1) D-Glucuronate
2-Carboxy-2,3-dihydro-5,6-dihydroxyindole (2.4.1.-) cyclo-Dopa_5-O-glucoside
Propanoyl-CoA (2.3.1.16) 2-Methylacetoacetyl-CoA
2,4,5-Trichlorophenoxyacetic_acid (1.14.13.-) 2,4,5-Trichlorophenol
_Z_-But-2-ene-1,2,3-tricarboxylate (4.2.1.99) _2S,3R_-3-Hydroxybutane-1,2,3-tricarboxylate
2-Dehydro-3-deoxy-D-arabino-heptonate_7-phosphate (2.5.1.54) Phosphoenolpyruvate
_S_-1-Pyrroline-5-carboxylate (1.5.99.8) L-Proline
2-Methylprop-2-enoyl-CoA (1.3.99.3) 2-Methylpropanoyl-CoA
D-Glucose (2.4.1.8) Maltose
Indolin-2-one (1.14.-.-) 3-Hydroxyindolin-2-one
2-Methylbut-2-enoyl-CoA (1.3.99.2) _S_-2-Methylbutanoyl-CoA
Dolichyl_beta-D-glucosyl_phosphate (2.4.1.117) Dolichyl_phosphate
_R_-Methylmalonyl-CoA (5.4.99.2) Succinyl-CoA
4-Coumarate (1.14.13.-) Caffeate
Chloroacetaldehyde (1.1.99.8) 2-Chloroethanol
5-Hydroxyindoleacetaldehyde (1.4.3.4) Serotonin
N-Acetyl-D-mannosamine (5.1.3.14) UDP-N-acetyl-D-mannosamine
2-Succinylbenzoyl-CoA (4.1.3.36) 1,4-Dihydroxy-2-naphthoyl-CoA
2-Demethylmenaquinone (2.1.1.-) Menaquinone
UDP-glucuronate (5.1.3.12) UDP-L-iduronate
N-_5'-Phospho-D-1'-ribulosylformimino_-5-amino-1-_5''-phospho-D- (2.4.2.-) D-erythro-1-_Imidazol-4-yl_glycerol_3-phosphate
Betaine_aldehyde (1.2.1.8) Betaine
6-Deoxyerythronolide_B (1.-.-.-) Erythronolide_B
Acetyl-CoA (1.1.1.-) Ethylene_oxide
Di_3-deoxy-D-manno-octulosonyl_-lipid_IV_A_ (2.3.1.-) Lauroyl-KDO2-lipid_IV_A_
2-Oxoglutarate (1.1.1.42) Isocitrate
3-Dehydroecdysone (1.1.1.-) 3-Epiecdysone
Octanoyl-_acp_ (1.3.1.9) trans-Oct-2-enoyl-_acp_
_S_-Hydroxyhexanoyl-CoA (4.2.1.17) trans-Hex-2-enoyl-CoA
_S_-Malate (6.2.1.9) _3S_-3-Carboxy-3-hydroxypropanoyl-CoA
Methane (1.14.13.25) Methanol
2-Dehydro-3-deoxy-D-arabino-heptonate_7-phosphate (2.5.1.54) D-Erythrose_4-phosphate
D-Glyceraldehyde (4.1.2.13) D-Fructose_1-phosphate
_3S_-3-Hydroxyadipyl-CoA (1.1.1.35) 3-Oxoadipyl-CoA
D-erythro-3-Methylmalate (1.1.1.85) 2-Oxobutanoate
2-Propyn-1-ol (1.1.99.8) 2-Propyn-1-al
myo-Inositol (3.2.1.22) alpha-D-Galactosyl-_1->3_-1D-myo-inositol
Sulfite (1.8.3.1) Sulfate
Hexadecanoyl-_acp_ (1.3.1.10) trans-Hexadec-2-enoyl-_acp_
Succinyl-CoA (2.8.3.15) Succinate
dGTP (2.7.4.6) dGDP
2-_Formamido_-N1-_5'-phosphoribosyl_acetamidine (6.3.3.1) Aminoimidazole_ribotide
Acetyl-CoA (6.4.1.2) Malonyl-CoA
2-Acyl-sn-glycero-3-phosphoethanolamine (3.1.1.5) sn-glycero-3-Phosphoethanolamine
Tetradecanoyl-_acp_ (2.3.1.41) 3-Oxohexadecanoyl-_acp_
Glyoxylate (4.1.3.16) D-4-Hydroxy-2-oxoglutarate
N-Acetylputrescine (2.3.1.57) Putrescine
L-Tyrosine (1.14.16.1) L-Phenylalanine
N-Carbamoyl-L-aspartate (2.1.3.2) Carbamoyl_phosphate
Thioredoxin (1.17.4.2) dCTP
2-Amino-4-hydroxy-6-_D-erythro-1,2,3-trihydroxypropyl_-7,8- (4.1.2.25) Glycolaldehyde
trans-Cinnamate (6.2.1.12) Cinnamoyl-CoA
Amide (3.5.1.2) NH3
4-Methyl-2-oxopentanoate (2.6.1.42) L-Leucine
Cys-Gly (2.3.2.2) Glutathione
N-Acetylserotonin (2.1.1.4) Melatonin
4-_Cytidine_5'-diphospho_-2-C-methyl-D-erythritol (2.7.1.148) 2-Phospho-4-_cytidine_5'-diphospho_-2-C-methyl-D-erythritol
Acyl-_acyl-carrier_protein_ (6.2.1.20) Long-chain_fatty_acid
2,3,2',3'-Tetrakis_3-hydroxytetradecanoyl_-D-glucosaminyl-1,6-beta- (2.4.1.182) UDP-2,3-bis_3-hydroxytetradecanoyl_glucosamine
2-Acetolactate (1.1.1.86) 2,3-Dihydroxy-3-methylbutanoate
meso-2,6-Diaminoheptanedioate (6.3.2.13) UDP-N-acetylmuramoyl-L-alanyl-D-gamma-glutamyl-meso-2,6-
Urocanate (4.3.1.3) L-Histidine
Enzyme_N6-_lipoyl_lysine (1.2.4.4) Thiamin_diphosphate
Cellulose (3.2.1.4) Cellobiose
Phosphatidate (2.7.7.41) CDP-diacylglycerol
Protochlorophyllide (1.3.1.33) Chlorophyllide
Butanoyl-CoA (1.3.99.2) Crotonoyl-CoA
_S_-3-Hydroxyisobutyrate (3.1.2.4) _S_-3-Hydroxyisobutyryl-CoA
3-Chloro-cis,cis-muconate (5.5.1.1) Protoanemonin
D-Glucose_6-phosphate (3.2.1.93) alpha,alpha'-Trehalose_6-phosphate
gamma-L-Glutamyl-L-cysteine (6.3.2.2) L-Glutamate
2-Polyprenyl-3-methyl-5-hydroxy-6-methoxy-1,4-benzoquinone (1.14.13.-) 2-Polyprenyl-3-methyl-6-methoxy-1,4-benzoquinone
Urea (6.3.4.6) Urea-1-carboxylate
N1,N5,N10-Tricoumaroyl_spermidine (1.14.13.-) N1,N5,N10-Tricaffeoyl_spermidine
Acetyl-CoA (2.3.1.16) 3-Oxooctanoyl-CoA
Precorrin_6X (1.3.1.54) Precorrin_6Y
5-Hydroxyindoleacetaldehyde (1.2.1.3) 5-Hydroxyindoleacetate
GDP-mannose (5.1.3.18) GDP-L-galactose
2-Polyprenyl-6-methoxy-1,4-benzoquinone (2.1.1.-) 2-Polyprenyl-3-methyl-6-methoxy-1,4-benzoquinone
_-_-alpha-Bisabolol (4.2.3.-) trans,trans-Farnesyl_diphosphate
5-O-_1-Carboxyvinyl_-3-phosphoshikimate (4.2.3.5) Chorismate
Methylglyoxal (1.1.1.79) _R_-Lactaldehyde
5'-Phosphoribosyl-N-formylglycinamide (2.1.2.2) 5'-Phosphoribosylglycinamide
Cyclic_amidines (3.5.4.3) NH3
1-Hydroxy-2-methyl-2-butenyl_4-diphosphate (1.17.1.2) Isopentenyl_diphosphate
3-Cresol (1.14.13.7) 2,3-Dihydroxytoluene
Nicotinate_D-ribonucleoside (3.1.3.5) Nicotinate_D-ribonucleotide
6-Deoxocathasterone (1.14.13.-) Campestanol
dGMP (2.7.4.8) dGDP
Albireodelphin (2.3.1.-) Gentiodelphin
Dextrin (3.2.1.10) alpha-D-Glucose
_1R,2S_-Naphthalene_1,2-oxide (3.3.2.9) 1,2-Dihydronaphthalene-1,2-diol
NH3 (6.3.5.4) L-Asparagine
2,5-Diaminopyrimidine_nucleoside_triphosphate (3.5.4.16) Formamidopyrimidine_nucleoside_triphosphate
L-Cystine (4.4.1.1) Thiocysteine
6-Hexanolide (1.14.13.22) Cyclohexanone
Nitrile (3.5.5.7) Carboxylate
L-Aspartate (6.1.1.23) L-Aspartyl-tRNA_Asn_
trans,trans-Farnesyl_diphosphate (4.2.3.-) Germacrene_B
gamma-L-Glutamyl-L-cysteine (6.3.2.2) L-Cysteine
D-Alanyl-D-alanine (6.3.2.10) UDP-N-acetylmuramoyl-L-alanyl-D-glutamyl-6-carboxy-L-lysyl-D-alanyl-
Sulfoacetaldehyde (2.6.1.77) Pyruvate
Phytyl_diphosphate (2.5.1.-) 2-Phytyl-1,4-naphthoquinone
H+ (1.2.1.2) Formate
1-_5'-Phosphoribosyl_-5-amino-4-imidazolecarboxamide (2.1.2.3) 1-_5'-Phosphoribosyl_-5-formamido-4-imidazolecarboxamide
4-Hydroxymethylsalicylaldehyde (1.2.1.-) 4-Hydroxymethylsalicylate
beta-Aminopropionitrile (2.3.2.2) gamma-Glutamyl-beta-aminopropiononitrile
GDP-mannose (4.2.1.47) GDP-4-dehydro-6-deoxy-D-mannose
Phosphatidylcholine (3.1.1.4) Linoleate
3-Aminopropanal (1.2.1.19) beta-Alanine
_S_-3-Hydroxy-3-methylglutaryl-CoA (4.1.3.4) Acetyl-CoA
Limonene-1,2-diol (1.1.99.-) _1S,4R_-1-Hydroxy-2-oxolimonene
Tetrahomomethionine (1.14.13.-) 7-Methylthioheptanaldoxime
3-Sulfinylpyruvate (2.6.1.1) 3-Sulfino-L-alanine
trans-Hexadec-2-enoyl-CoA (4.2.1.17) _S_-3-Hydroxyhexadecanoyl-CoA
Succinate_semialdehyde (1.1.1.61) 4-Hydroxybutanoic_acid
Hydroxypyruvate (5.3.1.22) 2-Hydroxy-3-oxopropanoate
Shikimate_3-phosphate (2.7.1.71) Shikimate
L-Histidinal (1.1.1.23) L-Histidine
N-Formyl-L-glutamate (3.5.1.68) L-Glutamate
p-Xylene (1.14.13.-) 4-Methylbenzyl_alcohol
3beta-Hydroxyandrost-5-en-17-one (5.3.3.1) Androst-4-ene-3,17-dione
Salicylate (1.14.13.-) 2,5-Dihydroxybenzoate
L-Proline (1.5.1.1) 1-Pyrroline-2-carboxylate
Pantothenate (2.7.1.33) D-4'-Phosphopantothenate
10-Formyltetrahydrofolate (3.5.4.9) 5,10-Methenyltetrahydrofolate
GMP (3.1.3.5) Guanosine
Acetyl-CoA (2.3.3.13) _2S_-2-Isopropylmalate
NH3 (1.4.1.2) L-Glutamate
Glyoxylate (4.1.3.16) 4-Hydroxy-2-oxoglutarate
S-Ribosyl-L-homocysteine (3.2.2.9) S-Adenosyl-L-homocysteine
_Dihydrolipoyllysine-residue__2-methylpropanoyl_transferase_ (2.3.1.168) _S_-2-Methylbutanoyl-CoA
3-Oxodecanoyl-CoA (2.3.1.16) Octanoyl-CoA
3-Deoxy-D-manno-octulosonyl-lipid_IV_A_ (2.-.-.-) 2,3,2'3'-Tetrakis_3-hydroxytetradecanoyl_-D-glucosaminyl-1,6-beta-D-
3-Methyl-1-hydroxybutyl-ThPP (1.2.4.4) 4-Methyl-2-oxopentanoate
Thiamin_diphosphate (1.2.4.1) 2-_alpha-Hydroxyethyl_thiamine_diphosphate
6-Phospho-D-gluconate (1.1.1.44) D-Ribulose_5-phosphate
2-Methyl-6-solanyl-1,4-benzoquinol (2.1.1.-) Plastoquinone-9
Vanillate (1.14.13.82) 3,4-Dihydroxybenzoate
5-Methyl-5,6,7,8-tetrahydromethanopterin (1.5.99.11) Reduced_coenzyme_F420
Pyruvate (4.3.1.19) L-Serine
Se-Adenosylselenomethionine (2.1.1.-) Se-Adenosylselenohomocysteine
Phosphatidyl-N-methylethanolamine (2.1.1.17) Phosphatidylethanolamine
alpha,alpha-Trehalose (2.7.1.69) alpha,alpha'-Trehalose_6-phosphate
Uroporphyrinogen_III (4.1.1.37) Coproporphyrinogen_III
Squalene (2.5.1.21) Presqualene_diphosphate
Parathion (3.1.8.1) Diethylthiophosphoric_acid
3,4-Dihydroxybenzoate (1.13.11.-) Benzene-1,2,4-triol
L-Rhamnulose (5.3.1.14) L-Rhamnose
dCTP (2.7.4.6) dCDP
_S_-Hydroxyoctanoyl-CoA (1.1.1.35) 3-Oxooctanoyl-CoA
Castasterone (1.14.-.-) 6alpha-Hydroxy-castasterone
trans-Oct-2-enoyl-CoA (1.3.3.6) Octanoyl-CoA
L-Aspartate_4-semialdehyde (4.2.1.52) L-2,3-Dihydrodipicolinate
Sarcosine (1.5.3.1) Glycine
3-Sulfino-L-alanine (4.1.1.29) Hypotaurine
Betanidin (2.4.1.-) Betanin
ADP-glucose (2.4.1.21) Amylose
L-1-Pyrroline-3-hydroxy-5-carboxylate (1.5.1.12) L-erythro-4-Hydroxyglutamate
Phosphatidylglycerophosphate (2.7.8.5) CDP-diacylglycerol
Cys-Gly (3.4.11.1) L-Cysteine
Acetyl-CoA (2.3.3.10) _S_-3-Hydroxy-3-methylglutaryl-CoA
Naringenin (1.14.11.9) Dihydrokaempferol
Glycerone (2.7.1.29) Glycerone_phosphate
Creatine (3.5.2.10) Creatinine
UDP-N-acetyl-D-galactosamine (5.1.3.2) UDP-N-acetyl-D-glucosamine
Guanine (3.5.4.3) Xanthine
2-Hydroxy-cis-hex-2,4-dienoate (3.7.1.9) 2-Hydroxy-5-methyl-cis,cis-muconic_semialdehyde
beta-D-Fructose_6-phosphate (2.7.1.90) beta-D-Fructose_1,6-bisphosphate
2-Methylacetoacetyl-CoA (2.3.1.9) Acetyl-CoA
2-Chloromaleylacetate (1.3.1.32) 2-Maleylacetate
Sucrose-6-phosphate (3.2.1.26) beta-D-Fructose
Nerolidol (4.2.3.-) trans,trans-Farnesyl_diphosphate
9-cis-Retinol (1.1.1.-) 9-cis-Retinal
D-Erythrose_4-phosphate (1.2.1.72) 4-Phospho-D-erythronate
Methylglyoxal (1.1.1.-) Hydroxyacetone
5-Fluorocyclohexadiene-cis,cis-1,2-diol-1-carboxylate (1.14.12.10) 3-Fluorobenzoate
Resorcinol (1.14.13.7) Benzene-1,2,4-triol
3-D-Glucosyl-1,2-diacylglycerol (2.4.1.157) 1,2-Diacyl-sn-glycerol
2-Dehydro-3-deoxy-D-glucarate (4.1.2.20) Pyruvate
2-Dehydro-3-deoxy-D-gluconate (1.1.1.125) _4S_-4,6-Dihydroxy-2,5-dioxohexanoate
5_S_-HPETE (1.11.1.9) 5_S_-HETE
3-Oxostearoyl-_acp_ (2.3.1.-) Malonyl-_acyl-carrier_protein_
trans-Dodec-2-enoyl-_acp_ (1.3.1.9) Dodecanoyl-_acyl-carrier_protein_
L-Cysteine (4.4.1.1) L-Cystathionine
L-Kynurenine (3.5.1.9) L-Formylkynurenine
Oxidized_rubredoxin (1.18.1.1) Reduced_rubredoxin
Hexanoyl-CoA (2.3.1.16) 3-Oxooctanoyl-CoA
Styrene_oxide (1.14.13.-) Styrene
L-2-Aminoadipate_6-semialdehyde (2.6.1.36) L-Lysine
2-Hydroxy-3-keto-5-methylthiopentenyl-1-phosphate (3.1.3.77) 1,2-Dihydroxy-5-_methylthio_pent-1-en-3-one
6-Thioinosine-5'-monophosphate (1.1.1.205) 6-Thioxanthine_5'-monophosphate
beta-D-Glucose (2.7.1.63) beta-D-Glucose_6-phosphate
_S_-3-Methyl-2-oxopentanoic_acid (1.4.1.9) L-Isoleucine
1-Phosphatidyl-D-myo-inositol_4,5-bisphosphate (2.7.1.68) 1-Phosphatidyl-1D-myo-inositol_4-phosphate
2-Mercaptoethanesulfonate (2.1.1.86) 2-_Methylthio_ethanesulfonate
O-Acetyl-L-serine (2.5.1.47) Selenocysteine
Phytyl_diphosphate (2.5.1.62) Chlorophyll_a
Pantetheine_4'-phosphate (3.6.1.9) Dephospho-CoA
beta-D-Fructose (3.2.1.26) Sucrose-6-phosphate
Cytidine (2.4.2.2) Cytosine
2-Hydroxy-5-carboxymethylmuconate_semialdehyde (1.13.11.15) 3,4-Dihydroxyphenylacetate
L-Homocysteine (4.4.1.8) L-Cystathionine
1,2-Dihydroxy-5-_methylthio_pent-1-en-3-one (3.1.3.77) 2-Hydroxy-3-keto-5-methylthiopentenyl-1-phosphate
_6Z,9Z,12Z,15Z,18Z_-Tetracosapentaenoyl-CoA (1.3.3.6) _2E,6Z,9Z,12Z,15Z,18Z_-Tetracosahexa-2,6,9,12,15,18-enoyl-CoA
D-Proline (1.21.4.1) 5-Aminopentanoate
_S_-2-Methylbutanoyl-CoA (1.3.99.12) 2-Methylbut-2-enoyl-CoA
Ascorbate (2.7.1.69) L-Ascorbate_6-phosphate
Trypanothione_disulfide (1.11.1.15) Trypanothione
Shikimate (2.7.1.71) Shikimate_3-phosphate
2-Succinylbenzoyl-CoA (6.2.1.26) 2-Succinylbenzoate
N6-_L-1,3-Dicarboxypropyl_-L-lysine (1.5.1.10) L-2-Aminoadipate_6-semialdehyde
N-Acetyl-L-glutamate (2.3.1.1) L-Glutamate
L-Serine (3.1.3.3) O-Phospho-L-serine
Nicotinamide (3.5.1.19) Nicotinate
Succinate (1.2.1.16) Succinate_semialdehyde
4-Fluorocyclohexadiene-cis,cis-1,2-diol-1-carboxylate (1.14.12.10) 4-Fluorobenzoate
4-Methylthiobutyl-desulfoglucosinolate (2.8.2.-) Glucoerucin
_2E_-Octadecenoyl-_acp_ (4.2.1.-) 3-Hydroxyoctadecanoyl-_acp_
3-Ureidoisobutyrate (3.5.1.6) 3-Aminoisobutyric_acid
Dihydrozeatin (2.4.1.-) Dihydrozeatin-O-glucoside
S-Adenosyl-L-methionine (2.5.1.6) L-Methionine
Phosphatidylethanolamine (3.1.1.4) 1-Acyl-sn-glycero-3-phosphoethanolamine
Acyl-carrier_protein (6.2.1.20) Acyl-_acyl-carrier_protein_
Squalene (5.4.99.17) Diplopterol
L-Threonine (4.2.3.1) O-Phospho-L-homoserine
alpha-Pinene (1.14.-.-) Myrtenol
S-Adenosylmethioninamine (2.5.1.16) Spermine
Adipate_semialdehyde (3.7.1.-) Cyclohexan-1,2-dione
Cyanidin_3-O-_6-O-malonyl-beta-D-glucoside_ (2.3.1.-) Cyanidin_3-O-3'',6''-O-dimalonylglucoside
Glyoxylate (4.1.3.24) _3S_-3-Carboxy-3-hydroxypropanoyl-CoA
Mercaptopyruvate (2.6.1.1) L-Cysteine
Malonyl-_acyl-carrier_protein_ (2.3.1.41) 3-Oxododecanoyl-_acp_
Glycerone_phosphate (4.1.2.13) Sedoheptulose_1,7-bisphosphate
D-Arabinose_5-phosphate (2.5.1.55) 3-Deoxy-D-manno-octulosonate_8-phosphate
Pinocarveol (1.1.-.-) Pinocarvone
L-Ribulose_5-phosphate (2.7.1.16) L-Ribulose
cis-beta-D-Glucosyl-2-hydroxycinnamate (3.2.1.21) cis-2-Hydroxycinnamate
4-Amino-2-methyl-5-phosphomethylpyrimidine (2.7.4.7) 2-Methyl-4-amino-5-hydroxymethylpyrimidine_diphosphate
Catechol (1.13.11.2) 2-Hydroxymuconate_semialdehyde
gamma-L-Glutamyl-L-cysteine (6.3.2.3) Glutathione
alpha-D-Galactosyl-_1->3_-1D-myo-inositol (3.2.1.22) myo-Inositol
5-Aminolevulinate (4.2.1.24) Porphobilinogen
Hemoglobin (1.14.99.3) Biliverdin
D-Glyceraldehyde_3-phosphate (4.1.2.40) D-Tagatose_1,6-bisphosphate
Carbazole (1.13.11.-) 2'-Aminobiphenyl-2,3-diol
D-Glucose_1-phosphate (5.4.2.2) alpha-D-Glucose_6-phosphate
L-Xylulose (2.7.1.5) L-Xylulose_1-phosphate
L-Homocysteine (2.5.1.49) O-Acetyl-L-homoserine
O-Succinyl-L-homoserine (2.5.1.48) 2-Oxobutanoate
L-Glutamate (1.4.1.3) 2-Oxoglutarate
UDP-4-dehydro-6-deoxy-D-glucose (1.1.1.-) UDP-4-keto-rhamnose
Decanoyl-CoA (2.3.1.16) 3-Oxododecanoyl-CoA
4-Methyl-5-_2-phosphoethyl_-thiazole (2.5.1.3) Thiamin_monophosphate
2-Phospho-4-_cytidine_5'-diphospho_-2-C-methyl-D-erythritol (4.6.1.12) 2-C-Methyl-D-erythritol_2,4-cyclodiphosphate
2-Dehydro-3-deoxy-D-xylonate (4.2.1.82) D-Xylonate
_4R,5S_-4,5,6-Trihydroxy-2,3-dioxohexanoate (4.1.1.-) L-Lyxonate
Theophylline (1.13.12.-) Caffeine
Selenide (2.5.1.47) Selenocysteine
Pyridoxal (1.4.3.5) Pyridoxamine
D-Fructose_6-phosphate (3.5.99.6) D-Glucosamine_6-phosphate
3-Hydroxyanthranilate (3.7.1.3) 3-Hydroxy-L-kynurenine
2-Oxoglutarate (1.4.1.3) L-Glutamate
Parathion (3.1.8.1) 4-Nitrophenol
Delphinidin_3-O-_6''-O-malonyl_-beta-glucoside-3'-O-beta-glucoside (2.4.1.-) Ternatin_C5
Heme (2.5.1.-) Heme_O
D-Galactonate (4.2.1.6) 2-Dehydro-3-deoxy-D-galactonate
_Dihydrolipoyllysine-residue__2-methylpropanoyl_transferase_ (1.2.4.4) 2-Methyl-1-hydroxypropyl-ThPP
3-Oxodecanoyl-_acp_ (2.3.1.41) Malonyl-_acyl-carrier_protein_
Capecitabine (3.1.1.1) 5'-Deoxy-5-fluorocytidine
1-Organyl-2-lyso-sn-glycero-3-phosphocholine (3.1.1.4) 1-Radyl-2-acyl-sn-glycero-3-phosphocholine
Erythronolide_B (2.4.1.-) 3-O-Mycarosylerythronolide_B
_Dihydrolipoyllysine-residue_succinyltransferase_ (2.3.1.61) Succinyl-CoA
sn-Glycerol_3-phosphate (1.1.1.94) Glycerone_phosphate
alpha-Amino_acid (1.4.1.4) NH3
Cinnamaldehyde (1.2.1.44) Cinnamoyl-CoA
Gallate (1.13.11.3) 2-Pyrone-4,6-dicarboxylate
trans-Oct-2-enoyl-CoA (1.3.99.3) Octanoyl-CoA
dTDP-4-oxo-2,6-dideoxy-L-mannose (2.1.1.-) dTDP-3-methyl-4-oxo-2,6-dideoxy-L-glucose
N-Acetylornithine (2.3.1.35) L-Ornithine
_Enzyme_-cysteine (2.8.1.7) _Enzyme_-S-sulfanylcysteine
Hexadecenoyl-_acyl-carrier_protein_ (3.1.2.-) _9Z_-Hexadecenoic_acid
Oxaloacetate (4.1.1.49) CO2
Xanthine (2.4.2.1) Xanthosine
Glycochenodeoxycholate (3.5.1.24) Chenodeoxycholate
Isopentenyl_diphosphate (5.3.3.2) Dimethylallyl_diphosphate
Holo-_carboxylase_ (6.3.4.15) Biotinyl-5'-AMP
4-Hydroxy-2-oxoglutarate (4.1.3.16) Pyruvate
Glycine (1.4.3.19) Glyoxylate
L-Aspartate (1.4.3.16) Iminoaspartate
Deoxycytidine (3.5.4.5) Deoxyuridine
1,6-Naphthalenedisulfonic_acid (1.14.99.-) 1,2-Dihydroxynaphthalene-6-sulfonate
dTDP-3-amino-3,4,6-trideoxy-D-glucose (2.1.1.-) dTDP-D-desosamine
Formate (4.1.1.2) Oxalate
1,2-Diacyl-sn-glycerol (3.1.1.3) Triacylglycerol
2-Octaprenyl-6-methoxy-1,4-benzoquinone (2.1.1.-) 2-Octaprenyl-3-methyl-6-methoxy-1,4-benzoquinone
_Z_-5-Oxohex-2-enedioate (4.1.1.-) 4-Hydroxy-2-oxopentanoate
CMP-2-aminoethylphosphonate (2.7.8.-) Ceramide_2-aminoethylphosphonate
2-Methylpropanoyl-CoA (1.3.99.3) 2-Methylprop-2-enoyl-CoA
N-_L-Arginino_succinate (6.3.4.5) L-Aspartate
2-Oxo-7-methylthioheptanoic_acid (2.6.1.-) Trihomomethionine
Butanoylphosphate (2.3.1.19) Butanoyl-CoA
Glycerone_phosphate (1.1.5.3) sn-Glycerol_3-phosphate
N6-_1,2-Dicarboxyethyl_-AMP (4.3.2.2) AMP
Protochlorophyllide (1.3.1.75) Divinylprotochlorophyllide
3-Hydroxypropionyl-CoA (3.1.2.4) 3-Hydroxypropanoate
Selenomethionine (4.4.1.11) Methaneselenol
Adenylylselenate (2.7.1.25) 3'-Phosphoadenylylselenate
2,4-Diamino-6-nitrotoluene (1.12.99.6) 2,4-Diamino-6-hydroxylaminotoluene
Amidines (3.5.3.12) NH3
2,3-Diketo-5-methylthiopentyl-1-phosphate (3.1.3.77) 2-Hydroxy-3-keto-5-methylthiopentenyl-1-phosphate
L-Homocysteine (2.5.1.-) O-Succinyl-L-homoserine
Campesterol (1.14.13.-) 22alpha-Hydroxy-campesterol
Progesterone (5.3.3.1) Pregnenolone
NH3 (6.3.5.4) L-Glutamine
Palmitoyl-CoA (1.3.99.13) trans-Hexadec-2-enoyl-CoA
beta-D-Fructose_6-phosphate (2.2.1.1) D-Xylulose_5-phosphate
2,4-Diamino-6-hydroxylaminotoluene (1.8.99.3) 2,4,6-Triaminotoluene
IMP (3.5.4.10) 1-_5'-Phosphoribosyl_-5-formamido-4-imidazolecarboxamide
NH3 (1.13.12.-) Hydroxylamine
4-Phospho-L-aspartate (1.2.1.11) L-Aspartate_4-semialdehyde
Delphinidin_3-O-glucoside (2.4.1.-) Delphin
Guanosine_3',5'-bis_diphosphate_ (3.6.1.11) Guanosine_3'-diphosphate_5'-triphosphate
Trypanothione (1.17.4.1) Trypanothione_disulfide
Pyruvate (1.1.1.40) Oxaloacetate
cis-1,2-Dihydroxy-1,2-dihydro-8-carboxynaphthalene (1.1.-.-) 1,2-Dihydroxy-8-carboxynaphthalene
4-Fumarylacetoacetate (3.7.1.2) Fumarate
3,4-Dihydroxymandelaldehyde (1.1.1.1) 3,4-Dihydroxyphenylethyleneglycol
UMP (2.4.2.9) Uracil
4-Methylbenzyl_alcohol (1.14.13.-) p-Xylene
Dihydromyricetin (1.1.1.219) Leucodelphinidin
dTMP (2.7.1.21) Thymidine
Campest-4-en-3-one (1.14.13.-) 22alpha-Hydroxy-campest-4-en-3-one
2,5-Diamino-6-_5'-triphosphoryl-3',4'-trihydroxy-2'-oxopentyl_- (3.5.4.16) 2-Amino-4-hydroxy-6-_erythro-1,2,3-trihydroxypropyl_dihydropteridine
beta-D-Glucose (2.7.1.2) beta-D-Glucose_6-phosphate
_2S,3R_-3-Hydroxybutane-1,2,3-tricarboxylate (4.1.3.30) Succinate
12_R_-HPETE (1.13.11.-) _5Z,8Z,11Z,14Z_-Icosatetraenoic_acid
1-_5'-Phosphoribosyl_-5-formamido-4-imidazolecarboxamide (2.1.2.3) IMP
gamma-Glutamyl-gamma-aminobutyrate (3.5.1.94) L-Glutamate
Coenzyme_F420 (1.5.99.11) Reduced_coenzyme_F420
1-_5-Phospho-D-ribosyl_-5-amino-4-imidazolecarboxylate (4.1.1.21) Aminoimidazole_ribotide
L-Ornithine (4.1.1.17) Putrescine
_R_-Mevalonate (1.1.1.34) _S_-3-Hydroxy-3-methylglutaryl-CoA
Sucrose (3.2.1.20) D-Glucose
dTTP (2.7.4.6) dTDP
CDP-4-dehydro-3,6-dideoxy-D-glucose (5.1.3.-) CDP-4-dehydro-3,6-dideoxy-D-glucose_epimer
L-Aspartate (3.5.1.1) L-Asparagine
_S_-3-Hydroxyisobutyryl-CoA (4.2.1.17) 2-Methylprop-2-enoyl-CoA
_S_-Methylmalonyl-CoA (4.1.1.41) Propanoyl-CoA
tRNA_Val_ (6.1.1.9) L-Valyl-tRNA_Val_
Sulfite (1.8.7.1) Hydrogen_sulfide
L-Arogenate (1.3.1.43) L-Tyrosine
Glycine (3.4.13.3) Cys-Gly
L-Aspartate (6.3.5.4) L-Asparagine
UDP-3-O-_3-hydroxytetradecanoyl_-N-acetylglucosamine (3.5.1.-) UDP-3-O-_3-hydroxytetradecanoyl_-D-glucosamine
p-Coumaroyl-CoA (6.2.1.12) 4-Coumarate
Pyruvate (1.4.1.1) L-Alanine
CDP-diacylglycerol (2.7.7.41) Phosphatidate
L-Lysine (4.1.1.18) Cadaverine
_-_-Ureidoglycolate (3.5.3.4) Allantoate
dTDP-L-mycarose (2.4.1.-) 3-O-Mycarosylerythronolide_B
_S_-Hydroxydecanoyl-CoA (4.2.1.17) trans-Dec-2-enoyl-CoA
Propanoyl-CoA (2.3.1.9) 2-Methylacetoacetyl-CoA
dAMP (2.7.4.3) dADP
5-Fluorouridine (2.7.1.48) 5-Fluorouridine_monophosphate
Deamino-NAD+ (2.7.7.18) Nicotinate_D-ribonucleotide
3,4-Dihydroxy-L-phenylalanine (4.1.1.28) Dopamine
Nitrile (4.2.1.84) Monocarboxylic_acid_amide
trans-Hex-2-enoyl-CoA (1.3.99.3) Hexanoyl-CoA
beta-D-Glucose_6-phosphate (5.4.2.6) beta-D-Glucose_1-phosphate
D-Xylulose (2.7.1.17) D-Xylulose_5-phosphate
5-Hydroxy-L-tryptophan (1.13.11.52) 5-Hydroxy-N-formylkynurenine
Nitrile (1.14.13.-) Cyanohydrin
N-Acetylputrescine (1.4.3.4) N4-Acetylaminobutanal
CO2 (3.5.3.19) _-_-Ureidoglycolate
UDP-glucuronate (1.1.1.22) UDP-glucose
Sorbose_1-phosphate (1.1.1.-) Sorbitol_6-phosphate
4-Chlorophenoxyacetate (1.14.-.-) Glyoxylate
Androst-4-ene-3,17-dione (5.3.3.1) 3beta-Hydroxyandrost-5-en-17-one
3-_5'-Methylthio_pentylmalic_acid (1.1.1.-) 2-Oxo-8-methylthiooctanoic_acid
Isopentenyl_diphosphate (4.1.1.33) _R_-5-Diphosphomevalonate
D-Glucosamine_6-phosphate (2.3.1.4) N-Acetyl-D-glucosamine_6-phosphate
Phenylacetic_acid (1.14.13.-) 2-Hydroxyphenylacetate
D-Alanyl-D-alanine (6.3.2.10) UDPMurAc_oyl-L-Ala-D-gamma-Glu-L-Lys-D-Ala-D-Ala_
Homomethionine (2.6.1.-) 2-Oxo-5-methylthiopentanoic_acid
L-Arginine (2.1.4.1) Guanidinoacetate
Phenanthracene (1.14.13.-) Phenanthrene-9,10-oxide
2-Methylnaphthalene (4.1.99.-) Naphthyl-2-methyl-succinic_acid
2-Deoxy-5-keto-D-gluconic_acid_6-phosphate (2.7.1.92) 2-Deoxy-5-keto-D-gluconic_acid
D-Gluconic_acid (4.2.1.39) 2-Dehydro-3-deoxy-D-gluconate
Norbelladine (2.1.1.-) 4'-O-Methylnorbelladine
Pectate (4.2.2.2) 4-_4-Deoxy-alpha-D-gluc-4-enuronosyl_-D-galacturonate
Enzyme_N6-_dihydrolipoyl_lysine (2.3.1.61) _Dihydrolipoyllysine-residue_succinyltransferase_
L-Proline (5.1.1.4) D-Proline
10-Formyltetrahydrofolate (3.5.1.10) Formate
2-Hydroxy-3-oxopropanoate (5.3.1.22) Hydroxypyruvate
IMP (3.1.3.5) Inosine
Hexadecanoyl-_acp_ (2.3.1.41) CO2
D-Glyceraldehyde_3-phosphate (4.1.2.13) D-Fructose_1,6-bisphosphate
dCMP (3.1.3.5) Deoxycytidine
p-Cymene (1.14.13.-) p-Cumic_alcohol
1,2-Diacyl-sn-glycerol (3.1.1.3) Fatty_acid
L-Glutamine (3.5.1.2) NH3
_R_-Pantoate (6.3.2.1) Pantothenate
Homogentisate (2.5.1.-) 2-Methyl-6-solanyl-1,4-benzoquinol
D-Glyceraldehyde_3-phosphate (1.2.1.13) 3-Phospho-D-glyceroyl_phosphate
Carbamoyl_phosphate (2.7.2.2) CO2
_2S,3R_-3-Hydroxybutane-1,2,3-tricarboxylate (4.2.1.99) _Z_-But-2-ene-1,2,3-tricarboxylate
2-Oxoglutarate (1.2.4.2) Succinyl-CoA
Chrysanthemin (2.4.1.-) Cyanidin_3-O-rutinoside
Serotonin (1.4.3.4) 5-Hydroxyindoleacetaldehyde
Bis_4'-chlorophenyl_acetate (4.1.1.-) Bis_4'-chlorophenyl_methane
Naringenin_chalcone (2.4.1.-) Phlorizin_chalcone
Hexanoyl-_acp_ (1.3.1.9) trans-Hex-2-enoyl-_acp_
tRNA_His_ (6.1.1.21) L-Histidyl-tRNA_His_
Protein_lysine (2.1.1.43) Protein_N6-methyl-L-lysine
Toluene (1.14.13.7) 3-Cresol
Phenylacetonitrile (4.2.1.84) 2-Phenylacetamide
OPC4-CoA (2.3.1.16) 3-Oxo-OPC6-CoA
L-4-Hydroxyglutamate_semialdehyde (1.5.99.8) L-erythro-4-Hydroxyglutamate
2-Oxoglutarate (1.2.4.2) _Dihydrolipoyllysine-residue_succinyltransferase_
D-Glucono-1,5-lactone_6-phosphate (3.1.1.31) 6-Phospho-D-gluconate
_-_-Ureidoglycolate (1.1.1.154) Oxalureate
17alpha-Hydroxypregnenolone (5.3.3.1) 17alpha-Hydroxyprogesterone
6-Hydroxycyclohex-1-enecarbonyl-CoA (4.2.1.-) 2,6-Dihydroxycyclohexane-1-carboxyl-CoA
_S_-3-Hydroxybutanoyl-CoA (4.2.1.17) Crotonoyl-CoA
4-Fumarylacetoacetate (3.7.1.2) Acetoacetate
Acetyl_phosphate (2.3.1.8) Acetyl-CoA
2-trans-Dodecenoyl-CoA (4.2.1.17) _S_-3-Hydroxydodecanoyl-CoA
Prephenate (5.4.99.5) Chorismate
3-Oxohexanoyl-CoA (2.3.1.16) Butanoyl-CoA
Pyruvate (1.1.1.38) Oxaloacetate
3-Phospho-D-glyceroyl_phosphate (2.7.2.3) 3-Phospho-D-glycerate
N6-Acetyl-L-lysine (2.6.1.-) 6-Acetamido-2-oxohexanoate
2,2',3-Trihydroxybiphenyl (1.13.11.-) 2-Hydroxy-6-oxo-6-_2-hydroxyphenyl_-hexa-2,4-dienoate
D-Arginine (1.4.3.3) 5-Guanidino-2-oxopentanoate
Indole (1.14.-.-) Indolin-2-one
L-Aspartate (6.3.4.4) N6-_1,2-Dicarboxyethyl_-AMP
Gallate (1.13.11.8) 4-Carboxy-2-hydroxyhexa-2,4-dienedioate
L-Fuculose (5.3.1.25) 6-Deoxy-L-galactose
L-Tryptophan (1.13.11.11) L-Formylkynurenine
Acetyl-CoA (2.3.3.1) Citrate
UDP-L-Ara4N (2.1.2.-) UDP-L-Ara4FN
sn-glycero-3-Phosphoethanolamine (3.1.4.46) Ethanolamine
tRNA_Ala_ (6.1.1.7) L-Alanyl-tRNA
Starch (2.4.1.1) D-Glucose_1-phosphate
Citrate (2.3.3.8) Acetyl-CoA
Carboxyphosphonopyruvate (2.7.8.23) 3-_Hydrohydroxyphosphoryl_pyruvate
_S_-1-Pyrroline-5-carboxylate (1.5.1.2) L-Proline
1-_1-Alkenyl_-sn-glycero-3-phosphoethanolamine (3.1.4.-) 1-_1-Alkenyl_-sn-glycerol
Thioredoxin (1.17.4.1) dUDP
1-Acylglycerol (3.1.1.23) Glycerol
Acetaldehyde (1.2.1.3) Acetate
Hexanoyl-_acp_ (1.3.1.10) trans-Hex-2-enoyl-_acp_
_6Z,9Z,12Z,15Z,18Z_-3-Hydroxytetracosapenta-6,9,12,15,18-enoyl-CoA (4.2.1.-) _2E,6Z,9Z,12Z,15Z,18Z_-Tetracosahexa-2,6,9,12,15,18-enoyl-CoA
Arbutin_6-phosphate (3.2.1.86) beta-D-Glucose_6-phosphate
_1S,2R_-Naphthalene_1,2-oxide (3.3.2.9) 1,2-Dihydronaphthalene-1,2-diol
L-Arogenate (2.6.1.57) Prephenate
UDP-N-acetylmuramoyl-L-alanyl-D-gamma-glutamyl-meso-2,6- (6.3.2.10) UDP-N-acetylmuramoyl-L-alanyl-D-glutamyl-6-carboxy-L-lysyl-D-alanyl-
2-Hydroxy-4-isopropenylcyclohexane-1-carboxyl-CoA (1.1.-.-) 4-Isopropenyl-2-oxy-cyclohexanecarboxyl-CoA
UMP (4.1.1.23) Orotidine_5'-phosphate
2-Octaprenyl-3-methyl-6-methoxy-1,4-benzoquinone (1.14.13.-) 2-Octaprenyl-3-methyl-5-hydroxy-6-methoxy-1,4-benzoquinone
beta-D-Fructose_6-phosphate (2.2.1.2) D-Glyceraldehyde_3-phosphate
L-Ornithine (4.3.1.12) L-Proline
2-Dehydro-3-deoxy-6-phospho-D-gluconate (4.2.1.12) 6-Phospho-D-gluconate
2-Methylpropanoyl-CoA (1.3.99.-) 2-Methylprop-2-enoyl-CoA
Propanoyl-CoA (1.3.99.3) Propenoyl-CoA
Phenylacetyl-CoA (2.3.1.-) Phenylacetylglycine
O-Acetyl-L-serine (2.5.1.48) S-Sulfo-L-cysteine
2-_alpha-Hydroxyethyl_thiamine_diphosphate (2.2.1.6) Pyruvate
2-Dehydro-3-deoxy-D-glucarate (4.1.2.20) 2-Hydroxy-3-oxopropanoate
Thiamin_diphosphate (1.2.4.2) 3-Carboxy-1-hydroxypropyl-ThPP
trans-Dodec-2-enoyl-_acp_ (1.3.1.10) Dodecanoyl-_acyl-carrier_protein_
_Dihydrolipoyllysine-residue_acetyltransferase_ (2.3.1.12) Enzyme_N6-_dihydrolipoyl_lysine
2-Hydroxy-6-oxo-octa-2,4-dienoate (1.13.11.-) 3-Ethylcatechol
5-Methyl-5,6,7,8-tetrahydromethanopterin (1.5.99.11) 5,10-Methylenetetrahydromethanopterin
3-Hydroxy-N6,N6,N6-trimethyl-L-lysine (4.1.2.-) 4-Trimethylammoniobutanal
meso-2,6-Diaminoheptanedioate (5.1.1.7) LL-2,6-Diaminoheptanedioate
Protoporphyrin (6.6.1.1) Magnesium_protoporphyrin
O-Acetyl-L-serine (2.5.1.47) Acetate
N6-_L-1,3-Dicarboxypropyl_-L-lysine (1.5.1.8) L-Lysine
2-Oxoadipate (2.3.1.61) Glutaryl-CoA
L-Selenocysteinyl-tRNA_Sec_ (2.9.1.1) Selenophosphate
Hydroxypyruvate (2.6.1.51) L-Serine
Sulfoacetaldehyde (2.3.3.15) Sulfite
5-Phosphoribosylamine (6.3.4.13) 5'-Phosphoribosylglycinamide
5-Hydroxyconiferaldehyde (1.2.1.44) 5-Hydroxyferuloyl-CoA
tRNA_Leu_ (6.1.1.4) L-Leucyl-tRNA
6-Mercaptopurine_ribonucleoside_5'-diphosphate (2.7.4.-) 6-Mercaptopurine_ribonucleoside_triphosphate
Delphinidin_3-O-_6-O-malonyl-beta-D-glucoside_ (2.3.1.-) Delphinidin_3-O-3'',6''-O-dimalonylglucoside
Succinate (6.2.1.5) Succinyl-CoA
L-2,3-Dihydrodipicolinate (1.3.1.26) 2,3,4,5-Tetrahydrodipicolinate
Adenine (2.4.2.1) Deoxyadenosine
Oxaloacetate (2.3.3.8) Citrate
CO2 (1.2.7.1) Pyruvate
Methyloxaloacetate (4.1.1.3) 2-Oxobutanoate
Melibiose (3.2.1.22) D-Glucose
3-Hydroxyoctadecanoyl-_acp_ (1.1.1.100) 3-Oxostearoyl-_acp_
_R_-Reticuline (2.1.1.-) Laudanine
Hypoxanthine (2.4.2.8) IMP
Glyoxylate (2.3.3.9) _S_-Malate
N-Acetylornithine (3.5.1.14) L-Ornithine
1-Methylnaphthalene (1.14.13.-) 1-Hydroxymethylnaphthalene
Pyruvate (2.6.1.77) Sulfoacetaldehyde
Orotidine_5'-phosphate (4.1.1.23) UMP
2-_alpha-Hydroxyethyl_thiamine_diphosphate (2.2.1.6) Thiamin_diphosphate
Urea (3.5.1.5) NH3
Indolylmethyl-desulfoglucosinolate (2.8.2.-) Glucobrassicin
alpha-Amino_acid (4.3.1.7) NH3
Estrone (1.1.1.62) Estradiol-17beta
Oxaloacetate (4.1.1.32) Phosphoenolpyruvate
_5Z,8Z,11Z,14Z_-Icosatetraenoic_acid (1.14.15.3) 20-HETE
2-Hexaprenyl-6-methoxy-1,4-benzoquinone (2.1.1.-) 2-Hexaprenyl-3-methyl-6-methoxy-1,4-benzoquinone
2-Methylcitrate (4.2.1.79) _Z_-But-2-ene-1,2,3-tricarboxylate
But-2-enoyl-_acyl-carrier_protein_ (1.3.1.9) Butyryl-_acp_
O-Succinyl-L-homoserine (2.3.1.46) L-Homoserine
2-trans-Dodecenoyl-CoA (1.3.99.13) Lauroyl-CoA
Formyl-CoA (4.1.1.8) Oxalyl-CoA
_13Z,16Z_-Docosadi-13,16-enoyl-CoA (3.1.2.-) 13,16-Docosadienoic_acid
Pelargonidin_3-O-glucoside (2.4.1.-) Pelargonin
Luteolin (3.2.1.31) Luteolin_7-O-_beta-D-glucuronosyl-_1->2_-beta-D-glucuronide_
Delphinidin_3-O-glucoside (2.3.1.-) Delphinidin_3-O-_6-caffeoyl-beta-D-glucoside_
Cytidine (3.5.4.5) Uridine
2-Hydroxyisophthalic_acid (4.1.1.-) Salicylate
Pantetheine_4'-phosphate (4.1.1.36) _R_-4'-Phosphopantothenoyl-L-cysteine
trans-Dodec-2-enoyl-_acp_ (4.2.1.60) _R_-3-Hydroxydodecanoyl-_acp_
L-Histidine (6.1.1.21) L-Histidyl-tRNA_His_
beta-D-Fructose (3.2.1.26) Sucrose
N-Acetylneuraminate (4.1.3.3) N-Acetyl-D-mannosamine
L-Seryl-tRNA_Sec_ (2.7.1.-) O-Phosphoseryl-tRNA_Sec_
Chloroacetaldehyde (1.2.1.3) Chloroacetic_acid
3-Isopropylbut-3-enoyl-CoA (3.1.2.-) 3-Isopropylbut-3-enoic_acid
D-Galacturonate (5.3.1.12) D-Tagaturonate
3-Hydroxy-L-kynurenine (1.14.13.9) L-Kynurenine
N-Acetylneuraminate (2.7.7.43) CMP-N-acetylneuraminate
Stachyose (3.2.1.22) D-Galactose
Pentahydroxyflavanone (1.14.11.9) Dihydromyricetin
22alpha-Hydroxy-campest-4-en-3-one (1.3.99.-) 22alpha-Hydroxy-5alpha-campestan-3-one
4-Fumarylacetoacetate (5.2.1.2) 4-Maleylacetoacetate
GM4 (3.2.1.18) Galactosylceramide
Ribitol (1.1.1.56) D-Ribulose
_2S,3S_-3-Hydroxy-2-methylbutanoyl-CoA (4.2.1.17) 2-Methylbut-2-enoyl-CoA
3-Dehydroteasterone (1.14.-.-) Typhasterol
dGTP (3.1.5.1) Deoxyguanosine
S-Aminomethyldihydrolipoylprotein (2.1.2.10) 5,10-Methylenetetrahydrofolate
FMN (2.7.1.26) Riboflavin
Prephenate (4.2.1.51) Phenylpyruvate
Deoxyinosine (2.4.2.1) Hypoxanthine
Xanthine (2.4.2.8) Xanthosine_5'-phosphate
L-Amino_acid (1.14.13.-) N-Hydroxy-amino_acid
FMN (3.1.3.2) Riboflavin
H+ (1.12.1.2) Hydrogen
Creatinine (3.5.2.10) Creatine
3-Ethylcatechol (1.13.11.-) 2-Hydroxy-6-oxo-octa-2,4-dienoate
Dextrin (3.2.1.3) alpha-D-Glucose
Feruloyl-CoA (1.2.1.44) Coniferyl_aldehyde
2-Oxoglutarate (1.8.1.4) Succinyl-CoA
2-Chloroethanol (1.1.99.8) Chloroacetaldehyde
D-Gluconic_acid (1.1.1.215) 2-Keto-D-gluconic_acid
D-Glucose_1-phosphate (2.7.7.33) CDP-glucose
3-Oxodecanoyl-CoA (2.3.1.16) Acetyl-CoA
Adenylyl_sulfate (2.7.7.4) Sulfate
CMP-N-acetylneuraminate (2.7.7.43) N-Acetylneuraminate
L-Glutamate (2.1.2.5) N-Formimino-L-glutamate
4-Hydroxybenzoate (2.5.1.-) 4-Hydroxy-3-polyprenylbenzoate
Dethiobiotin (2.8.1.6) Biotin
D-glycero-D-manno-Heptose_1,7-bisphosphate (2.7.1.-) D-glycero-D-manno-Heptose_7-phosphate
D-Ribulose (2.7.1.16) D-Ribulose_5-phosphate
cis-2-Methyl-5-isopropylhexa-2,5-dienoic_acid (6.2.1.-) cis-2-Methyl-5-isopropylhexa-2,5-dienoyl-CoA
Acetoacetyl-CoA (2.3.1.9) Acetyl-CoA
4-Hydroxymethylsalicylate (1.14.13.1) 4-Hydroxymethylcatechol
2-_alpha-Hydroxyethyl_thiamine_diphosphate (2.2.1.6) _S_-2-Acetolactate
2-Deoxy-5-keto-D-gluconic_acid_6-phosphate (4.1.2.29) 3-Oxopropanoate
5-Phosphoribosylamine (2.4.2.14) 5-Phospho-alpha-D-ribose_1-diphosphate
L-Ribulose_5-phosphate (5.1.3.4) D-Xylulose_5-phosphate
Salicylaldehyde (1.2.1.-) Salicylate
2,3-Dimethyl-5-phytylquinol (2.1.1.-) 2-Methyl-6-phytylquinol
2-Phospho-4-_cytidine_5'-diphospho_-2-C-methyl-D-erythritol (2.7.1.148) 4-_Cytidine_5'-diphospho_-2-C-methyl-D-erythritol
alpha-Amino_acid (4.3.1.3) NH3
N2-Acetyl-L-lysine (3.5.1.-) L-Lysine
D-Glyceraldehyde_3-phosphate (1.2.1.59) 3-Phospho-D-glyceroyl_phosphate
2-Hydroxy-3-oxosuccinate (1.1.1.93) meso-Tartaric_acid
17alpha,21-Dihydroxypregnenolone (5.3.3.1) 11-Deoxycortisol
delta1-Piperideine-2-carboxylate (1.5.1.21) L-Pipecolate
trans-Dec-2-enoyl-CoA (1.3.99.13) Decanoyl-CoA
Sirohydrochlorin (4.99.1.3) Cobalt-sirohydrochlorin
Benzoyl_acetyl-CoA (2.3.1.-) S-Benzoate_coenzyme_A
Guanine (2.4.2.8) GMP
Pyruvate (4.1.1.3) Oxaloacetate
Ethanolamine_phosphate (4.1.2.-) Sphingosine_1-phosphate
Formate (1.1.99.8) Formaldehyde
3-Phosphonopyruvate (5.4.2.9) Phosphoenolpyruvate
3-Oxohexadecanoyl-_acp_ (2.3.1.41) Malonyl-_acyl-carrier_protein_
D-Ornithine (2.6.1.21) 5-Amino-2-oxopentanoic_acid
5-_5-Phospho-D-ribosylaminoformimino_-1-_5-phosphoribosyl_- (5.3.1.16) N-_5'-Phospho-D-1'-ribulosylformimino_-5-amino-1-_5''-phospho-D-
2,4-Diamino-6-nitrotoluene (1.2.99.2) 2,4-Diamino-6-hydroxylaminotoluene
gamma-Glutamyl-gamma-aminobutyrate (1.2.1.-) gamma-Glutamyl-gamma-aminobutyraldehyde
CMP-N-glycoloylneuraminate (2.7.7.43) N-Glycoloyl-neuraminate
Thiamine (3.1.3.-) Thiamin_monophosphate
4-Hydroxy-5-phenyltetrahydro-1,3-oxazin-2-one (1.1.1.1) 5-Phenyl-1,3-oxazinane-2,4-dione
2-Aminomuconate_semialdehyde (4.1.1.45) 2-Amino-3-carboxymuconate_semialdehyde
Geranyl_diphosphate (2.5.1.10) trans,trans-Farnesyl_diphosphate
Starch (2.4.1.18) Amylose
Galactosylceramide (2.4.1.-) Digalactosylceramide
tRNA_Lys_ (6.1.1.6) L-Lysyl-tRNA
beta-D-Fructose_6-phosphate (1.1.1.17) D-Mannitol_1-phosphate
trans-Tetradec-2-enoyl-CoA (1.3.99.-) Tetradecanoyl-CoA
Theobromine (1.13.12.-) Caffeine
Hydroxypyruvate (2.6.1.45) L-Serine
2-Isopropylmaleate (4.2.1.33) _2S_-2-Isopropylmalate
Dodecanoyl-_acyl-carrier_protein_ (1.3.1.10) trans-Dodec-2-enoyl-_acp_
N-Carbamoyl-L-aspartate (3.5.2.3) _S_-Dihydroorotate
5-Hydroxyindoleacetate (1.2.1.3) 5-Hydroxyindoleacetaldehyde
Protein_asparagine (2.4.1.119) Dolichyl_diphosphate
trans,trans-Farnesyl_diphosphate (2.5.1.29) Geranylgeranyl_diphosphate
beta-Alanine (6.3.2.1) Pantothenate
D-Xylose (5.3.1.5) D-Xylulose
UDP-N-acetyl-2-amino-2-deoxy-D-glucuronate (5.1.3.-) UDP-N-acetyl-D-galactosaminuronic_acid
Maleic_acid (5.2.1.1) Fumarate
_S_-3-Hydroxybutanoyl-CoA (5.1.2.3) _R_-3-Hydroxybutanoyl-CoA
Acetyl-CoA (6.2.1.1) Acetyl_adenylate
UDP-D-galacturonate (2.7.7.-) 1-Phospho-alpha-D-galacturonate
Catechol (1.13.11.1) cis,cis-Muconate
4-Chlorocatechol (1.13.11.1) 3-Chloro-cis,cis-muconate
5-Formyltetrahydrofolate (6.3.3.2) 5,10-Methenyltetrahydrofolate
cis,cis-Muconate (1.13.11.1) Catechol
1-Methylxanthine (1.17.3.2) 1-Methyluric_acid
L-Noradrenaline (1.4.3.4) 3,4-Dihydroxymandelaldehyde
Macrocin (2.1.1.101) Tylosin
Agmatine (4.1.1.19) L-Arginine
sn-glycero-3-Phosphoethanolamine (3.1.4.46) sn-Glycerol_3-phosphate
L-Kynurenine (1.14.13.9) 3-Hydroxy-L-kynurenine
Tetrahydrofolate (2.1.2.5) 5-Formiminotetrahydrofolate
2,3,5-Trichloro-cis,cis-muconate (1.13.11.1) 3,4,6-Trichlorocatechol
4-Carboxy-2-hydroxy-cis,cis-muconate (4.2.1.-) 4-Carboxy-4-hydroxy-2-oxoadipate
L-Arabinonate (4.2.1.25) 2-Dehydro-3-deoxy-L-arabinonate
Acetyl_phosphate (2.7.2.1) Acetate
Hexahomomethionine (1.14.13.-) 9-Methylthiononanaldoxime
trans-Tetradec-2-enoyl-CoA (1.3.3.6) Tetradecanoyl-CoA
Propanoyl-CoA (2.3.3.5) 2-Methylcitrate
Glutaminyl-tRNA (6.3.5.7) L-Glutamyl-tRNA_Gln_
Phenylacetonitrile (3.5.5.1) Phenylacetic_acid
R-S-Cysteinylglycine (3.4.11.23) Glycine
Malonyl-CoA (4.1.1.9) Acetyl-CoA
Dopamine (4.1.1.28) 3,4-Dihydroxy-L-phenylalanine
Styrene_cis-glycol (1.13.11.-) Styrene
2-Hydroxy-6-oxonona-2,4-diene-1,9-dioate (3.7.1.-) 2-Hydroxy-2,4-pentadienoate
N-_5-Phospho-D-ribosyl_anthranilate (5.3.1.24) 1-_2-Carboxyphenylamino_-1-deoxy-D-ribulose_5-phosphate
alpha,alpha'-Trehalose_6-phosphate (3.1.3.12) alpha,alpha-Trehalose
Tetradecanoyl-CoA (1.3.99.-) trans-Tetradec-2-enoyl-CoA
D-Xylulose_5-phosphate (2.7.1.17) D-Xylulose
L-Tyrosine (2.6.1.1) 3-_4-Hydroxyphenyl_pyruvate
L-Homoserine (2.7.1.39) O-Phospho-L-homoserine
Formate (6.3.4.3) 10-Formyltetrahydrofolate
6-Thioguanosine_monophosphate (2.1.1.67) 6-Methylthioguanosine_monophosphate
Benzoate (1.14.12.10) 1,6-Dihydroxy-cis-2,4-cyclohexadiene-1-carboxylic_acid
D-Glucose_1-phosphate (5.4.2.2) D-Glucose_6-phosphate
all-trans-Octaprenyl_diphosphate (2.5.1.-) 3-Octaprenyl-4-hydroxybenzoate
3-_Imidazol-4-yl_-2-oxopropyl_phosphate (4.2.1.19) D-erythro-1-_Imidazol-4-yl_glycerol_3-phosphate
2-Methylnaphthalene (1.14.13.-) _2-Naphthyl_methanol
Phosphonoacetate (3.11.1.2) Acetate
Phosphoenolpyruvate (4.1.1.49) Oxaloacetate
2-Amino-4-hydroxy-6-_erythro-1,2,3-trihydroxypropyl_dihydropteridine (4.2.3.12) 6-Pyruvoyltetrahydropterin
dTDP-glucose (2.7.7.24) D-Glucose_1-phosphate
Glycerone_phosphate (2.7.1.29) Glycerone
trans,trans-Farnesyl_diphosphate (4.2.3.-) Longifolene
sn-Glycerol_3-phosphate (2.7.1.30) Glycerol
L-Serine (6.1.1.11) L-Seryl-tRNA_Sec_
L-Cystathionine (4.4.1.1) L-Cysteine
Lauroyl-CoA (1.3.99.-) 2-trans-Dodecenoyl-CoA
Glyoxylate (1.1.1.29) Glycolate
3-Vinylcatechol (1.13.11.2) 2-Hydroxy-6-oxoocta-2,4,7-trienoate
10-Oxogeranial (1.1.1.-) 10-Hydroxygeraniol
L-Lysine (2.6.1.36) L-2-Aminoadipate_6-semialdehyde
Benzoate (1.14.13.-) Salicylate
Dopaxanthin (1.10.3.-) Dopaxanthin_quinone
10-Formyltetrahydrofolate (6.3.4.3) Formate
UDP-N-acetyl-D-mannosamine (1.1.1.-) UDP-N-acetyl-D-mannosaminouronate
L-Threonine (4.3.1.19) 2-Oxobutanoate
GDP-mannose (3.6.1.-) D-Mannose_1-phosphate
Spermidine (2.5.1.16) Putrescine
4-Coumarate (4.1.1.-) 4-Hydroxystyrene
4-Phospho-D-erythronate (1.2.1.72) D-Erythrose_4-phosphate
2-Dehydro-3-deoxy-L-arabinonate (4.2.1.25) L-Arabinonate
N-Formyl-L-glutamate (3.5.1.68) Formate
3-Oxoadipate (3.1.1.24) 2-Oxo-2,3-dihydrofuran-5-acetate
Cathasterone (1.14.-.-) Teasterone
3-Oxododecanoyl-CoA (1.1.1.35) _S_-3-Hydroxydodecanoyl-CoA
2-Polyprenyl-3-methyl-6-methoxy-1,4-benzoquinone (2.1.1.-) 2-Polyprenyl-6-methoxy-1,4-benzoquinone
2-Hydroxychromene-2-carboxylate (5.3.99.-) trans-O-Hydroxybenzylidenepyruvate
3-Phospho-D-glyceroyl_phosphate (5.4.2.1) 2,3-Bisphospho-D-glycerate
Pectin (3.1.1.11) Pectate
Protoporphyrin (1.3.3.4) Protoporphyrinogen_IX
Uracil (4.2.1.70) Pseudouridine_5'-phosphate
Succinyl-CoA (6.2.1.5) Succinate
6-Oxo-2-hydroxy-7-_4'-chlorophenyl_-3,8,8-trichloroocta-2E,4E,7E- (3.7.1.-) 2-_4'-Chlorophenyl_-3,3-dichloropropenoate
Octanoyl-_acp_ (3.1.2.-) Octanoic_acid
all-trans-Polyprenyl_diphosphate (2.5.1.-) 4-Hydroxy-3-polyprenylbenzoate
Cob_II_yrinate_a,c_diamide (6.6.1.2) Hydrogenobyrinate_a,c_diamide
RX (2.5.1.18) R-S-Glutathione
Acetate (2.7.2.1) Acetyl_phosphate
2-Oxobutanoate (2.2.1.6) _S_-2-Aceto-2-hydroxybutanoate
GDP-L-galactose (5.1.3.-) GDP-L-gulose
alpha,alpha-Trehalose (2.4.1.64) beta-D-Glucose_1-phosphate
Hydrogen_sulfide (1.8.99.1) Sulfite
tRNA_Ser_ (6.1.1.11) L-Seryl-tRNA_Ser_
3-Polyprenyl-4-hydroxy-5-methoxybenzoate (4.1.1.-) 2-Polyprenyl-6-methoxyphenol
L-Aspartate (6.3.4.5) N-_L-Arginino_succinate
N-_5'-Phospho-D-1'-ribulosylformimino_-5-amino-1-_5''-phospho-D- (2.4.2.-) 1-_5'-Phosphoribosyl_-5-amino-4-imidazolecarboxamide
3-Deoxy-D-manno-octulosonate_8-phosphate (2.5.1.55) D-Arabinose_5-phosphate
2-Hydroxy-3-carboxybenzalpyruvate (4.2.1.-) 3-Formylsalicylic_acid
L-2,3-Dihydrodipicolinate (4.2.1.52) L-Aspartate_4-semialdehyde
_S_-4-Hydroxymandelate (5.1.2.2) _R_-4-Hydroxymandelate
6-Thioinosine-5'-monophosphate (2.7.4.-) 6-Mercaptopurine_ribonucleoside_5'-diphosphate
beta-D-Fructose_1,6-bisphosphate (2.7.1.56) D-Fructose_1-phosphate
Glutaminyl-tRNA (6.1.1.18) L-Glutamine
5'-Methylthioadenosine (3.2.2.16) 5-Methylthio-D-ribose
5-Methylthio-D-ribose (3.2.2.9) 5'-Methylthioadenosine
2-Hydroxyhepta-2,4-dienedioate (4.2.1.-) 2,4-Dihydroxyhept-2-enedioate
Sucrose (3.2.1.20) alpha-D-Glucose
12-Oxo-9_Z_-dodecenoic_acid (5.3.3.-) Traumatin
3-Sulfino-L-alanine (1.13.11.20) L-Cysteine
3'-Phosphoadenylyl_sulfate (1.8.4.8) Sulfite
_3R_-3-Hydroxybutanoyl-_acyl-carrier_protein_ (1.1.1.100) Acetoacetyl-_acp_
3-Hydroxyanthranilate (2.1.1.-) 3-Methoxyanthranilate
2-Amino-4-hydroxy-6-_D-erythro-1,2,3-trihydroxypropyl_-7,8- (4.1.2.25) 2-Amino-4-hydroxy-6-hydroxymethyl-7,8-dihydropteridine
6,7-Dimethyl-8-_1-D-ribityl_lumazine (2.5.1.9) 5-Amino-6-_1-D-ribitylamino_uracil
3-Oxopimeloyl-CoA (2.3.1.-) Glutaryl-CoA
Glycerone_phosphate (1.1.1.94) sn-Glycerol_3-phosphate
UDP-glucose (3.6.1.9) UMP
D-Fructose_1,6-bisphosphate (4.1.2.13) D-Glyceraldehyde_3-phosphate
_25R_-3alpha,7alpha-Dihydroxy-5beta-cholestanoyl-CoA (5.1.99.4) _25S_-3alpha,7alpha-Dihydroxy-5beta-cholestanoyl-CoA
Indoleglycerol_phosphate (4.2.1.20) Indole
UDP-N-acetyl-D-mannosamine (5.1.3.14) UDP-N-acetyl-D-glucosamine
Docosenoyl-CoA (3.1.2.-) _13Z_-Docosenoic_acid
Theobromine (1.13.12.-) 3-Methylxanthine
2-Methyl-4-amino-5-hydroxymethylpyrimidine_diphosphate (2.5.1.3) Thiamin_monophosphate
3-Oxohexanoyl-_acp_ (2.3.1.41) Butyryl-_acp_
Melatonin (1.13.11.52) Formyl-N-acetyl-5-methoxykynurenamine
_25S_-3alpha,7alpha,12alpha-Trihydroxy-5beta-cholestan-26-oyl-CoA (5.1.99.4) _25R_-3alpha,7alpha,12alpha-Trihydroxy-5beta-cholestan-26-oyl-CoA
Shikimate (1.1.99.25) 3-Dehydroshikimate
Selenide (2.7.9.3) Selenophosphate
Adenylyl_sulfate (2.7.1.25) 3'-Phosphoadenylyl_sulfate
_Dihydrolipoyllysine-residue__2-methylpropanoyl_transferase_ (1.2.4.4) 4-Methyl-2-oxopentanoate
3,4-Dihydroxyfluorene (1.13.11.-) 2-Hydroxy-4-_1-oxo-1,3-dihydro-2H-inden-2-ylidene_-but-2-enoic_acid
2-Phospho-D-glycerate (5.4.2.1) 3-Phospho-D-glycerate
Glyoxylate (4.1.3.1) Isocitrate
beta-D-Fructose (3.2.1.20) Sucrose
D-Alanine (5.1.1.1) L-Alanine
Pyruvate (1.1.1.28) _R_-Lactate
Sedoheptulose_1,7-bisphosphate (3.1.3.37) Sedoheptulose_7-phosphate
_-_-Carvone (1.3.-.-) _1R,4R_-Dihydrocarvone
Biotin (2.8.1.6) Dethiobiotin
_S_-2-Aceto-2-hydroxybutanoate (1.1.1.86) _R_-3-Hydroxy-3-methyl-2-oxopentanoate
S-Adenosyl-L-homocysteine (2.1.1.37) S-Adenosyl-L-methionine
Acyl-CoA (2.3.1.15) 1-Acyl-sn-glycerol_3-phosphate
3-_4-Hydroxyphenyl_pyruvate (2.6.1.57) L-Tyrosine
beta-D-Fructose_1,6-bisphosphate (4.1.2.13) D-Glyceraldehyde_3-phosphate
Palmitoyl-CoA (3.1.2.2) Hexadecanoic_acid
AMP (3.1.3.5) Adenosine
Xanthine (1.13.12.-) 1-Methylxanthine
o-Cresol (1.14.13.7) Toluene
Acrylamide (3.5.1.4) Propenoate
D-Xylonolactone (3.1.1.68) D-Xylonate
4-Hydroxyphenylglyoxylate (1.1.99.-) _S_-4-Hydroxymandelate
Phosphatidylcholine (3.1.1.4) _9Z,12Z,15Z_-Octadecatrienoic_acid
Pseudoecgonine (6.2.1.-) Pseudoecgonyl-CoA
Glycerone_phosphate (4.1.2.29) 2-Deoxy-5-keto-D-gluconic_acid_6-phosphate
_Dihydrolipoyllysine-residue_succinyltransferase_ (2.3.1.61) Glutaryl-CoA
trans-3-Chloro-2-propene-1-ol (3.8.1.5) trans-1,3-Dichloropropene
Deamino-NAD+ (3.6.1.22) Nicotinate_D-ribonucleotide
trans-Hexadec-2-enoyl-_acp_ (1.3.1.9) Hexadecanoyl-_acp_
Phenylpyruvate (2.6.1.1) L-Phenylalanine
3,4,6-Trichlorocatechol (1.13.11.1) 2,3,5-Trichloro-cis,cis-muconate
_9Z,12Z,15Z_-Octadecatrienoic_acid (3.1.1.4) Phosphatidylcholine
D-Glyceraldehyde_3-phosphate (1.2.7.5) 3-Phospho-D-glycerate
2-Acyl-1-_1-alkenyl_-sn-glycero-3-phosphate (3.1.3.-) 1-Alkenyl-2-acylglycerol
Acetyl-CoA (4.1.3.-) 2-Propylmalate
Propionyladenylate (6.2.1.17) Propanoyl-CoA
1-Deoxy-D-xylulose_5-phosphate (2.6.99.2) Pyridoxine_phosphate
N-Acetyl-D-galactosamine (2.7.1.69) N-Acetyl-D-galactosamine_6-phosphate
Phenylpyruvate (1.13.11.27) 2-Hydroxyphenylacetate
Holo-_carboxylase_ (6.4.1.2) Acetyl-CoA
Acetyl-CoA (6.4.1.2) Holo-_carboxylase_
Palmitoyl-CoA (1.3.99.3) trans-Hexadec-2-enoyl-CoA
3-epi-6-Deoxocathasterone (1.14.-.-) 6-Deoxotyphasterol
4-Nitrophenyl_phosphate (3.1.3.1) 4-Nitrophenol
dTDP-4-dehydro-6-deoxy-L-mannose (1.1.1.133) dTDP-6-deoxy-L-mannose
_S__+_-Allantoin (3.5.2.5) Allantoate
Cyanohydrin (1.14.13.-) Nitrile
Amide (3.5.1.1) NH3
Dephospho-CoA (3.6.1.9) Pantetheine_4'-phosphate
Acetyl-CoA (2.3.1.9) Acetoacetyl-CoA
CDP-glucose (2.7.7.33) D-Glucose_1-phosphate
_S_-Methylmalonyl-CoA (6.4.1.3) Propanoyl-CoA
m-Xylene (1.14.13.-) 3-Methylbenzyl_alcohol
Xanthosine_5'-phosphate (2.4.2.8) Xanthine
N2-Acetyl-L-aminoadipyl-delta-phosphate (2.7.2.-) N2-Acetyl-L-aminoadipate
1-Alkyl-sn-glycero-3-phosphate (2.3.1.51) 2-Acyl-1-alkyl-sn-glycero-3-phosphate
3-Oxooctanoyl-_acp_ (2.3.1.41) Malonyl-_acyl-carrier_protein_
Zeaxanthin (2.4.1.-) Zeaxanthin_diglucoside
3,4-Dihydroxy-L-phenylalanine (1.13.11.-) 4,5-seco-Dopa
Acetyl-CoA (1.2.7.1) Pyruvate
Sirohydrochlorin (4.99.1.4) Siroheme
5-Formyltetrahydrofolate (2.1.2.5) Tetrahydrofolate
_2S,3S_-3-Hydroxy-2-methylbutanoyl-CoA (1.1.1.35) 2-Methylacetoacetyl-CoA
Benzoyl_acetate (6.2.1.-) Benzoyl_acetyl-CoA
UDP-glucose (1.1.1.22) UDP-glucuronate
beta-D-Fructose_6-phosphate (2.7.1.4) D-Fructose
Xanthosine (2.4.2.1) Xanthine
_S_-Methylmalonate_semialdehyde (2.6.1.18) L-3-Amino-isobutanoate
dADP (2.7.1.40) dATP
Propanoyl-CoA (1.2.1.27) _S_-Methylmalonate_semialdehyde
Palmitoyl-CoA (1.3.3.6) trans-Hexadec-2-enoyl-CoA
D-Glycerate (1.1.1.60) 2-Hydroxy-3-oxopropanoate
Glycochenodeoxycholate (3.5.1.24) Glycine
Betaine (2.1.1.5) N,N-Dimethylglycine
Sarcosine (3.5.3.3) Creatine
Delphinidin-3-_p-coumaroyl_-rutinoside-5-glucoside (2.1.1.-) Petunidin-3-_p-coumaroyl_-rutinoside-5-glucoside
2-Methylprop-2-enoyl-CoA (4.2.1.17) _S_-3-Hydroxyisobutyryl-CoA
Decanoyl-_acp_ (3.1.2.-) Decanoic_acid
Dihydropteroate (2.5.1.15) 2-Amino-4-hydroxy-6-hydroxymethyl-7,8-dihydropteridine
5-Hydroxykynurenamine (1.4.3.4) 4,6-Dihydroxyquinoline
trans-1,3-Dichloropropene (3.8.1.5) trans-3-Chloro-2-propene-1-ol
L-Cysteine (3.4.13.3) Cys-Gly
Phenylpyruvate (4.1.1.-) Phenylacetaldehyde
2-_alpha-D-Mannosyl_-3-phosphoglycerate (3.1.3.70) 2_alpha-D-Mannosyl_-D-glycerate
alpha-D-Galactose_1-phosphate (2.7.7.10) UDP-D-galactose
Choline_phosphate (2.7.7.15) CDP-choline
Dolichyl_diphosphate (2.4.1.119) Protein_asparagine
1,2-Anthracenediol (1.13.11.-) 4-_3-Hydroxy-2-naphthyl_-2-oxobut-3-enoic_acid
Acetyl-CoA (2.3.1.16) 3-Oxotetradecanoyl-CoA
Lactose (3.2.1.23) alpha-D-Glucose
Propanoate (6.2.1.13) Propanoyl-CoA
2-Methylpropanoyl-CoA (1.3.99.2) 2-Methylprop-2-enoyl-CoA
Acetaldehyde (1.2.1.10) Acetyl-CoA
Agmatine (3.5.3.12) N-Carbamoylputrescine
2-Hydroxy-6-keto-2,4-heptadienoate (3.7.1.-) 2-Hydroxy-2,4-pentadienoate
Tetradecanoyl-_acp_ (2.3.1.-) Di_3-deoxy-D-manno-octulosonyl_-lipid_A
Protoporphyrinogen_IX (1.3.99.22) Coproporphyrinogen_III
L-Asparagine (6.1.1.22) L-Asparaginyl-tRNA_Asn_
2-Oxobutanoate (2.5.1.48) O-Succinyl-L-homoserine
2-Methylbut-2-enoyl-CoA (4.2.1.17) _2S,3S_-3-Hydroxy-2-methylbutanoyl-CoA
beta-D-Fructose_1,6-bisphosphate (3.1.3.11) beta-D-Fructose_6-phosphate
Fumarate (5.2.1.1) Maleic_acid
D-Glyceraldehyde (4.1.2.-) 2-Dehydro-3-deoxy-D-gluconate
Acetyl-CoA (2.3.3.8) Citrate
Xanthosine (3.2.2.1) Xanthine
CO2 (4.1.1.39) 3-Phospho-D-glycerate
Di_3-deoxy-D-manno-octulosonyl_-lipid_IV_A_ (2.-.-.-) 3-Deoxy-D-manno-octulosonyl-lipid_IV_A_
5,6-Dihydrouracil (3.5.2.2) 3-Ureidopropionate
2-Maleylacetate (1.3.1.32) 2-Chloromaleylacetate
100-1 (2.4.1.-) Urdamycin_B
4-Sulfolactone (3.1.1.-) 2-Maleylacetate
Desmethylxanthohumol (2.1.1.-) Xanthohumol
D-Erythrose_4-phosphate (2.2.1.2) D-Glyceraldehyde_3-phosphate
Phosphatidylserine (2.7.8.8) CDP-diacylglycerol
5-Methylhex-4-enoyl-CoA (1.3.99.-) _2E_-5-Methylhexa-2,4-dienoyl-CoA
alpha-D-Glucosamine_1-phosphate (5.4.2.10) D-Glucosamine_6-phosphate
5-Hydroxyindoleacetate (6.3.2.-) 5-Hydroxyindoleacetylglycine
Glycine (3.4.11.1) Cys-Gly
L-Pipecolate (1.5.99.3) _S_-2,3,4,5-Tetrahydropyridine-2-carboxylate
tRNA_Glu_ (6.1.1.17) L-Glutamyl-tRNA_Glu_
Nicotinate_D-ribonucleotide (2.4.2.19) Pyridine-2,3-dicarboxylate
L-Arginine (3.5.3.1) L-Ornithine
Salicylate (1.2.1.-) Salicylaldehyde
trans,trans-Farnesyl_diphosphate (2.5.1.21) Squalene
_3R_-3-Hydroxypalmitoyl-_acyl-carrier_protein_ (1.1.1.100) 3-Oxohexadecanoyl-_acp_
3'-N-Debenzoyltaxol (1.14.-.-) 3'-N-Debenzoyl-2'-deoxytaxol
Isomaltose (3.2.1.10) alpha-D-Glucose
L-Cysteate (4.1.1.15) Taurine
p-Coumaroyl-CoA (1.2.1.44) 4-Hydroxycinnamyl_aldehyde
L-Glutamyl-tRNA_Gln_ (6.3.5.7) Glutaminyl-tRNA
Pyruvate (4.4.1.8) L-Cysteine
3-Phosphonooxypyruvate (2.6.1.52) O-Phospho-L-serine
D-Xylulose_5-phosphate (5.1.3.4) L-Ribulose_5-phosphate
CDP-choline (2.7.7.15) Choline_phosphate
Squalene (2.5.1.21) trans,trans-Farnesyl_diphosphate
alpha-Aminopropiononitrile (3.5.5.1) Alanine
D-Erythrose_4-phosphate (2.2.1.2) Sedoheptulose_7-phosphate
D-Gal_alpha_1->6D-Gal_alpha_1->6D-Glucose (3.2.1.22) D-Galactose
Allantoate (3.5.3.4) Urea
Tetracenomycin_A2 (1.14.13.-) Tetracenomycin_C
D-Gal_alpha_1->6D-Gal_alpha_1->6D-Glucose (3.2.1.22) Melibiose
L-Lysine (6.1.1.6) L-Lysyl-tRNA
Oxalosuccinate (1.1.1.42) Isocitrate
D-Glucose_1-phosphate (2.4.1.7) Sucrose
Octanoyl-CoA (1.3.99.13) trans-Oct-2-enoyl-CoA
D-Galactono-1,4-lactone (3.1.1.25) D-Galactonate
Phenol (1.14.13.7) Catechol
D-4-Hydroxy-2-oxoglutarate (4.1.1.3) Pyruvate
Lauroyl-KDO2-lipid_IV_A_ (2.3.1.-) Di_3-deoxy-D-manno-octulosonyl_-lipid_A
_9Z,12Z,15Z_-Octadecatrienoyl-CoA (3.1.2.2) _9Z,12Z,15Z_-Octadecatrienoic_acid
L-Homocysteine (3.3.1.1) S-Adenosyl-L-homocysteine
dGTP (2.7.1.40) dGDP
Oxalosuccinate (1.1.1.42) 2-Oxoglutarate
3-Oxotetradecanoyl-_acp_ (2.3.1.41) Dodecanoyl-_acyl-carrier_protein_
L-Glutamate (1.5.1.12) _S_-1-Pyrroline-5-carboxylate
Cellobiose (3.2.1.21) beta-D-Glucose
alpha,alpha-Trehalose (3.2.1.28) D-Glucose
L-Methionine (2.6.1.-) 4-Methylthio-2-oxobutanoic_acid
tRNA_Gly_ (6.1.1.14) Glycyl-tRNA_Gly_
Hydroxypyruvate (1.1.1.81) D-Glycerate
Cellulose (3.2.1.21) beta-D-Glucose
Thymine (2.4.2.4) Thymidine
Teasterone (1.14.-.-) 3-Dehydroteasterone
Dopamine (4.1.1.25) 3,4-Dihydroxy-L-phenylalanine
3-Fluoro-cis,cis-muconate (1.13.11.1) 4-Fluorocatechol
Cortisone (1.1.1.-) Cortisol
L-Methionyl-tRNA (2.1.2.9) Tetrahydrofolate
2,3-Dihydroxy-4'-chlorobiphenyl (1.13.11.39) 2-Hydroxy-6-oxo-6-_4'-chlorophenyl_-hexa-2,4-dienoate
L-Glutamine (2.6.1.16) D-Glucosamine_6-phosphate
5-Ureido-4-imidazole_carboxylate (3.5.3.-) 5-Amino-4-imidazole_carboxylate
5-Deoxy_glucuronic_acid (3.7.1.-) 3D-_3,5/4_-Trihydroxycyclohexane-1,2-dione
Eicosanoyl-CoA (3.1.2.2) Icosanoic_acid
Decanoyl-CoA (1.3.99.13) trans-Dec-2-enoyl-CoA
Cyanoglycoside (3.2.1.21) Cyanohydrin
Malonyl-_acyl-carrier_protein_ (2.3.1.39) Malonyl-CoA
Bromobenzene-2,3-oxide (2.5.1.18) 2,3-Dihydro-2-S-glutathionyl-3-hydroxy_bromobenzene
_R_-3-Hydroxybutanoyl-CoA (4.2.1.55) Crotonoyl-CoA
D-Ribose_5-phosphate (5.3.1.6) D-Ribulose_5-phosphate
4-Imidazolone-5-propanoate (4.2.1.49) Urocanate
UDP-L-iduronate (5.1.3.12) UDP-glucuronate
tRNA_Asp_ (6.1.1.12) L-Aspartyl-tRNA_Asp_
L-Proline (4.3.1.12) L-Ornithine
3-Butyn-1-al (1.2.1.3) 3-Butynoate
Hexahomomethionine (2.6.1.-) 2-Oxo-10-methylthiodecanoic_acid
Syringyl_lignin (1.11.1.7) Sinapyl_alcohol
3-Hydroxy-2-naphthoate (1.13.11.-) 3-_6-_Carboxymethylene_cyclohexa-2,4-dien-1-ylidene_-2-oxopropanate
L-Aspartate (4.1.1.11) beta-Alanine
N-Hydroxyl-tryptamine (2.5.1.-) Indole-3-acetaldehyde_oxime
L-Serine (4.2.1.22) L-Cysteine
L-Serine (2.3.1.30) O-Acetyl-L-serine
Primary_alcohol (1.1.99.20) Aldehyde
Tetrahomomethionine (2.6.1.-) 2-Oxo-8-methylthiooctanoic_acid
L-Leucine (1.4.1.9) 4-Methyl-2-oxopentanoate
Enzyme_N6-_dihydrolipoyl_lysine (2.3.1.12) _Dihydrolipoyllysine-residue_acetyltransferase_
Folate (1.5.1.3) Tetrahydrofolate
Dodecanoyl-_acyl-carrier_protein_ (2.3.1.41) 3-Oxotetradecanoyl-_acp_
L-Pipecolate (1.5.1.1) delta1-Piperideine-2-carboxylate
3-Hydroxyoctadecanoyl-CoA (4.2.1.-) _2E_-Octadecenoyl-CoA
Caffeine (1.13.12.-) Theobromine
Octanoyl-CoA (1.3.3.6) trans-Oct-2-enoyl-CoA
Glycolate (3.8.1.3) Chloroacetic_acid
6alpha-Hydroxy-castasterone (1.14.-.-) Castasterone
Acetyl-CoA (2.3.1.16) 3-Oxohexanoyl-CoA
3-Oxodecanoyl-CoA (1.1.1.35) _S_-Hydroxydecanoyl-CoA
D-glycero-D-manno-Heptose_1,7-bisphosphate (3.1.3.-) D-glycero-D-manno-Heptose_1-phosphate
GMP (2.4.2.22) Guanine
Dihydropteroate (6.3.2.12) Dihydrofolate
Cyclic_amidines (3.5.4.1) NH3
4-Aminobutanoate (2.6.1.19) Succinate_semialdehyde
Paraoxon (3.1.8.1) Diethylphosphoric_acid
Putrescine (2.5.1.16) Spermidine
NH3 (3.5.1.2) L-Glutamine
4-Methylthio-2-oxobutanoic_acid (2.6.1.57) L-Methionine
Precorrin_2 (2.1.1.107) Uroporphyrinogen_III
N-Succinyl-2-L-amino-6-oxoheptanedioate (2.6.1.17) N-Succinyl-LL-2,6-diaminoheptanedioate
5-Phospho-alpha-D-ribose_1-diphosphate (2.4.2.18) N-_5-Phospho-D-ribosyl_anthranilate
3',5'-Cyclic_AMP (3.1.4.17) AMP
5'-Methylthioadenosine (2.5.1.16) S-Adenosylmethioninamine
Trichloroethene (2.5.1.18) S-_1,2-Dichlorovinyl_glutathione
Naphthyl-2-methyl-succinic_acid (2.8.3.-) Naphthyl-2-methyl-succinyl-CoA
Betanin (2.4.1.-) Amaranthin
3-Oxoadipate (1.3.1.32) 2-Maleylacetate
L-Glutamine (2.4.2.14) 5-Phosphoribosylamine
2,3,4,5-Tetrahydrodipicolinate (2.3.1.89) N-Acetyl-L-2-amino-6-oxopimelate
D-Tagatose_1,6-bisphosphate (4.1.2.40) Glycerone_phosphate
Tetrachlorohydroquinone (1.8.99.-) 2,3,6-Trichlorohydroquinone
_Z_-Phenylacetaldehyde_oxime (1.14.-.-) S-_Phenylacetothiohydroximoyl_-L-cysteine
2-Phytyl-1,4-naphthoquinone (2.5.1.-) 1,4-Dihydroxy-2-naphthoate
_25R_-3alpha,7alpha,12alpha-Trihydroxy-5beta-cholestan-26-oyl-CoA (5.1.99.4) _25S_-3alpha,7alpha,12alpha-Trihydroxy-5beta-cholestan-26-oyl-CoA
alpha-D-Glucose (3.2.1.3) Starch
Rhodopin (2.1.1.-) 3,4-Dihydroanhydrorhodovibrin
trans-Oct-2-enoyl-CoA (1.3.99.-) Octanoyl-CoA
Lipoylprotein (1.4.4.2) S-Aminomethyldihydrolipoylprotein
Caffeoyl-CoA (2.1.1.104) Feruloyl-CoA
2',3'-Cyclic_GMP (3.1.4.16) Guanosine_3'-phosphate
Delphinidin_3-O-glucoside (2.4.1.-) Tulipanin
D-Ribose_5-phosphate (2.2.1.1) Sedoheptulose_7-phosphate
Urea-1-carboxylate (3.5.1.54) CO2
Enzyme_N6-_lipoyl_lysine (1.2.4.4) _Dihydrolipoyllysine-residue__2-methylpropanoyl_transferase_
2-Oxobutanoate (3.5.99.7) 1-Aminocyclopropane-1-carboxylate
Oxaloacetate (4.1.1.31) Phosphoenolpyruvate
L-Lysine (4.1.1.20) meso-2,6-Diaminoheptanedioate
Xanthurenic_acid (2.1.1.-) 8-Methoxykynurenate
Putrescine (4.1.1.17) L-Ornithine
Phytoene (2.5.1.32) Geranylgeranyl_diphosphate
5-Hydroxyindoleacetate (2.1.1.4) 5-Methoxyindoleacetate
D-Mannitol_1-phosphate (1.1.1.17) beta-D-Fructose_6-phosphate
Coniferyl_aldehyde (1.2.1.44) Feruloyl-CoA
L-2-Aminoadipate_6-semialdehyde (1.5.1.10) N6-_L-1,3-Dicarboxypropyl_-L-lysine
Dimethylallyl_diphosphate (5.3.3.2) Isopentenyl_diphosphate
Fumarate (4.2.1.2) _S_-Malate
GDP-L-gulose (5.1.3.18) GDP-mannose
3-Oxo-OPC8-CoA (2.3.1.16) OPC6-CoA
GDP-mannose (5.1.3.18) GDP-L-gulose
D-Glycerate (1.1.1.79) Hydroxypyruvate
1-Acylglycerol (3.1.1.23) Fatty_acid
L-Glutamate (1.4.1.13) 2-Oxoglutarate
D-Alanine (6.3.2.4) D-Alanyl-D-alanine
7-Methylxanthine (1.17.3.2) 7-Methyluric_acid
LL-2,6-Diaminoheptanedioate (2.6.1.83) 2,3,4,5-Tetrahydrodipicolinate
D-Mannose_6-phosphate (5.4.2.8) D-Mannose_1-phosphate
L-Galactonate (1.1.1.-) D-Galacturonate
4-Phospho-D-erythronate (1.1.1.290) 2-Oxo-3-hydroxy-4-phosphobutanoate
2-Methylbut-2-enoyl-CoA (1.3.99.12) _S_-2-Methylbutanoyl-CoA
Phosphonoacetaldehyde (4.1.1.82) 3-Phosphonopyruvate
NH3 (1.18.6.1) Nitrogen
L-Glutamyl-tRNA_Glu_ (6.1.1.17) L-Glutamate
Phosphatidylglycerophosphate (3.1.3.27) Phosphatidylglycerol
trans,trans-Farnesyl_diphosphate (2.5.1.10) Geranyl_diphosphate
L-Cysteine (2.5.1.47) Hydrogen_sulfide
Acetaldehyde (1.1.1.1) Ethanol
Spermidine (6.3.1.8) Glutathionylspermidine
Adenine (3.2.2.1) Adenosine
Benzo_a_pyrene-4,5-oxide (2.5.1.18) 4,5-Dihydro-4-hydroxy-5-S-glutathionyl-benzo_a_pyrene
S-Adenosyl-L-methionine (2.1.1.64) S-Adenosyl-L-homocysteine
5-Guanidino-2-oxopentanoate (2.6.1.21) D-Arginine
N-Acetylneuraminate_9-phosphate (2.5.1.56) N-Acetyl-D-mannosamine_6-phosphate
alpha-L-Arabinan (3.2.1.55) L-Arabinose
R-S-Cysteinylglycine (3.4.13.3) Glycine
3-Sulfocatechol (1.13.11.2) 2-Hydroxymuconate
D-Glyceraldehyde_3-phosphate (1.2.1.12) 3-Phospho-D-glyceroyl_phosphate
4-Hydroxyphenyl_acetate (3.1.1.2) p-Benzenediol
15,16-Dihydrobiliverdin (1.3.7.3) _3Z_-Phycoerythrobilin
D-Xylulose (5.3.1.5) D-Xylose
N-Acetyl-D-glucosamine_6-phosphate (3.5.1.25) D-Glucosamine_6-phosphate
5-Dehydro-4-deoxy-D-glucarate (4.1.2.20) Pyruvate
Hexanoyl-CoA (1.3.99.3) trans-Hex-2-enoyl-CoA
p-Benzenediol (1.13.11.-) cis,trans-4-Hydroxymuconic_semialdehyde
D-Galactosamine (2.7.1.69) D-Galactosamine_6-phosphate
Dodecanoyl-_acyl-carrier_protein_ (2.3.1.-) Acyl-carrier_protein
2,5-Dichloro-4-oxohex-2-enedioate (1.3.1.32) 2-Chloro-3-oxoadipate
Phosphatidylethanolamine (2.7.-.-) Diacylglycerol
D-4-Hydroxy-2-oxoglutarate (4.1.2.14) Glyoxylate
4-Imidazolone-5-propanoate (1.17.3.2) Hydantoin-5-propionate
N-Acetyl-L-glutamate (2.7.2.8) N-Acetyl-L-glutamate_5-phosphate
3,4-Dihydroxybenzoate (1.13.11.3) 3-Carboxy-cis,cis-muconate
2-Aminoethylphosphonate (2.6.1.37) Phosphonoacetaldehyde
D-Glucono-1,5-lactone (1.1.5.2) D-Glucose
N-_5-Phospho-D-ribosyl_anthranilate (2.4.2.18) Anthranilate
CDP-diacylglycerol (2.7.8.5) Phosphatidylglycerophosphate
trans-Oct-2-enoyl-CoA (1.3.99.13) Octanoyl-CoA
6-Deoxy-5-ketofructose_1-phosphate (4.1.2.-) 2-Amino-3,7-dideoxy-D-threo-hept-6-ulosonic_acid
3-_6'-Methylthio_hexylmalic_acid (1.1.1.-) 2-Oxo-9-methylthiononanoic_acid
2-Dehydro-3-deoxy-L-arabinonate (4.2.1.43) 2,5-Dioxopentanoate
Thiamin_diphosphate (1.2.4.4) 3-Methyl-1-hydroxybutyl-ThPP
Fe2+ (4.99.1.1) Heme
L-Alanine (1.4.1.1) Pyruvate
Chloroacetic_acid (3.8.1.3) Glycolate
Benzylsuccinate (2.8.3.15) Succinate
Maleamate (3.5.1.-) Maleic_acid
D-Glutamate (6.3.2.9) UDP-N-acetylmuramoyl-L-alanyl-D-glutamate
L-Glutamine (3.5.1.2) L-Glutamate
Dihydrofolate (6.3.2.17) Dihydropteroate
Phenylpyruvate (4.2.1.51) Prephenate
N1,N5,N10-Triferuloyl_spermidine (1.14.13.-) N1,N5,N10-Tri-_hydroxyferuloyl_-spermidine
Isopentenyl_diphosphate (2.5.1.29) Geranylgeranyl_diphosphate
trans-4-Hydroxy-L-proline (1.5.1.2) L-1-Pyrroline-3-hydroxy-5-carboxylate
p-Benzenediol (3.1.1.2) 4-Hydroxyphenyl_acetate
L-Aspartate (2.1.3.2) N-Carbamoyl-L-aspartate
2-_Methylthio_ethanesulfonate (2.1.1.86) 5-Methyl-5,6,7,8-tetrahydromethanopterin
O-Phospho-4-hydroxy-L-threonine (2.6.1.52) 2-Oxo-3-hydroxy-4-phosphobutanoate
D-glycero-D-manno-Heptose_7-phosphate (2.7.1.-) D-glycero-D-manno-Heptose_1,7-bisphosphate
_6Z,9Z,12Z,15Z,18Z,21Z_-Tetracosahexaenoyl-CoA (1.3.3.6) FADH2
L-Glutamate (1.4.1.2) NH3
Dephospho-CoA (2.7.7.3) Pantetheine_4'-phosphate
CMP-3-deoxy-D-manno-octulosonate (2.-.-.-) 3-Deoxy-D-manno-octulosonyl-lipid_IV_A_
Carboxylate (3.5.5.7) Nitrile
Xanthosine (3.1.3.5) Xanthosine_5'-phosphate
Corticosterone (1.1.1.-) 11-Dehydrocorticosterone
NH3 (6.3.1.2) L-Glutamine
1-_1-Alkenyl_-sn-glycero-3-phosphoethanolamine (3.1.1.4) O-1-Alk-1-enyl-2-acyl-sn-glycero-3-phosphoethanolamine
_3R_-3-Hydroxydecanoyl-_acyl-carrier_protein_ (1.1.1.100) 3-Oxodecanoyl-_acp_
Sedoheptulose_7-phosphate (2.2.1.1) D-Xylulose_5-phosphate
Estradiol-17beta (1.1.1.62) Estrone
L-Glutamine (6.3.5.5) NH3
Anthranilate (4.1.3.27) Chorismate
1D-1-Guanidino-3-amino-1,3-dideoxy-scyllo-inositol (2.7.1.-) N1-Amidinostreptamine_6-phosphate
p-Hydroxyphenyl_lignin (1.11.1.7) 4-Coumaryl_alcohol
2-Hydroxy-8-methylchromene-2-carboxylate (5.3.99.-) 2-Hydroxy-3-methylbenzalpyruvate
D-Glucosamine_6-phosphate (2.7.1.69) D-Glucosamine
2-Deoxy-D-ribose_1-phosphate (5.4.2.7) 2-Deoxy-D-ribose_5-phosphate
cis-2-Methyl-5-isopropylhexa-2,5-dienoyl-CoA (4.2.1.17) 3-Hydroxy-2,6-dimethyl-5-methylene-heptanoyl-CoA
GDP-mannose (2.4.1.-) Mannan
Glutathionylspermidine (6.3.1.8) Glutathione
N-Carbamoylsarcosine (3.5.2.14) N-Methylhydantoin
_Dihydrolipoyllysine-residue__2-methylpropanoyl_transferase_ (2.3.1.168) Enzyme_N6-_dihydrolipoyl_lysine
_R_-Methylmalonyl-CoA (5.1.99.1) _S_-Methylmalonyl-CoA
D-Fructose_1,6-bisphosphate (3.1.3.11) D-Fructose_6-phosphate
2,5-Diamino-6-_5'-phosphoribosylamino_-4-pyrimidineone (3.5.4.26) 5-Amino-6-_5'-phosphoribosylamino_uracil
Lidocaine (3.1.1.1) 2,6-Dimethylaniline
L-Arginine (2.3.1.109) N2-Succinyl-L-arginine
Benzoylsuccinyl-CoA (1.1.1.35) _Hydroxymethylphenyl_succinyl-CoA
3-Oxohexanoyl-_acp_ (2.3.1.41) Malonyl-_acyl-carrier_protein_
3-_3-Hydroxy-phenyl_-propanoic_acid (1.14.13.-) 3-_2,3-Dihydroxyphenyl_propanoate
Linoleoyl-CoA (1.14.19.3) gamma-Linolenoyl-CoA
D-Glucuronate (3.2.1.31) beta-D-Glucuronoside
N-Succinyl-LL-2,6-diaminoheptanedioate (2.6.1.17) N-Succinyl-2-L-amino-6-oxoheptanedioate
1-Carboxyvinyl_carboxyphosphonate (2.7.8.23) Carboxyphosphonopyruvate
2-Polyprenyl-3-methyl-5-hydroxy-6-methoxy-1,4-benzoquinone (2.1.1.64) S-Adenosyl-L-homocysteine
Ascorbate (1.14.-.-) Monodehydroascorbate
6-Mercaptopurine (2.1.1.67) 6-Methylmercaptopurine
L-Tyrosine (2.6.1.9) 3-_4-Hydroxyphenyl_pyruvate
trans-Tetradec-2-enoyl-CoA (4.2.1.17) _S_-3-Hydroxytetradecanoyl-CoA
L-Ornithine (3.5.1.14) N-Acetylornithine
Lauroyl-CoA (1.3.3.6) 2-trans-Dodecenoyl-CoA
D-Glucosamine (2.7.1.69) D-Glucosamine_6-phosphate
L-Serine (4.3.1.17) Pyruvate
_R_-Malate (1.1.1.83) Pyruvate
trans-4-Hydroxy-L-proline (5.1.1.8) cis-4-Hydroxy-D-proline
3-Sulfino-L-alanine (4.1.1.15) Hypotaurine
5,10-Methenyltetrahydromethanopterin (3.5.4.27) 5-Formyl-5,6,7,8-tetrahydromethanopterin
Maltose (2.4.1.8) D-Glucose
Pyruvate (3.7.1.5) 3-Fumarylpyruvate
3-Fumarylpyruvate (5.2.1.2) Maleylpyruvate
2-C-Methyl-D-erythritol_2,4-cyclodiphosphate (4.6.1.12) 2-Phospho-4-_cytidine_5'-diphospho_-2-C-methyl-D-erythritol
Adenosine (2.4.2.1) Adenine
4-Hydroxyphenylethanol (2.4.1.-) Salidroside
2-Polyprenyl-6-methoxyphenol (4.1.1.-) 3-Polyprenyl-4-hydroxy-5-methoxybenzoate
Pyruvate (2.2.1.6) 2-Acetolactate
Acetoacetyl-_acp_ (2.3.1.41) Malonyl-_acyl-carrier_protein_
2-Oxo-3-hydroxy-4-phosphobutanoate (1.1.1.290) 4-Phospho-D-erythronate
2-Chlorobenzoate (1.14.12.13) Catechol
4-Hydroxy-2-oxopentanoate (4.1.1.-) _Z_-5-Oxohex-2-enedioate
Phylloquinone (2.1.1.-) 2-Phytyl-1,4-naphthoquinone
_S_-1-Phenylethanol (1.17.99.2) Ethylbenzene
Di_3-deoxy-D-manno-octulosonyl_-lipid_A (2.3.1.-) Lauroyl-KDO2-lipid_IV_A_
Acylglycerone_phosphate (2.5.1.26) O-Alkylglycerone_phosphate
N,N-Dimethylglycine (1.5.99.2) Sarcosine
D-Fructose (5.3.1.7) D-Mannose
L-Cystathionine (4.4.1.8) L-Homocysteine
Pyruvate (1.2.4.1) Acetyl-CoA
Geranylgeranyl_diphosphate (2.5.1.-) all-trans-Pentaprenyl_diphosphate
L-Glutamate_5-semialdehyde (2.6.1.13) L-Ornithine
5-Phospho-alpha-D-ribose_1-diphosphate (2.7.6.1) D-Ribose_5-phosphate
_S_-2-Acetolactate (2.2.1.6) 2-_alpha-Hydroxyethyl_thiamine_diphosphate
D-Ribose (2.7.1.15) D-Ribose_5-phosphate
Tryparedoxin (1.11.1.15) Tryparedoxin_disulfide
2-Oxo-10-methylthiodecanoic_acid (2.6.1.-) Hexahomomethionine
Amine (1.4.3.4) NH3
D-Glucarate (4.2.1.40) 5-Dehydro-4-deoxy-D-glucarate
Hydrogen_sulfide (1.8.1.2) Sulfite
Glutathionylspermidine (3.5.1.-) Spermidine
CMP-3-deoxy-D-manno-octulosonate (2.7.7.38) 3-Deoxy-D-manno-octulosonate
NH3 (1.4.1.3) alpha-Amino_acid
D-Glucose (2.7.1.2) D-Glucose_6-phosphate
Sulfite (1.8.99.2) Adenylyl_sulfate
5-Aminopentanamide (3.5.1.30) 5-Aminopentanoate
Theophylline (1.13.12.-) 3-Methylxanthine
4-Hydroxyphthalate (4.1.1.55) 3-Hydroxybenzoate
Theophylline (1.13.12.-) 1-Methylxanthine
Nicotinate_D-ribonucleotide (2.4.2.11) Nicotinate
UDP-glucuronate (3.2.1.-) D-Glucuronate
Decanoyl-_acp_ (2.3.1.41) 3-Oxododecanoyl-_acp_
Guanine (2.4.2.7) GMP
2-Hydroxy-6-oxo-_2'-aminophenyl_-hexa-2,4-dienoate (3.7.1.-) Anthranilate
beta-D-Galactosyl-1,4-beta-D-glucosylceramide (2.4.1.-) Glucosylceramide
Phosphoenolpyruvate (2.7.9.2) Pyruvate
Ethanol (1.1.99.8) Acetaldehyde
Retinal (1.1.1.-) Retinol
3-Aminopropanal (1.2.1.3) beta-Alanine
Anthranilyl-CoA (1.14.13.40) 2-Amino-5-oxocyclohex-1-enecarbonyl-CoA
NH3 (1.4.1.2) alpha-Amino_acid
2-Oxo-2,3-dihydrofuran-5-acetate (3.1.1.24) 3-Oxoadipate
alpha-D-Glucose (5.3.1.5) D-Fructose
dGTP (2.7.7.7) DNA
Biphenyl (1.14.12.18) cis-2,3-Dihydro-2,3-dihydroxybiphenyl
4-Maleylacetoacetate (5.2.1.2) 4-Fumarylacetoacetate
L-Valine (6.1.1.9) L-Valyl-tRNA_Val_
trans,trans-Farnesyl_diphosphate (2.5.1.-) trans,trans,cis-Geranylgeranyl_diphosphate
3-Methylbutanoyl-CoA (2.3.1.168) _Dihydrolipoyllysine-residue__2-methylpropanoyl_transferase_
di-trans,poly-cis-Undecaprenyl_diphosphate (3.6.1.27) di-trans,poly-cis-Undecaprenyl_phosphate
N-Formimino-L-glutamate (3.5.2.7) 4-Imidazolone-5-propanoate
Presqualene_diphosphate (2.5.1.21) Squalene
Guanine (2.4.2.1) Deoxyguanosine
2-Dehydro-3-deoxy-D-gluconate (4.2.1.39) D-Gluconic_acid
Succinyl-CoA (2.8.3.15) Benzylsuccinyl-CoA
trans,cis-Lauro-2,6-dienoyl-CoA (5.3.3.8) cis,cis-3,6-Dodecadienoyl-CoA
Putrescine (3.5.3.11) Agmatine
Pyridoxine_phosphate (2.6.99.2) 3-Amino-2-oxopropyl_phosphate
4-Hydroxybenzoate (2.5.1.-) 3-Octaprenyl-4-hydroxybenzoate
dUTP (3.6.1.23) dUMP
Xanthosine_5'-phosphate (1.1.1.205) IMP
beta-Alanine (4.1.1.11) L-Aspartate
L-Glutamate (6.1.1.24) L-Glutamyl-tRNA_Gln_
1-Deoxy-D-xylulose_5-phosphate (1.1.1.267) 2-C-Methyl-D-erythritol_4-phosphate
Putrescine (2.6.1.-) 4-Aminobutanal
3-Methyl-2-oxobutanoic_acid (2.6.1.42) L-Valine
_5Z,8Z,11Z,14Z_-Icosatetraenoic_acid (1.13.11.-) 9_S_-HPETE
2-Maleylacetate (1.3.1.32) 3-Oxoadipate
2-Acyl-sn-glycero-3-phosphocholine (3.1.1.5) sn-glycero-3-Phosphocholine
L-Formylkynurenine (3.7.1.3) Formylanthranilate
3-_2'-Methylthio_ethylmalic_acid (1.1.1.-) 2-Oxo-5-methylthiopentanoic_acid
2-Hydroxyphenylacetate (1.13.11.27) Phenylpyruvate
L-Amino_acid (2.3.2.2) _5-L-Glutamyl_-L-amino_acid
Acetoacetate (1.1.1.30) _R_-3-Hydroxybutanoate
2,5-Diaminopyrimidine_nucleoside_triphosphate (3.5.4.16) 2,5-Diamino-6-_5'-triphosphoryl-3',4'-trihydroxy-2'-oxopentyl_-
L-Tryptophan (4.1.99.1) Indole
Reduced_rubredoxin (1.14.15.3) Oxidized_rubredoxin
Citrate (4.2.1.3) Isocitrate
L-Tyrosine (1.3.1.43) L-Arogenate
2-Hydroxymuconate_semialdehyde (3.7.1.9) 2-Hydroxy-2,4-pentadienoate
Cyanidin_5-O-glucoside (2.4.1.-) Cyanin
Adenine (2.4.2.1) Adenosine
5-FU (2.4.2.4) 5-Fluorodeoxyuridine
3-Hydroxypropanoate (6.2.1.-) 3-Hydroxypropionyl-CoA
3-Methyl-2-oxobutanoic_acid (1.4.1.9) L-Valine
2-Oxoglutarate (1.2.4.2) 3-Carboxy-1-hydroxypropyl-ThPP
3-Oxopropanoate (2.6.1.18) beta-Alanine
Petunidin-3-_p-coumaroyl_-rutinoside-5-glucoside (2.1.1.-) Malvidin-3-_p-coumaroyl_-rutinoside-5-glucoside
Xanthine (1.17.3.2) Hypoxanthine
2-Dehydropantoate (2.1.2.11) 3-Methyl-2-oxobutanoic_acid
3-Phospho-D-glycerate (1.2.1.9) D-Glyceraldehyde_3-phosphate
dTDP-4-oxo-2,6-dideoxy-L-mannose (5.3.1.-) dTDP-2,6-dideoxy-L-erythro-hexos-3-ulose
2,5-Dihydroxybenzoate (1.13.11.4) Maleylpyruvate
trans-Hex-2-enoyl-CoA (1.3.3.6) Hexanoyl-CoA
2-Hydroxy-3-oxopropanoate (1.1.1.60) D-Glycerate
R-S-Cysteinylglycine (3.4.11.2) Glycine
Delphinidin_3-O-glucoside (2.3.1.-) Delphinidin_3-_6-p-coumaroyl_glucoside
alpha-D-Glucose_6-phosphate (5.4.2.2) D-Glucose_1-phosphate
Hypoxanthine (3.5.4.2) Adenine
2-Oxoacid_oxime (1.14.13.-) N-Hydroxy-amino_acid
Isocitrate (4.2.1.3) cis-Aconitate
Fluorene (1.14.-.-) Fluoren-9-ol
Feruloyl-CoA (2.1.1.104) Caffeoyl-CoA
L-Glutamyl-tRNA_Glu_ (6.1.1.24) L-Glutamate
2-Octaprenyl-6-methoxyphenol (1.14.13.-) 2-Octaprenyl-6-methoxy-1,4-benzoquinone
Methanol (1.11.1.7) Formaldehyde
Tyramine (1.14.13.-) Dopamine
Pyruvate (4.1.2.20) 5-Dehydro-4-deoxy-D-glucarate
2-Amino-7,8-dihydro-4-hydroxy-6-_diphosphooxymethyl_pteridine (2.7.6.3) 2-Amino-4-hydroxy-6-hydroxymethyl-7,8-dihydropteridine
Hydroxypyruvate (1.1.1.79) D-Glycerate
Anthranilate (3.7.1.3) L-Kynurenine
Didemethylcitalopram (1.4.3.4) Citalopram_aldehyde
CO2 (4.2.1.1) Carbonic_acid
3-Oxotetradecanoyl-_acp_ (1.1.1.100) _3R_-3-Hydroxytetradecanoyl-_acyl-carrier_protein_
Rhodopin (1.14.99.-) 3,4-Dehydrorhodopin
3-Phospho-D-glycerate (4.1.1.39) CO2
2-Hydroxy-6-oxo-6-phenylhexa-2,4-dienoate (1.13.11.39) Biphenyl-2,3-diol
Lipopolysaccharide (2.4.1.56) N-Acetyl-D-glucosaminyllipopolysaccharide
Reduced_rubredoxin (1.14.15.3) Primary_alcohol
11-cis-Retinal (1.1.1.-) 11-cis-Retinol
Uridine (2.4.2.3) Uracil
Pyridoxine_phosphate (2.6.99.2) 1-Deoxy-D-xylulose_5-phosphate
Indole (4.2.1.20) Indoleglycerol_phosphate
_2S,3S_-2,3-Dihydro-2,3-dihydroxybenzoate (1.3.1.28) 2,3-Dihydroxybenzoate
Oxaloacetate (1.1.1.38) Pyruvate
D-Ribulose_5-phosphate (2.7.1.16) D-Ribulose
UDP-2,3-bis_3-hydroxytetradecanoyl_glucosamine (3.6.1.-) 2,3-Bis_3-hydroxytetradecanoyl_-beta-D-glucosaminyl_1-phosphate
Di_3-deoxy-D-manno-octulosonyl_-lipid_IV_A_ (2.-.-.-) CMP-3-deoxy-D-manno-octulosonate
1-Nitronaphthalene-7,8-oxide (2.5.1.18) 1-Nitro-7-hydroxy-8-glutathionyl-7,8-dihydronaphthalene
D-4-Hydroxy-2-oxoglutarate (4.1.2.14) Pyruvate
3-Oxotetradecanoyl-CoA (2.3.1.16) Acetyl-CoA
L-Xylulose_5-phosphate (5.-.-.-) L-Ribulose_5-phosphate
2-Deoxy-5-keto-D-gluconic_acid (2.7.1.92) 2-Deoxy-5-keto-D-gluconic_acid_6-phosphate
HBOA (1.14.-.-) DIBOA
Pyruvate (1.1.1.38) _S_-Malate
Chlorophyll_a (2.5.1.62) Chlorophyllide
3,5-Dichlorocatechol (1.13.11.-) 2,4-Dichloro-cis,cis-muconate
Coenzyme_F420 (1.5.99.11) 5,10-Methylenetetrahydromethanopterin
Tetrahydrobiopterin (1.1.1.153) 6-Lactoyl-5,6,7,8-tetrahydropterin
L-Galactonate (3.1.1.-) L-Galactono-1,4-lactone
Propanoate (6.2.1.17) Propionyladenylate
Inosine (3.5.4.4) Adenosine
Succinate_semialdehyde (1.2.1.16) Succinate
Cys-Gly (3.4.11.2) L-Cysteine
3-Hydroxy-3-methyl-2-oxobutanoic_acid (1.1.1.86) _R_-2,3-Dihydroxy-3-methylbutanoate
L-Leucine (6.1.1.4) L-Leucyl-tRNA
2,6-Dihydroxypseudooxynicotine (3.7.1.-) 2,6-Dihydroxypyridine
L-Glutamine (6.3.5.5) Carbamoyl_phosphate
Cadaverine (4.1.1.18) L-Lysine
myo-Inositol_4-phosphate (3.1.3.25) myo-Inositol
IMP (2.4.2.8) Hypoxanthine
Feruloyl-CoA (2.3.1.-) Feruloyl-diketide-CoA
Glycerone_phosphate (4.1.2.19) L-Rhamnulose_1-phosphate
R-S-Cysteinylglycine (3.4.11.2) S-Substituted_L-cysteine
2-Methylacetoacetyl-CoA (2.3.1.9) Propanoyl-CoA
Trypanothione_disulfide (1.17.4.1) Trypanothione
5-Phospho-alpha-D-ribose_1-diphosphate (2.4.2.10) Orotidine_5'-phosphate
Selenocysteine (2.5.1.48) Selenocystathionine
Theobromine (1.17.3.2) 3,7-Dimethyluric_acid
Di_3-deoxy-D-manno-octulosonyl_-lipid_IV_A_ (2.3.1.-) Acyl-carrier_protein
Carbamoyl_phosphate (2.1.3.2) N-Carbamoyl-L-aspartate
Trinitrotoluene (1.-.-.-) 4-Hydroxylamino-2,6-dinitrotoluene
N-Methyltyramine (2.1.1.-) Hordenine
UDP-3-O-_3-hydroxytetradecanoyl_-D-glucosamine (3.5.1.-) UDP-3-O-_3-hydroxytetradecanoyl_-N-acetylglucosamine
Galactitol (2.7.1.69) Galactitol_1-phosphate
Pyridoxine (1.4.3.5) Pyridoxal
trans-Dec-2-enoyl-_acp_ (1.3.1.9) Decanoyl-_acp_
UDP-N-acetylmuramate (6.3.2.8) UDP-N-acetylmuramoyl-L-alanine
Dodecanoyl-_acyl-carrier_protein_ (2.3.1.-) Lauroyl-KDO2-lipid_IV_A_
Caffeine (1.13.12.-) 1,7-Dimethylxanthine
L-Citrulline (6.3.4.5) N-_L-Arginino_succinate
Tetrahydrofolate (2.1.2.8) 5,10-Methylenetetrahydrofolate
D-Glyceraldehyde_3-phosphate (4.1.2.14) 2-Dehydro-3-deoxy-6-phospho-D-gluconate
Glycine (3.4.11.23) Cys-Gly
Bilirubin_beta-diglucuronide (1.-.-.-) D-Urobilinogen
5-Hydroxyferulate (6.2.1.12) 5-Hydroxyferuloyl-CoA
_4R,5S_-4,5,6-Trihydroxy-2,3-dioxohexanoate (4.1.1.-) L-Xylonate
_3S_-3-Isopropenyl-6-oxoheptanoate (6.2.1.-) _3S_-3-Isopropenyl-6-oxoheptanoyl-CoA
3-Cyano-L-alanine (4.1.1.-) beta-Aminopropionitrile
O-Acetyl-L-homoserine (2.5.1.49) L-Homocysteine
dGDP (2.7.4.8) dGMP
1,2-Dibromoethane (2.5.1.18) Glutathione_episulfonium_ion
Homogentisate (2.5.1.-) 2-Methyl-6-phytylquinol
2-Hydroxy-7-hydroxymethylchromene-2-carboxylate (5.3.99.-) 2-Hydroxy-4-hydroxymethylbenzalpyruvate
4-Sulfocatechol (1.13.11.-) 3-Sulfomuconate
D-Fructose (1.1.1.11) Mannitol
1,1,1-Trichloro-2,2-bis_4-chlorophenyl_ethane (1.14.99.-) cis-2,3-Dihydrodiol_1,1,1-Trichloro-2,2-bis_4'-chlorophenyl_ethane
Hexadecanoyl-_acp_ (1.3.1.9) trans-Hexadec-2-enoyl-_acp_
Cyanate (4.2.1.104) Carbamate
D-Mannose_6-phosphate (5.3.1.8) beta-D-Fructose_6-phosphate
dUMP (2.7.4.9) dUDP
Thiamin_monophosphate (2.5.1.3) 4-Methyl-5-_2-phosphoethyl_-thiazole
D-Fructose (1.1.2.2) Mannitol
Alkane (1.14.15.3) Oxidized_rubredoxin
D-Ribulose (2.7.1.47) D-Ribulose_5-phosphate
3-_4-Hydroxyphenyl_lactate (4.2.1.-) 4-Coumarate
Sedoheptulose_1,7-bisphosphate (3.1.3.11) Sedoheptulose_7-phosphate
Quinate (1.1.99.25) 3-Dehydroquinate
trans-Dec-2-enoyl-CoA (1.3.99.3) Decanoyl-CoA
Pelargonidin_3-O-glucoside (2.4.1.-) Pelargonidin_3-O-sophoroside
dUTP (2.7.4.6) dUDP
2-Methyl-1-hydroxybutyl-ThPP (1.2.4.4) Thiamin_diphosphate
Glycolate (1.1.99.14) Glyoxylate
Chrysanthemin (2.4.1.-) Cyanin
Glycolaldehyde (4.1.2.19) L-Xylulose_1-phosphate
2-Naphthaldehyde (1.2.1.-) 2-Naphthoic_acid
2-Fluorobenzoate (1.14.12.10) 2-Fluorocyclohexadiene-cis,cis-1,2-diol-1-carboxylate
2-Methylprop-2-enoyl-CoA (1.3.99.2) 2-Methylpropanoyl-CoA
Geranyl_diphosphate (4.2.3.-) _-_-alpha-Terpineol
N-Acetyl-D-glucosamine (2.7.1.69) N-Acetyl-D-glucosamine_6-phosphate
Homogentisate (1.13.11.5) 4-Maleylacetoacetate
4-Methylene-2-oxoglutarate (4.2.1.-) Parapyruvate
3-Methyl-2-oxobutanoic_acid (2.3.3.13) _2S_-2-Isopropylmalate
D-Tagatose_6-phosphate (2.7.1.56) D-Tagatose_1,6-bisphosphate
1,4-beta-D-Xylan (3.2.1.37) D-Xylose
Dihydropteroate (6.3.2.17) Dihydrofolate
Bromobenzene-2,3-oxide (3.3.2.9) Bromobenzene-2,3-dihydrodiol
Xanthine (2.4.2.-) Xanthosine
L-Ribulose (2.7.1.16) L-Ribulose_5-phosphate
Acrylonitrile (4.2.1.84) Acrylamide
2-Methyl-6-phytylquinol (2.1.1.-) 2,3-Dimethyl-5-phytylquinol
Starch (3.2.1.3) alpha-D-Glucose
trans,trans-Farnesyl_diphosphate (4.2.3.-) beta-Farnesene
Acetyl-CoA (2.3.1.16) 3-Oxopalmitoyl-CoA
N6-Acetyl-LL-2,6-diaminoheptanedioate (3.5.1.47) LL-2,6-Diaminoheptanedioate
Thiamin_diphosphate (3.6.1.15) Thiamin_monophosphate
alpha-Pinene (1.14.-.-) Pinocarveol
N-Acetyl-D-mannosamine_6-phosphate (2.5.1.56) N-Acetylneuraminate_9-phosphate
_S_-2-Methylbutanoyl-CoA (1.3.99.3) 2-Methylbut-2-enoyl-CoA
Acetyl-CoA (2.3.1.9) 3-Oxohexanoyl-CoA
L-Tryptophan (4.2.1.20) Indole
Succinyl-CoA (5.4.99.2) _R_-Methylmalonyl-CoA
Sulfite (1.8.1.2) Hydrogen_sulfide
Acetyl-CoA (1.2.1.10) Acetaldehyde
3-Deoxy-D-manno-octulosonate (3.1.3.45) 3-Deoxy-D-manno-octulosonate_8-phosphate
Typhasterol (1.14.-.-) 3-Dehydroteasterone
CDP-diacylglycerol (2.7.8.24) Phosphatidylcholine
Deoxyguanosine (2.4.2.1) Guanine
Garbanzol (1.1.1.219) 5-Deoxyleucopelargonidin
1-_5'-Phosphoribosyl_-5-formamido-4-imidazolecarboxamide (3.5.4.10) IMP
Glycine (6.1.1.14) Glycyl-tRNA_Gly_
Naringenin_chalcone (2.3.1.74) p-Coumaroyl-CoA
Hexanoyl-CoA (1.3.3.6) trans-Hex-2-enoyl-CoA
N-Trimethyl-2-aminoethylphosphonate (2.7.7.15) CMP-N-trimethyl-2-aminoethylphosphonate
Tetradecanoyl-_acp_ (1.3.1.10) trans-Tetradec-2-enoyl-_acp_
Pyruvate (4.1.3.16) 4-Hydroxy-2-oxoglutarate
Oxaloacetate (1.1.1.37) _S_-Malate
Dihydropteroate (2.5.1.15) 4-Aminobenzoate
Phosphoribosyl-AMP (3.5.4.19) 5-_5-Phospho-D-ribosylaminoformimino_-1-_5-phosphoribosyl_-
Divinylprotochlorophyllide (1.3.1.33) Divinyl_chlorophyllide_a
gamma-Linolenoyl-CoA (3.1.2.2) _6Z,9Z,12Z_-Octadecatrienoic_acid
GDP-mannose (1.1.1.132) GDP-D-mannuronate
Caffeate (4.1.1.-) 3,4-Dihydroxystyrene
Sphinganine_1-phosphate (3.1.3.-) Sphinganine
Sphinganine_1-phosphate (4.1.2.27) Ethanolamine_phosphate
2,4,5-Trichloro-2,5-cyclohexadiene-1-ol (3.8.1.5) 1,3,4,6-Tetrachloro-1,4-cyclohexadiene
Thymidine (2.7.1.21) dTMP
2,5-Dichloro-cis,cis-muconate (1.13.11.-) 3,6-Dichlorocatechol
2-trans-Dodecenoyl-CoA (1.3.99.3) Lauroyl-CoA
D-4-Hydroxy-2-oxoglutarate (4.1.3.16) Glyoxylate
Oxaloacetate (4.1.1.3) Pyruvate
beta-Ketoisocaproate (1.4.1.9) _3R_-beta-Leucine
Acetoacetyl-CoA (1.1.1.35) _S_-3-Hydroxybutanoyl-CoA
Glutathione (6.3.2.3) gamma-L-Glutamyl-L-cysteine
Ceramide_1-phosphate (3.1.3.-) N-Acylsphingosine
N-Acetyl-D-glucosamine_6-phosphate (4.2.-.-) N-Acetylmuramic_acid_6-phosphate
1H-Imidazole-4-ethanamine (2.3.1.-) 4-_beta-Acetylaminoethyl_imidazole
Tryptamine (1.4.3.4) Indole-3-acetaldehyde
4-Aminobutanoate (3.5.1.94) gamma-Glutamyl-gamma-aminobutyrate
Dethiobiotin (6.3.3.3) 7,8-Diaminononanoate
3-Oxooctanoyl-CoA (1.1.1.35) _S_-Hydroxyoctanoyl-CoA
Enzyme_N6-_lipoyl_lysine (1.2.4.1) Thiamin_diphosphate
Propenoyl-CoA (4.2.1.17) 3-Hydroxypropionyl-CoA
trans-2-Enoyl-OPC8-CoA (4.2.1.17) 3-Hydroxy-OPC8-CoA
Hexadecanoyl-_acp_ (2.3.1.41) 3-Oxostearoyl-_acp_
7-Methyl-3-oxo-6-octenoyl-CoA (2.3.1.16) 5-Methylhex-4-enoyl-CoA
Aldophosphamide (2.5.1.18) 4-Glutathionyl_cyclophosphamide
beta-D-Glucose_6-phosphate (1.1.1.49) D-Glucono-1,5-lactone_6-phosphate
Betanidin (2.4.1.-) Gomphrenin-I
3-_4'-Methylthio_butylmalic_acid (1.1.1.-) 2-Oxo-7-methylthioheptanoic_acid
Thiamin_monophosphate (2.5.1.3) 2-Methyl-4-amino-5-hydroxymethylpyrimidine_diphosphate
O-Alkylglycerone_phosphate (2.5.1.26) Acylglycerone_phosphate
3-Methylbutanoyl-CoA (1.3.99.3) 3-Methylcrotonyl-CoA
beta-D-Fructose (2.7.1.4) beta-D-Fructose_6-phosphate
D-Glucosamine_6-phosphate (2.6.1.16) D-Fructose_6-phosphate
L-Methionine (2.1.1.5) L-Homocysteine
2-Dehydro-3-deoxy-6-phospho-D-gluconate (4.1.2.14) D-Glyceraldehyde_3-phosphate
Nicotinate (3.5.1.19) Nicotinamide
Cyclopropanecarboxylate (6.2.1.-) Cyclopropanecarboxyl-CoA
L-Lysine (5.4.3.2) _3S_-3,6-Diaminohexanoate
D-Proline (1.4.3.3) 1-Pyrroline-2-carboxylate
4-Guanidinobutanoate (2.1.4.1) 4-Aminobutanoate
Pyruvate (2.2.1.6) _S_-2-Acetolactate
3-Oxoadipate (2.8.3.6) 3-Oxoadipyl-CoA
4-Hydroxybutanoic_acid (1.1.1.61) Succinate_semialdehyde
Tetrahydrofolate (1.5.1.3) Folate
2-Dehydro-3-deoxy-D-gluconate (2.7.1.45) 2-Dehydro-3-deoxy-6-phospho-D-gluconate
Thioguanine (2.4.2.8) 6-Thioguanosine_monophosphate
L-Cysteate (4.1.1.29) Taurine
Phenanthracene (1.13.11.-) _+_-cis-3,4-Dihydrophenanthrene-3,4-diol
2-Hydroxyhepta-2,4-dienedioate (5.3.3.-) 2-Oxohept-3-enedioate
5'-Deoxy-5-fluorouridine (2.4.2.4) 5-FU
2-Amino-3-carboxymuconate_semialdehyde (4.1.1.45) 2-Aminomuconate_semialdehyde
Enzyme_N6-_lipoyl_lysine (1.2.4.2) _Dihydrolipoyllysine-residue_succinyltransferase_
Dihomomethionine (1.14.13.-) 5-Methylthiopentanaldoxime
_S_-5-Oxo-2,5-dihydrofuran-2-acetate (5.5.1.1) cis,cis-Muconate
2-Oxo-3-hydroxy-4-phosphobutanoate (2.6.1.52) O-Phospho-4-hydroxy-L-threonine
Inosine (3.1.3.5) IMP
L-Lyxose (5.3.1.-) L-Xylulose
Sphingosine_1-phosphate (3.1.3.-) Sphingosine
2-Polyprenyl-6-methoxy-1,4-benzoquinone (1.14.13.-) 2-Polyprenyl-6-methoxyphenol
_5Z,8Z,11Z,14Z_-Icosatetraenoic_acid (1.13.11.-) 12_R_-HPETE
L-Glutamyl-tRNA_Gln_ (6.1.1.24) L-Glutamate
3-Oxohexanoyl-CoA (1.1.1.35) _S_-Hydroxyhexanoyl-CoA
cis-4-_1'-Hydroxynaphth-2'-yl_-2-oxobut-3-enoate (4.1.2.-) Pyruvate
_5Z,8Z,11Z,14Z_-Icosatetraenoic_acid (3.1.1.4) Phosphatidylcholine
Toluene-4-sulfonate (1.14.13.-) 4-Sulfobenzyl_alcohol
Choline (1.14.15.7) Betaine_aldehyde
D-Glucose_1-phosphate (2.7.7.27) ADP-glucose
Protein_N6,N6,N6-trimethyl-L-lysine (3.4.-.-) N6,N6,N6-Trimethyl-L-lysine
beta-D-Fructose_6-phosphate (2.7.1.11) beta-D-Fructose_1,6-bisphosphate
_S_-Methylmalonyl-CoA (5.1.99.1) _R_-Methylmalonyl-CoA
2-Dehydro-3-deoxy-D-glucarate (4.2.1.40) D-Glucarate
3'-Phosphoadenylyl_sulfate (3.6.1.9) Adenosine_3',5'-bisphosphate
Cadaverine (2.5.1.16) Aminopropylcadaverine
alpha-D-Glucose (3.2.1.3) Dextrin
Tetracosanoyl-CoA (3.1.2.-) Tetracosanoic_acid
_R_-5-Phosphomevalonate (2.7.1.36) _R_-Mevalonate
Indoleglycerol_phosphate (4.1.1.48) 1-_2-Carboxyphenylamino_-1-deoxy-D-ribulose_5-phosphate
Protein_N6-methyl-L-lysine (2.1.1.43) Protein_N6,N6-dimethyl-L-lysine
Tryptamine (4.1.1.28) L-Tryptophan
5,10-Methylenetetrahydrofolate (1.5.1.5) 5,10-Methenyltetrahydrofolate
Glycine (4.1.2.5) L-Allothreonine
Cys-Gly (3.4.11.23) L-Cysteine
2-Hydroxycyclohexan-1-one (1.14.13.22) 1-Oxa-2-oxo-3-hydroxycycloheptane
L-Aspartate_4-semialdehyde (1.1.1.3) L-Homoserine
Tetrahydrofolyl-_Glu__2_ (6.3.2.17) Tetrahydrofolate
Menaquinone (2.1.1.-) 2-Demethylmenaquinone
Dihydroneopterin_phosphate (3.6.1.-) 2-Amino-4-hydroxy-6-_D-erythro-1,2,3-trihydroxypropyl_-7,8-
5-Amino-6-_5'-phosphoribosylamino_uracil (3.5.4.26) 2,5-Diamino-6-_5'-phosphoribosylamino_-4-pyrimidineone
dTDP (2.7.4.9) dTMP
8-__1R,2R_-3-Oxo-2-{_Z_-pent-2-enyl}cyclopentyl_octanoate (6.2.1.-) OPC8-CoA
2-Oxoglutarate (1.4.1.4) L-Glutamate
N-Formimino-L-glutamate (2.1.2.5) L-Glutamate
Xanthine (1.17.1.4) Hypoxanthine
E-Phenylitaconyl-CoA (4.2.1.-) _Hydroxymethylphenyl_succinyl-CoA
trans-3-Chloroallyl_aldehyde (1.2.1.3) trans-3-Chloroacrylic_acid
3-Hydroxy-2,6-dimethyl-5-methylene-heptanoyl-CoA (1.1.-.-) 2,6-Dimethyl-5-methylene-3-oxo-heptanoyl-CoA
L-Xylonate (4.1.1.-) _4R,5S_-4,5,6-Trihydroxy-2,3-dioxohexanoate
7,8-Diaminononanoate (2.6.1.62) 8-Amino-7-oxononanoate
2-Succinyl-5-enolpyruvyl-6-hydroxy-3-cyclohexene-1-carboxylate (2.2.1.9) Isochorismate
alpha,alpha-Trehalose (2.4.1.64) D-Glucose
D-Glucosamine_6-phosphate (3.5.99.6) D-Fructose_6-phosphate
Delphinidin_3-O-glucoside (2.4.1.-) Delphinidin_3-O-sophoroside
L-Phenylalanine (2.6.1.1) Phenylpyruvate
3-Phospho-D-glyceroyl_phosphate (1.2.1.59) D-Glyceraldehyde_3-phosphate
2,3-Dihydroxytoluene (1.13.11.2) 2-Hydroxy-6-keto-2,4-heptadienoate
Chitin (3.2.1.14) N-Acetyl-D-glucosamine
1,4-beta-D-Mannan (3.2.1.78) D-Mannose
trans-Hex-2-enoyl-CoA (4.2.1.17) _S_-Hydroxyhexanoyl-CoA
Geranyl_diphosphate (4.2.3.-) Comphene
UDP-L-Ara4O (2.6.1.-) UDP-L-Ara4N
N-Acetyl-D-mannosamine (5.1.3.14) UDP-N-acetyl-D-glucosamine
Thioredoxin (1.17.4.1) Thioredoxin_disulfide
4-Coumarate (6.2.1.12) p-Coumaroyl-CoA
6-Lactoyl-5,6,7,8-tetrahydropterin (1.1.1.153) Tetrahydrobiopterin
2-Succinylbenzoate (6.2.1.26) 2-Succinylbenzoyl-CoA
D-Glycerate (1.1.1.26) Hydroxypyruvate
N-Succinyl-2-L-amino-6-oxoheptanedioate (2.3.1.117) 2,3,4,5-Tetrahydrodipicolinate
L-Aspartate (2.6.1.-) alpha-Amino_acid
Poly-beta-hydroxybutyrate (2.3.1.-) _R_-3-Hydroxybutanoyl-CoA
L-Glutamate (6.1.1.24) L-Glutamyl-tRNA_Glu_
beta-Alanyl-CoA (2.8.3.-) beta-Alanine
CMP (3.1.3.5) Cytidine
3,4-Dihydroxyphenylethyleneglycol (1.1.1.1) 3,4-Dihydroxymandelaldehyde
L-Tyrosine (6.1.1.1) L-Tyrosyl-tRNA_Tyr_
D-Tagatose_1,6-bisphosphate (2.7.1.11) D-Tagatose_6-phosphate
3-Methylcrotonyl-CoA (1.3.99.10) 3-Methylbutanoyl-CoA
_-_-Ureidoglycolate (3.5.3.19) NH3
Taurocholate (3.5.1.24) 3alpha,7alpha,12alpha-Trihydroxy-5beta-cholanate
Formaldehyde (1.11.1.6) Methanol
D-Fructose_1-phosphate (2.7.1.69) D-Fructose
22alpha-Hydroxy-5alpha-campestan-3-one (1.14.-.-) 3-Dehydro-6-deoxoteasterone
Carnosine (3.4.13.3) L-Histidine
alpha-D-Glucose_6-phosphate (5.3.1.9) beta-D-Fructose_6-phosphate
L-Phenylalanine (1.11.1.7) 2-Phenylacetamide
3-Sulfopyruvate (2.6.1.1) L-Cysteate
S-Benzoate_coenzyme_A (2.3.1.-) Benzoylsuccinyl-CoA
2-Methylbenzyl_alcohol (1.14.13.-) o-Xylene
Thiamin_diphosphate (1.2.4.4) 2-Methyl-1-hydroxybutyl-ThPP
alpha-Oxo-benzeneacetic_acid (4.1.1.7) Benzaldehyde
cis-4-_1'-Hydroxynaphth-2'-yl_-2-oxobut-3-enoate (4.1.2.-) 1-Hydroxy-2-naphthaldehyde
Pyruvate (2.3.1.182) _R_-2-Methylmalate
S-Methyl-5-thio-D-ribose_1-phosphate (2.4.2.28) 5'-Methylthioadenosine
trans-Dec-2-enoyl-CoA (4.2.1.17) _S_-Hydroxydecanoyl-CoA
trans-2-Methyl-5-isopropylhexa-2,5-dienoyl-CoA (4.2.1.17) 3-Hydroxy-2,6-dimethyl-5-methylene-heptanoyl-CoA
trans-Hexadec-2-enoyl-CoA (1.3.3.6) Palmitoyl-CoA
Hydrogen (1.12.1.2) H+
Butanal (1.1.1.-) 1-Butanol
3-Deoxy-D-manno-octulosonyl-lipid_IV_A_ (2.-.-.-) CMP-3-deoxy-D-manno-octulosonate
2-Keto-D-gluconic_acid (1.1.99.3) D-Gluconic_acid
L-Histidinol (3.1.3.15) L-Histidinol_phosphate
_6Z,9Z,12Z,15Z,18Z,21Z_-3-Hydroxytetracosahexa-6,9,12,15,18,21- (4.2.1.-) _2E,6Z,9Z,12Z,15Z,18Z,21Z_-Tetracosahepta-2,6,9,12,15,18,21-enoyl-
3-Sulfino-L-alanine (2.6.1.1) 3-Sulfinylpyruvate
Selenomethionine (6.1.1.10) Selenomethionyl-tRNA_Met_
trans-Hex-2-enoyl-_acp_ (1.3.1.10) Hexanoyl-_acp_
Selenophosphate (2.7.9.3) Selenide
Fustin (1.1.1.219) Fisetinidol-4beta-ol
L-Hyoscyamine (1.14.11.11) _6S_-Hydroxyhyoscyamine
L-Aspartate_4-semialdehyde (1.2.1.11) 4-Phospho-L-aspartate
3-Methoxytyramine (1.4.3.4) 3-Methoxy-4-hydroxyphenylacetaldehyde
Catechol (1.14.13.1) Salicylate
_R_-3-Hydroxybutanoyl-CoA (1.1.1.36) Acetoacetyl-CoA
2-Acetolactate (4.1.1.5) _R_-Acetoin
2-Phospho-D-glycerate (2.7.1.-) D-Glycerate
1,2-Bis_4-hydroxyphenyl_-2-propanol (1.14.13.-) Bisphenol_A
Nitrate (1.7.1.1) Nitrite
Uroporphyrinogen_III (4.2.1.75) Hydroxymethylbilane
_-_-alpha-Terpineol (4.2.3.-) Geranyl_diphosphate
Carboxybiotin-carboxyl-carrier_protein (6.4.1.2) Holo-_carboxylase_
3-beta-D-Galactosyl-sn-glycerol (3.2.1.22) Glycerol
L-Histidinol_phosphate (2.6.1.9) 3-_Imidazol-4-yl_-2-oxopropyl_phosphate
2-Dehydro-3-deoxy-D-gluconate (4.2.1.8) D-Mannonate
4,5-Dihydroxyphthalate (4.1.1.55) 3,4-Dihydroxybenzoate
2,3,2'3'-Tetrakis_3-hydroxytetradecanoyl_-D-glucosaminyl-1,6-beta-D- (2.-.-.-) 3-Deoxy-D-manno-octulosonyl-lipid_IV_A_
trans,trans-Farnesyl_diphosphate (2.5.1.31) trans,trans,cis-Geranylgeranyl_diphosphate
N-Demethylnarwedine (1.1.1.-) Norgalanthamine
D-Glycerate (1.2.1.3) D-Glyceraldehyde
Chlorophyllide (1.18.-.-) Protochlorophyllide
Chloroacetic_acid (1.2.1.3) Chloroacetaldehyde
D-Ribose_5-phosphate (5.4.2.2) alpha-D-Ribose_1-phosphate
4-Hydroxy-2-oxohexanoic_acid (4.1.3.-) Propanal
Sulfite (1.8.99.1) Hydrogen_sulfide
_2E_-5-Methylhexa-2,4-dienoyl-CoA (4.2.1.17) 3-Hydroxy-5-methylhex-4-enoyl-CoA
D-Erythrose_4-phosphate (2.2.1.1) beta-D-Fructose_6-phosphate
N-Carbamyl-L-glutamate (3.5.1.87) L-Glutamate
Phosphoenolpyruvate (2.7.9.1) Pyruvate
8,11,14-Eicosatrienoyl-CoA (3.1.2.2) _8Z,11Z,14Z_-Icosatrienoic_acid
UDP-3-O-_3-hydroxytetradecanoyl_-D-glucosamine (2.3.1.-) UDP-2,3-bis_3-hydroxytetradecanoyl_glucosamine
Trimethylamine_N-oxide (1.6.6.9) Trimethylamine
6-Hydroxycyclohex-1-enecarbonyl-CoA (1.1.1.-) 6-Ketoxycyclohex-1-ene-1-carboxyl-CoA
Sucrose (2.4.1.7) D-Fructose
Trimethylamine (1.14.13.-) Trimethylamine_N-oxide
D-Glycerate (1.1.1.81) Hydroxypyruvate
Glyoxylate (1.4.3.19) Glycine
gamma-Amino-gamma-cyanobutanoate (3.5.5.1) DL-Glutamate
CO2 (4.1.1.31) Oxaloacetate
L-Ornithine (2.3.1.35) N-Acetylornithine
L-Alanine (2.6.1.77) Taurine
4-Nitrophenol (1.14.13.-) p-Benzoquinone
Deoxyadenosine (3.5.4.4) Deoxyinosine
N-Acetyl-D-mannosamine (3.2.1.-) UDP-N-acetyl-D-mannosamine
5'-Methylthioadenosine (2.5.1.16) Putrescine
L-Alanine (2.6.1.44) Pyruvate
Maltose (2.4.1.8) beta-D-Glucose_1-phosphate
Precorrin_2 (1.3.1.76) Sirohydrochlorin
UDP-N-acetyl-3-_1-carboxyvinyl_-D-glucosamine (2.5.1.7) UDP-N-acetyl-D-glucosamine
UDP-N-acetyl-D-galactosamine (1.1.1.-) UDP-N-acetyl-D-galactosaminuronic_acid
Decanoyl-_acp_ (1.3.1.9) trans-Dec-2-enoyl-_acp_
D-Ribulose_1,5-bisphosphate (4.1.1.39) 3-Phospho-D-glycerate
Nitrobenzene (1.14.-.-) Catechol
5-Oxopentanoate (1.2.1.20) Glutarate
Acetylene (1.18.6.1) Ethylene
N-Acetyl-alpha-D-glucosamine_1-phosphate (2.7.7.23) UDP-N-acetyl-D-glucosamine
Thioredoxin (1.17.4.2) Thioredoxin_disulfide
di-trans,poly-cis-Undecaprenyl_phosphate (2.7.8.13) Undecaprenyl-diphospho-N-acetylmuramoyl-L-alanyl-D-glutamyl-meso-
Acetate (6.2.1.13) Acetyl-CoA
cis-4-Hydroxy-D-proline (5.1.1.8) trans-4-Hydroxy-L-proline
L-Xylulose_1-phosphate (4.1.2.19) Glycerone_phosphate
1-Methylxanthine (1.13.12.-) Theophylline
dUTP (3.5.4.13) dCTP
Glutaryl-CoA (2.3.1.61) _Dihydrolipoyllysine-residue_succinyltransferase_
D-Mannose_6-phosphate (2.7.1.69) D-Mannose
di-trans,poly-cis-Undecaprenyl_phosphate (2.7.8.13) MurAc_oyl-L-Ala-D-gamma-Glu-L-Lys-D-Ala-D-Ala_-diphospho-
3-Oxotetradecanoyl-_acp_ (2.3.1.41) Malonyl-_acyl-carrier_protein_
Chorismate (5.4.99.5) Prephenate
N1-_5-Phospho-alpha-D-ribosyl_-5,6-dimethylbenzimidazole (3.1.3.73) alpha-Ribazole
Glyoxylate (4.1.3.24) L-erythro-3-Methylmalyl-CoA
Holo-_carboxylase_ (6.4.1.2) Carboxybiotin-carboxyl-carrier_protein
p-Coumaroyl-CoA (2.3.1.74) Isoliquiritigenin
L-Glutamate (2.6.1.1) 2-Oxoglutarate
Xanthine (1.17.3.2) Urate
D-Glucose_1-phosphate (2.7.7.24) dTDP-glucose
L-Cysteine (2.5.1.47) O-Acetyl-L-serine
Acetaldehyde (4.1.1.-) 3-Oxopropanoate
_+_-cis-3,4-Dihydrophenanthrene-3,4-diol (1.13.11.-) Phenanthracene
2-Hydroxy-6-oxo-_2'-aminophenyl_-hexa-2,4-dienoate (1.13.11.-) 2'-Aminobiphenyl-2,3-diol
L-Aspartate (6.1.1.23) L-Aspartyl-tRNA_Asp_
Butanoyl-CoA (1.3.99.3) Crotonoyl-CoA
3-Dehydroecdysone (1.1.1.-) Ecdysone
6-Phospho-D-gluconate (4.2.1.12) 2-Dehydro-3-deoxy-6-phospho-D-gluconate
trans-3-Hydroxycinnamate (1.14.13.-) trans-2,3-Dihydroxycinnamate
Xanthosine (2.4.2.-) Xanthine
_S_-3-Hydroxytetradecanoyl-CoA (1.1.1.35) 3-Oxotetradecanoyl-CoA
3-Hydroxyoctadecanoyl-_acp_ (4.2.1.-) _2E_-Octadecenoyl-_acp_
Glycerone_phosphate (4.1.2.19) L-Xylulose_1-phosphate
Isochorismate (2.2.1.9) 2-Succinyl-5-enolpyruvyl-6-hydroxy-3-cyclohexene-1-carboxylate
GDP-L-galactose (5.1.3.18) GDP-mannose
L-Rhamnose (5.3.1.14) L-Rhamnulose
beta-Alanine (3.4.13.3) Carnosine
6-Ketoxycyclohex-1-ene-1-carboxyl-CoA (1.1.1.-) 6-Hydroxycyclohex-1-enecarbonyl-CoA
Digalactosyl-diacylglycerol (3.2.1.22) 1,2-Diacyl-3-beta-D-galactosyl-sn-glycerol
2-Dehydro-3-deoxy-D-galactonate (2.7.1.58) 2-Dehydro-3-deoxy-D-galactonate_6-phosphate
Adenosine (3.1.3.5) AMP
20-HETE (1.14.15.3) _5Z,8Z,11Z,14Z_-Icosatetraenoic_acid
Phosphatidylglycerol (2.7.8.-) Cardiolipin
Caffeate (6.2.1.12) Caffeoyl-CoA
UDP-N-acetyl-D-mannosamine (3.2.1.-) N-Acetyl-D-mannosamine
Butyryl-_acp_ (2.3.1.41) 3-Oxohexanoyl-_acp_
5'-Methylthioadenosine (3.2.2.9) 5-Methylthio-D-ribose
Glycine (1.4.4.2) S-Aminomethyldihydrolipoylprotein
D-Glucono-1,5-lactone_6-phosphate (1.1.1.49) beta-D-Glucose_6-phosphate
_S_-3-Hydroxyisobutyryl-CoA (3.1.2.4) _S_-3-Hydroxyisobutyrate
_R_-2,3-Dihydroxy-3-methylbutanoate (1.1.1.86) 3-Hydroxy-3-methyl-2-oxobutanoic_acid
3-Hydroxypropionyl-CoA (4.2.1.17) Propenoyl-CoA
Premithramycinone (2.4.1.-) Premithramycin_A1
trans,trans-Farnesyl_diphosphate (4.2.3.-) Nerolidol
Pyridoxal (1.1.3.12) Pyridoxine
alpha-D-Glucose (5.1.3.3) beta-D-Glucose
Hydrogen_sulfide (2.5.1.47) L-Cysteine
Lipoylprotein (1.4.4.2) CO2
dCMP (2.7.4.14) dCDP
Propanoyl-CoA (1.2.7.1) 2-Oxobutanoate
2-Hydroxy-6-ketononatrienedioate (3.7.1.-) Fumarate
L-Lysine (2.3.1.-) N6-Acetyl-L-lysine
Long-chain_fatty_acid (6.2.1.20) Acyl-_acyl-carrier_protein_
2,5-Dichloro-2,5-cyclohexadiene-1,4-diol (3.8.1.5) 2,4,5-Trichloro-2,5-cyclohexadiene-1-ol
N-_5-Phospho-D-ribosyl_anthranilate (2.4.2.18) 5-Phospho-alpha-D-ribose_1-diphosphate
Crotonoyl-CoA (1.3.99.-) Butanoyl-CoA
4-Methyl-2-oxopentanoate (1.2.4.4) 3-Methyl-1-hydroxybutyl-ThPP
_Dihydrolipoyllysine-residue_succinyltransferase_ (2.3.1.61) Enzyme_N6-_dihydrolipoyl_lysine
Allantoate (3.5.2.5) _S__+_-Allantoin
_S_-3-Hydroxyhexadecanoyl-CoA (4.2.1.17) trans-Hexadec-2-enoyl-CoA
L-Threonine (6.1.1.3) L-Threonyl-tRNA_Thr_
Taurochenodeoxycholate (3.5.1.24) Chenodeoxycholate
Malonyl-_acyl-carrier_protein_ (2.3.1.41) 3-Oxohexanoyl-_acp_
beta-D-Fructose_1,6-bisphosphate (2.7.1.90) beta-D-Fructose_6-phosphate
Chrysanthemin (2.4.1.-) Cyanidin_3-O-sophoroside
Phosphoribosyl-AMP (3.6.1.31) 1-_5-Phospho-D-ribosyl_-ATP
2-Dehydro-3-deoxy-D-galactonate_6-phosphate (4.1.2.21) D-Glyceraldehyde_3-phosphate
Ethanol (1.1.1.2) Acetaldehyde
1-Hydroxymethylnaphthalene (1.1.1.1) 1-Naphthaldehyde
2,3,4,5-Tetrahydrodipicolinate (2.3.1.117) N-Succinyl-2-L-amino-6-oxoheptanedioate
2-Methylpropanoyl-CoA (1.3.99.12) 2-Methylprop-2-enoyl-CoA
_Dihydrolipoyllysine-residue__2-methylpropanoyl_transferase_ (1.2.4.4) 2-Methyl-1-hydroxybutyl-ThPP
Chrysanthemin (2.3.1.-) Cyanidin_3-O-_6-O-p-coumaroyl_glucoside
D-Ribulose_1,5-bisphosphate (2.7.1.19) D-Ribulose_5-phosphate
Tyramine (1.4.3.4) 4-Hydroxyphenylacetaldehyde
L-Glutamate (2.3.1.1) N-Acetyl-L-glutamate
Prephenate (1.3.1.12) 3-_4-Hydroxyphenyl_pyruvate
Phytofluene (1.14.99.-) Phytoene
_S_-Lactaldehyde (1.2.1.22) _S_-Lactate
3-Carboxy-cis,cis-muconate (1.13.11.3) 3,4-Dihydroxybenzoate
Phosphatidylethanolamine (4.1.1.65) Phosphatidylserine
Benzoyl_acetyl-CoA (2.3.1.16) S-Benzoate_coenzyme_A
3,4-Dihydroxybenzoate (1.14.13.2) 4-Hydroxybenzoate
L-1-Pyrroline-3-hydroxy-5-carboxylate (1.5.1.2) trans-4-Hydroxy-L-proline
3-Dehydroshikimate (1.1.99.25) Shikimate
2-Dehydro-3-deoxy-L-rhamnonate (4.1.2.-) _S_-Lactaldehyde
Reduced_coenzyme_F420 (1.5.99.11) 5-Methyl-5,6,7,8-tetrahydromethanopterin
5-Dehydro-4-deoxy-D-glucarate (4.1.2.20) 2-Hydroxy-3-oxopropanoate
5-Hydroxyferulate (1.14.13.-) Ferulate
Formaldehyde (1.1.99.8) Formate
1-Deoxy-D-xylulose_5-phosphate (2.2.1.7) D-Glyceraldehyde_3-phosphate
Sinapyl_alcohol (1.11.1.7) Syringyl_lignin
DNA (2.7.7.7) dATP
_1R,2S_-Naphthalene_1,2-oxide (2.5.1.18) _1R_-Hydroxy-_2R_-glutathionyl-1,2-dihydronaphthalene
Bromobenzene-3,4-oxide (2.5.1.18) 3,4-Dihydro-3-hydroxy-4-S-glutathionyl_bromobenzene
N4-Acetylaminobutanal (1.2.1.3) 4-Acetamidobutanoate
6-Deoxotyphasterol (1.14.-.-) 3-Dehydro-6-deoxoteasterone
L-Serine (4.2.1.22) L-Cystathionine
Hypoxanthine (2.4.2.4) Deoxyinosine
Indole (4.2.1.20) L-Tryptophan
Dihydroceramide (1.14.-.-) N-Acylsphingosine
S-Methyl-5-thio-D-ribulose_1-phosphate (5.3.1.23) S-Methyl-5-thio-D-ribose_1-phosphate
5'-Deoxy-5-fluorocytidine (3.5.4.5) 5'-Deoxy-5-fluorouridine
Naphthyl-2-oxomethyl-succinyl-CoA (2.3.1.-) 2-Naphthoyl-CoA
Lauroyl-KDO2-lipid_IV_A_ (2.3.1.-) Acyl-carrier_protein
L-2-Aminoadipate_6-semialdehyde (1.5.1.9) N6-_L-1,3-Dicarboxypropyl_-L-lysine
D-Mannose (3.2.1.22) Epimelibiose
Pinocembrin (1.14.11.9) Pinobanksin
Salicylaldehyde (4.2.1.-) trans-O-Hydroxybenzylidenepyruvate
Feruloyl-CoA (2.3.1.74) Homoeriodictyol_chalcone
4-Fluorobenzoate (1.14.12.10) 4-Fluorocyclohexadiene-cis,cis-1,2-diol-1-carboxylate
_S_-Lactate (1.1.2.3) Pyruvate
Chloroxanthin (1.14.99.-) Demethylspheroidene
Benzonitrile (3.5.5.1) Benzoate
3-Ureidopropionate (3.5.1.6) beta-Alanine
4-Hydroxybenzoyl-CoA (1.3.99.20) S-Benzoate_coenzyme_A
_S_-1-Pyrroline-5-carboxylate (1.5.1.12) L-Glutamate
5'-Methylthioadenosine (2.4.2.28) S-Methyl-5-thio-D-ribose_1-phosphate
D-Ribulose_1,5-bisphosphate (4.1.1.39) 2-Phosphoglycolate
Theobromine (1.13.12.-) 7-Methylxanthine
UDP-N-acetyl-D-glucosamine (5.1.3.2) UDP-N-acetyl-D-galactosamine
Pyridoxine_phosphate (2.7.1.35) Pyridoxine
Cob_I_yrinate_a,c_diamide (2.5.1.17) Adenosyl_cobyrinate_a,c_diamide
beta-D-Galactosyl-1,4-beta-D-glucosylceramide (3.2.1.23) Glucosylceramide
Sucrose-6-phosphate (3.2.1.26) alpha-D-Glucose_6-phosphate
L-Glutamate (6.3.5.4) L-Glutamine
Dodecanoyl-_acyl-carrier_protein_ (1.3.1.9) trans-Dodec-2-enoyl-_acp_
trans-Hex-2-enoyl-CoA (1.3.99.13) Hexanoyl-CoA
_3R_-beta-Leucine (1.4.1.9) beta-Ketoisocaproate
Tetrahydrofolate (2.1.2.10) NH3
4-Aminobutanoate (4.1.1.15) L-Glutamate
Formaldehyde (1.11.1.7) Methanol
D-Ribulose_5-phosphate (5.3.1.6) D-Ribose_5-phosphate
2-Phenyl-1,3-propanediol_monocarbamate (1.1.1.1) 3-Carbamoyl-2-phenylpropionaldehyde
UDP-glucuronate (1.1.1.-) UDP-L-Ara4O
Taurine (4.1.1.15) L-Cysteate
2-Hydroxy-3-oxosuccinate (1.1.1.93) _R,R_-Tartaric_acid
trans-2-Enoyl-OPC4-CoA (4.2.1.17) 3-Hydroxy-OPC4-CoA
6-Mercaptopurine (2.4.2.8) 6-Thioinosine-5'-monophosphate
L-Cysteine (4.4.1.1) Pyruvate
Methylamine (1.4.99.3) Formaldehyde
Glycine (1.5.99.1) Sarcosine
2-Hydroxy-5-carboxymethylmuconate_semialdehyde (1.2.1.60) 5-Carboxymethyl-2-hydroxymuconate
L-Cysteine (1.13.11.20) 3-Sulfino-L-alanine
2-Oxoadipate (1.2.4.2) Glutaryl-CoA
5-Phospho-alpha-D-ribose_1-diphosphate (2.4.2.17) 1-_5-Phospho-D-ribosyl_-ATP
cis-Aconitate (4.2.1.3) Isocitrate
Spermidine (3.5.1.-) Glutathionylspermidine
Urdamycin_G (2.4.1.-) Urdamycin_A
Naringenin (1.1.1.219) Apiforol
Tetrahydrofolate (1.5.1.3) Dihydrofolate
Monocarboxylic_acid_amide (3.5.1.4) Carboxylate
O-Phospho-4-hydroxy-L-threonine (4.2.3.1) 4-Hydroxy-L-threonine
beta-D-Fructose_6-phosphate (3.1.3.11) beta-D-Fructose_1,6-bisphosphate
Hydroxyspirilloxanthin (2.1.1.-) Spirilloxanthin
Propenoyl-CoA (1.3.99.3) Propanoyl-CoA
Nicotinate_D-ribonucleoside (2.7.1.-) Nicotinate_D-ribonucleotide
Toluene (1.14.13.7) o-Cresol
3-Methoxy-4-hydroxyphenylacetaldehyde (1.4.3.4) 3-Methoxytyramine
Ceramide_2-aminoethylphosphonate (2.7.8.-) CMP-2-aminoethylphosphonate
Indole-3-acetaldehyde_oxime (1.14.-.-) S-_Indolylmethylthiohydroximoyl_-L-cysteine
2-Hydroxy-2,4-pentadienoate (3.7.1.9) 2-Hydroxy-6-oxoocta-2,4,7-trienoate
Propanoyl_phosphate (2.3.1.8) Propanoyl-CoA
D-Tagatose_6-phosphate (2.7.1.11) D-Tagatose_1,6-bisphosphate
L-Sorbose (2.7.1.69) Sorbose_1-phosphate
L-Cystathionine (4.4.1.1) 2-Oxobutanoate
trans-2-Enoyl-OPC8-CoA (1.3.3.6) OPC8-CoA
tRNA_Pro_ (6.1.1.15) L-Prolyl-tRNA_Pro_
D-4-Hydroxy-2-oxoglutarate (2.6.1.1) L-erythro-4-Hydroxyglutamate
UDP-glucose (2.7.7.9) D-Glucose_1-phosphate
4-_3-Hydroxy-2-naphthyl_-2-oxobut-3-enoic_acid (1.13.11.-) 1,2-Anthracenediol
5-Hydroxy-2,4-dioxopentanoate (1.1.1.-) 2-Dehydro-3-deoxy-D-xylonate
2,3-Dihydroxy-3-methylbutanoate (4.2.1.9) 3-Methyl-2-oxobutanoic_acid
Phosphoenolpyruvate (2.5.1.54) 2-Dehydro-3-deoxy-D-arabino-heptonate_7-phosphate
3-Oxo-OPC6-CoA (1.1.1.35) 3-Hydroxy-OPC6-CoA
all-trans-Hexaprenyl_diphosphate (2.5.1.30) all-trans-Heptaprenyl_diphosphate
CO2 (1.2.99.5) Formylmethanofuran
S-Benzoate_coenzyme_A (1.3.99.20) 4-Hydroxybenzoyl-CoA
L-Homoserine (1.1.1.3) L-Aspartate_4-semialdehyde
2-Dehydropantoate (1.1.1.169) _R_-Pantoate
Deoxyribose (2.7.1.15) 2-Deoxy-D-ribose_5-phosphate
1-_2-Carboxyphenylamino_-1-deoxy-D-ribulose_5-phosphate (5.3.1.24) N-_5-Phospho-D-ribosyl_anthranilate
3-Oxohexanoyl-CoA (2.3.1.9) Acetyl-CoA
_S_-3-Methyl-2-oxopentanoic_acid (1.2.4.4) _Dihydrolipoyllysine-residue__2-methylpropanoyl_transferase_
_R_-3-Hydroxydodecanoyl-_acp_ (4.2.1.60) trans-Dodec-2-enoyl-_acp_
Isopentenyl_diphosphate (1.17.1.2) 1-Hydroxy-2-methyl-2-butenyl_4-diphosphate
Sphingosine_1-phosphate (4.1.2.-) Ethanolamine_phosphate
CO2 (1.2.1.2) Formate
2-Hydroxy-cis-hex-2,4-dienoate (4.1.1.77) 2-Oxo-5-methyl-cis-muconate
D-Glyceraldehyde_3-phosphate (4.1.2.13) beta-D-Fructose_1,6-bisphosphate
S-Benzoate_coenzyme_A (6.2.1.25) Benzoate
2-Hydroxy-3-oxopropanoate (4.1.2.20) 2-Dehydro-3-deoxy-D-glucarate
Adipyl-CoA (1.3.99.-) 5-Carboxy-2-pentenoyl-CoA
4-Ethylphenol (1.14.13.-) 1-_4'-Hydroxyphenyl_ethanol
Glycine (2.6.1.44) Glyoxylate
L-Methionine (2.1.1.13) L-Homocysteine
D-erythro-1-_Imidazol-4-yl_glycerol_3-phosphate (4.1.3.-) N-_5'-Phospho-D-1'-ribulosylformimino_-5-amino-1-_5''-phospho-D-
Ubiquinone (2.1.1.64) 2-Polyprenyl-3-methyl-5-hydroxy-6-methoxy-1,4-benzoquinone
Imidazole-4-acetaldehyde (1.2.1.3) Imidazole-4-acetate
Adenosine (3.5.4.4) Inosine
L-xylo-Hexulonolactone (1.1.3.8) L-Gulono-1,4-lactone
L-Valine (2.6.1.66) 3-Methyl-2-oxobutanoic_acid
Dihydrokaempferol (1.1.1.219) cis-3,4-Leucopelargonidin
_S_-3-Hydroxy-3-methylglutaryl-CoA (4.2.1.18) 3-Methylglutaconyl-CoA
2-Hydroxyglutarate (2.8.3.12) 2-Hydroxyglutaryl-CoA
L-Homocysteine (2.1.1.10) L-Methionine
dUMP (3.6.1.23) dUTP
Allantoate (3.5.3.4) _-_-Ureidoglycolate
Tryparedoxin (1.17.4.1) Tryparedoxin_disulfide
Brassinolide (1.14.-.-) Castasterone
Acetate (1.2.1.3) Acetaldehyde
CDP-4-dehydro-3,6-dideoxy-D-glucose (4.2.1.-) CDP-abequose
1,6-Dihydroxy-cis-2,4-cyclohexadiene-1-carboxylic_acid (1.14.12.10) Benzoate
Sedoheptulose_1,7-bisphosphate (4.1.2.13) D-Erythrose_4-phosphate
2-Oxoadipate (1.8.1.4) Glutaryl-CoA
1,2-Diacyl-sn-glycerol (2.4.1.157) 3-D-Glucosyl-1,2-diacylglycerol
Xylitol (1.1.1.9) D-Xylulose
Salicylate (1.14.13.1) Catechol
2,4,5-Trichloro-2,5-cyclohexadiene-1-ol (3.8.1.5) 2,5-Dichloro-2,5-cyclohexadiene-1,4-diol
Geranial (1.2.1.-) Geranic_acid
3-_3'-Methylthio_propylmalic_acid (1.1.1.-) 2-Oxo-6-methylthiohexanoic_acid
Ascorbate (1.1.3.8) L-xylo-Hexulonolactone
Benzo_a_pyrene-7,8-oxide (3.3.2.9) Benzo_a_pyrene-7,8-diol
1-Chloro-2,2-bis_4'-chlorophenyl_ethylene (1.3.-.-) 1-Chloro-2,2-bis_4'-chlorophenyl_ethane
Dolichyl_phosphate_D-mannose (2.4.1.83) GDP-mannose
Undecaprenyl-diphospho-N-acetylmuramoyl-_N-acetylglucosamine_-L- (2.4.1.227) MurAc_oyl-L-Ala-D-gamma-Glu-L-Lys-D-Ala-D-Ala_-diphospho-
_3R_-3-Hydroxydecanoyl-_acyl-carrier_protein_ (4.2.1.60) trans-Dec-2-enoyl-_acp_
L-Homophenylalanine (1.14.13.-) 3-Phenylpropionaldoxim
Pyridoxine (2.7.1.35) Pyridoxine_phosphate
D-Fructuronate (1.1.1.57) D-Mannonate
Malonyl-CoA (6.4.1.2) Acetyl-CoA
IDP (2.7.4.6) ITP
Adenosine (3.2.2.1) Adenine
2-Amino-4-hydroxy-6-hydroxymethyl-7,8-dihydropteridine (4.1.2.25) 2-Amino-4-hydroxy-6-_D-erythro-1,2,3-trihydroxypropyl_-7,8-
Stachyose (3.2.1.26) D-Gal_alpha_1->6D-Gal_alpha_1->6D-Glucose
Diacetyl (1.1.1.5) _R_-Acetoin
LL-2,6-Diaminoheptanedioate (3.5.1.47) N6-Acetyl-LL-2,6-diaminoheptanedioate
Selenide (2.5.1.47) Acetate
Gentisate_aldehyde (4.1.1.-) Homogentisate
Cystathionine (4.4.1.8) L-Homocysteine
D-Alanine (2.6.1.21) Pyruvate
3-Methylthiopropyl-desulfoglucosinolate (2.8.2.-) Glucoiberverin
5-Carboxy-2-pentenoyl-CoA (4.2.1.17) _3S_-3-Hydroxyadipyl-CoA
D-Sorbitol (1.1.1.14) D-Fructose
Sucrose (3.2.1.20) D-Fructose
dUMP (3.5.4.12) dCMP
trans-Tetradec-2-enoyl-_acp_ (1.3.1.10) Tetradecanoyl-_acp_
Dimethylallyl_diphosphate (2.5.1.1) Geranyl_diphosphate
2-_S-Glutathionyl_acetyl_chloride (2.5.1.18) 2-_S-Glutathionyl_acetyl_glutathione
Acetyl-CoA (1.8.1.4) Pyruvate
3-Methylcrotonyl-CoA (6.4.1.4) 3-Methylglutaconyl-CoA
D-Ribose_5-phosphate (5.4.2.7) alpha-D-Ribose_1-phosphate
5-Methyl-3-oxo-4-hexenoyl-CoA (2.3.1.16) 3-Methylcrotonyl-CoA
p-Coumaroyl-CoA (2.3.1.-) p-Coumaroyl-diketide-CoA
alpha-D-Ribose_1-phosphate (5.4.2.2) D-Ribose_5-phosphate
10-Formyltetrahydrofolate (6.3.4.3) Tetrahydrofolate
Chorismate (4.1.3.40) 4-Hydroxybenzoate
1-Acyl-sn-glycerol_3-phosphate (2.3.1.15) sn-Glycerol_3-phosphate
N2-Acetyl-L-lysine (2.6.1.-) N2-Acetyl-L-aminoadipate_semialdehyde
D-Phenylalanine (1.4.99.1) Phenylpyruvate
5-Hydroxyferuloyl-CoA (2.1.1.104) Sinapoyl-CoA
8_S_-HPETE (1.13.11.-) _5Z,8Z,11Z,14Z_-Icosatetraenoic_acid
CDP-diacylglycerol (2.7.8.-) Cardiolipin
trans-Dec-2-enoyl-_acp_ (1.3.1.10) Decanoyl-_acp_
trans-3-Chloroallyl_aldehyde (1.1.1.1) trans-3-Chloro-2-propene-1-ol
Biphenyl-2,3-diol (1.13.11.39) 2-Hydroxy-6-oxo-6-phenylhexa-2,4-dienoate
Aldehyde (1.1.1.1) Primary_alcohol
Anthranilate (2.4.2.18) N-_5-Phospho-D-ribosyl_anthranilate
Succinyl-CoA (2.8.3.-) Naphthyl-2-methyl-succinyl-CoA
Pantothenate (6.3.2.1) _R_-Pantoate
5-Aminolevulinate (5.4.3.8) _S_-4-Amino-5-oxopentanoate
4,6-Dideoxy-4-oxo-dTDP-D-glucose (5.3.1.-) 3,6-Dideoxy-3-oxo-dTDP-D-glucose
2-Fluorocyclohexadiene-cis,cis-1,2-diol-1-carboxylate (1.14.12.10) 2-Fluorobenzoate
Geranyl_diphosphate (2.5.1.1) Isopentenyl_diphosphate
Icosenoyl-CoA (3.1.2.-) Icosenoic_acid
1-_4'-Hydroxyphenyl_ethanol (1.1.1.-) 4'-Hydroxyacetophenone
Thiamin_monophosphate (2.7.4.16) Thiamin_diphosphate
cis-3-Chloro-2-propene-1-ol (1.1.1.1) cis-3-Chloroallyl_aldehyde
Cyclic_amidines (3.5.4.4) NH3
3D-_3,5/4_-Trihydroxycyclohexane-1,2-dione (4.2.1.44) 2,4,6/3,5-Pentahydroxycyclohexanone
_+_-7-Isojasmonic_acid (3.2.1.-) _+_-7-Isojasmonic_acid_CoA
3'-N-Debenzoyl-2'-deoxytaxol (1.14.-.-) 3'-N-Debenzoyltaxol
Homotrypanothione (3.5.1.-) Glutathionylaminopropylcadaverine
5'-Phosphoribosyl-N-formylglycinamide (6.3.5.3) 2-_Formamido_-N1-_5'-phosphoribosyl_acetamidine
10-Formyltetrahydrofolate (2.1.2.9) N-Formylmethionyl-tRNA
2-Polyprenyl-6-methoxyphenol (2.1.1.-) 2-Polyprenyl-6-hydroxyphenol
Guanidinoacetate (2.1.4.1) L-Arginine
1-Radyl-2-acyl-sn-glycero-3-phosphocholine (3.1.1.4) 1-Organyl-2-lyso-sn-glycero-3-phosphocholine
Oxaloacetate (1.1.1.40) Pyruvate
D-Glyceraldehyde (1.1.1.2) Glycerol
Malonyl-_acyl-carrier_protein_ (2.3.1.41) 3-Oxotetradecanoyl-_acp_
2-Hydroxyethylenedicarboxylate (4.1.1.-) Pyruvate
_6_-Gingerol (2.1.1.-) 1-_3,4-Dihydroxyphenyl_-5-hydroxy-3-decanone
Phosphoenolpyruvate (4.2.1.11) 2-Phospho-D-glycerate
Linoleoyl-CoA (3.1.2.2) Linoleate
Siroheme (4.99.1.4) Sirohydrochlorin
N2-Succinyl-L-ornithine (2.6.1.81) N-Succinyl-L-glutamate_5-semialdehyde
Phenylpyruvate (2.6.1.9) L-Phenylalanine
Thiamin_monophosphate (3.6.1.15) Thiamin_diphosphate
11beta,17alpha,21-Trihydroxypregnenolone (5.3.3.1) Cortisol
Pyruvate (4.1.2.-) 2-Dehydro-3-deoxy-6-phospho-D-gluconate
3-Dehydro-6-deoxoteasterone (1.14.-.-) 6-Deoxoteasterone
Tetrahydrofolate (2.1.2.5) 5-Formyltetrahydrofolate
Carbamoyl_phosphate (2.7.2.2) NH3
Chorismate (4.1.99.-) Futalosine
2-Amino-4-hydroxy-6-_D-erythro-1,2,3-trihydroxypropyl_-7,8- (3.1.3.1) 2-Amino-4-hydroxy-6-_erythro-1,2,3-trihydroxypropyl_dihydropteridine
Cys-Gly (3.4.13.3) Glycine
Acetylcholine (3.1.1.8) Choline
Glycerone (1.1.1.6) Glycerol
trans-O-Hydroxybenzylidenepyruvate (4.2.1.-) Salicylaldehyde
N-Formimino-L-glutamate (3.5.3.8) L-Glutamate
Glutathione_disulfide (1.8.1.7) Glutathione
Porphobilinogen (2.5.1.61) Hydroxymethylbilane
O-Phospho-4-hydroxy-L-threonine (1.1.1.262) 2-Amino-3-oxo-4-phosphonooxybutyrate
Phenylacetic_acid (6.2.1.30) Phenylacetyl-CoA
10-Hydroxygeraniol (1.1.1.-) 10-Oxogeranial
3alpha,7alpha,12alpha-Trihydroxy-5beta-24-oxocholestanoyl-CoA (1.1.1.35) 3alpha,7alpha,12alpha,24-Tetrahydroxy-5beta-cholestanoyl-CoA
L-Phenylalanine (2.6.1.57) Phenylpyruvate
CO2 (4.2.1.104) Cyanate
o-Cresol (1.14.13.7) 2,3-Dihydroxytoluene
Thiamin_diphosphate (2.2.1.6) 2-_alpha-Hydroxyethyl_thiamine_diphosphate
_R_-3-Hydroxybutanoyl-CoA (2.3.1.-) Poly-beta-hydroxybutyrate
Zeinoxanthin (1.14.13.-) alpha-Carotene
3-Hydroxyanthranilate (1.11.1.6) Cinnavalininate
Glyoxylate (4.1.2.14) D-4-Hydroxy-2-oxoglutarate
7-Methylxanthine (1.13.12.-) Xanthine
Sorbitol_6-phosphate (1.1.1.-) Sorbose_1-phosphate
Sorbitol_6-phosphate (1.1.1.140) beta-D-Fructose_6-phosphate
D-Ribose_5-phosphate (2.7.6.1) 5-Phospho-alpha-D-ribose_1-diphosphate
2-Dehydro-3-deoxy-D-gluconate (4.2.1.7) D-Altronate
Maltose (3.2.1.20) alpha-D-Glucose
UDP-glucose (2.4.1.-) trans-Zeatin-7-beta-D-glucoside
Magnesium_protoporphyrin (2.1.1.11) Magnesium_protoporphyrin_monomethyl_ester
Tryparedoxin (1.11.1.-) Tryparedoxin_disulfide
Phenanthracene (1.14.13.-) Phenanthrene-1,2-oxide
D-Tagatose_1,6-bisphosphate (2.7.1.144) D-Tagatose_6-phosphate
Divinyl_chlorophyllide_a (1.3.1.75) Chlorophyllide
trans-Dec-2-enoyl-CoA (1.3.3.6) Decanoyl-CoA
UDP-N-acetyl-D-glucosamine (5.1.3.14) N-Acetyl-D-mannosamine
Serotonin (1.13.11.52) Formyl-5-hydroxykynurenamine
Uroporphyrinogen_III (2.1.1.107) Precorrin_2
L-Homoserine (2.3.1.31) O-Acetyl-L-homoserine
UDP-N-acetyl-D-glucosamine (2.3.1.129) UDP-3-O-_3-hydroxytetradecanoyl_-N-acetylglucosamine
L-Arabinono-1,4-lactone (1.1.1.46) L-Arabinose
Malonyl-_acyl-carrier_protein_ (2.3.1.41) 3-Oxostearoyl-_acp_
1-Pyrroline-4-hydroxy-2-carboxylate (3.5.4.22) 2,5-Dioxopentanoate
Adipate_semialdehyde (2.6.1.-) 6-Aminohexanoate
2-Acyl-sn-glycero-3-phosphoethanolamine (2.3.1.40) Phosphatidylethanolamine
3-_4-Hydroxyphenyl_pyruvate (2.6.1.9) L-Tyrosine
_S_-_-_-Citronellal (1.2.1.-) Citronellate
cis,cis-Muconate (5.5.1.1) _S_-5-Oxo-2,5-dihydrofuran-2-acetate
3-Methyl-cis,cis-hexadienedioate (5.5.1.1) 4-Carboxymethyl-4-methylbut-2-en-1,4-olide
S-Formylglutathione (3.1.2.12) Formate
4-Amino-4-deoxychorismate (4.1.3.38) 4-Aminobenzoate
3-Methylbenzyl_alcohol (1.14.13.-) m-Xylene
Citrate (4.1.3.6) Oxaloacetate
4-Hydroxyphenylacetate (6.2.1.-) 4-Hydroxyphenylacetyl-CoA
Thiamin_triphosphate (2.7.6.2) Thiamin_diphosphate
D-Glycerate (1.1.1.29) Hydroxypyruvate
L-Cysteine (6.3.2.5) _R_-4'-Phosphopantothenoyl-L-cysteine
Carboxylate (3.5.5.1) Nitrile
Precorrin_8X (5.4.1.2) Hydrogenobyrinate
dCDP (2.7.4.14) dCMP
ADP-L-glycero-D-manno-heptose (5.1.3.20) ADP-D-glycero-D-manno-heptose
D-Mannose_1-phosphate (5.4.2.8) D-Mannose_6-phosphate
2-Oxo-9-methylthiononanoic_acid (2.6.1.-) Pentahomomethionine
beta-1,2,3,4,5,6-Hexachlorocyclohexane (3.8.1.5) beta-2,3,4,5,6-Pentachlorocyclohexanol
Testosterone (1.3.99.5) 17beta-Hydroxyandrostan-3-one
3'-N-Debenzoyltaxol (2.3.1.-) Paclitaxel
Cobalt-precorrin_8 (5.4.1.2) Cobyrinate
N-Carbamoylputrescine (3.5.3.12) Agmatine
Dihydropteroate (2.5.1.15) 2-Amino-7,8-dihydro-4-hydroxy-6-_diphosphooxymethyl_pteridine
2-Polyprenyl-6-methoxyphenol (1.14.13.-) 2-Polyprenyl-6-methoxy-1,4-benzoquinone
N-Acetyl-L-2-amino-6-oxopimelate (2.6.1.-) N6-Acetyl-LL-2,6-diaminoheptanedioate
CO2 (1.2.99.2) CO
L-Threonine (1.1.1.103) L-2-Amino-3-oxobutanoic_acid
_S_-3-Hydroxy-3-methylglutaryl-CoA (2.3.3.10) Acetoacetyl-CoA
dATP (2.7.7.7) DNA
L-Leucine (2.6.1.42) 4-Methyl-2-oxopentanoate
L-Cysteine (3.4.11.1) Cys-Gly
Prephenate (2.6.1.57) L-Arogenate
S-Adenosyl-L-homocysteine (3.2.2.9) S-Ribosyl-L-homocysteine
_6Z,9Z,12Z,15Z,18Z_-Tetracosapentaenoyl-CoA (1.3.3.6) FADH2
Dehydroascorbate (3.1.1.17) _4R,5S_-4,5,6-Trihydroxy-2,3-dioxohexanoate
Butanoyl-CoA (2.3.1.16) 3-Oxohexanoyl-CoA
sn-Glycerol_3-phosphate (2.3.1.15) 1-Acyl-sn-glycerol_3-phosphate
_5Z,8Z,11Z,14Z_-Icosatetraenoic_acid (1.13.11.-) 8_S_-HPETE
2-Carboxy-2,5-dihydro-5-oxofuran-2-acetate (5.5.1.2) 3-Carboxy-cis,cis-muconate
O-Succinyl-L-homoserine (2.5.1.48) L-Homocysteine
Anthracene (1.14.-.-) Anthracene-9,10-dihydrodiol
Deoxyinosine (3.5.4.4) Deoxyadenosine
_-_-alpha-Terpineol (4.2.3.-) 1,8-Cineole
Arachidonyl-CoA (3.1.2.2) _5Z,8Z,11Z,14Z_-Icosatetraenoic_acid
Salicin (2.7.1.69) Salicin_6-phosphate
1-_5-Phospho-D-ribosyl_-ATP (3.6.1.31) Phosphoribosyl-AMP
_Z_-4-Hydroxyphenylacetaldehyde-oxime (1.14.13.-) 4-Hydroxymandelonitrile
N-Acetylisoniazid (3.5.1.-) Acetylhydrazine
L-Tryptophan (1.14.13.-) Indole-3-acetaldehyde_oxime
2-Amino-4-hydroxy-6-_erythro-1,2,3-trihydroxypropyl_dihydropteridine (3.6.1.-) Dihydroneopterin_phosphate
20-Hydroxyecdysone (1.-.-.-) 20,26-Dihydroxyecdysone
N-Acetyl-L-glutamate_5-semialdehyde (2.6.1.11) N-Acetylornithine
_S_-2-Acetolactate (1.1.1.86) 3-Hydroxy-3-methyl-2-oxobutanoic_acid
L-Tyrosine (4.1.1.25) Tyramine
L-Kynurenine (3.7.1.3) Anthranilate
Cyanidin-3-_p-coumaroyl_-rutinoside-5-glucoside (2.1.1.-) Peonidin-3-_p-coumaroyl_-rutinoside-5-glucoside
N-_5'-Phospho-D-1'-ribulosylformimino_-5-amino-1-_5''-phospho-D- (4.1.3.-) 1-_5'-Phosphoribosyl_-5-amino-4-imidazolecarboxamide
Butanoyl-CoA (1.3.3.6) Crotonoyl-CoA
1-Deoxy-D-xylulose_5-phosphate (2.2.1.7) Pyruvate
2-Methyl-1-hydroxypropyl-ThPP (1.2.4.4) 3-Methyl-2-oxobutanoic_acid
Fumarate (3.7.1.2) 4-Fumarylacetoacetate
beta-D-Fructose_6-phosphate (5.3.1.8) D-Mannose_6-phosphate
D-Glyceraldehyde_3-phosphate (1.2.1.9) 3-Phospho-D-glycerate
D-Proline (5.1.1.4) L-Proline
O-Succinyl-L-homoserine (2.5.1.48) L-Cystathionine
3-Cyano-L-alanine (2.3.2.2) gamma-Glutamyl-beta-cyanoalanine
trans,trans-Farnesyl_diphosphate (2.5.1.10) Isopentenyl_diphosphate
Succinate_semialdehyde (1.2.1.24) Succinate
_Alginate_n (4.2.2.3) Oligouronide_with_4-deoxy-alpha-L-erythro-hex-4-enopyranuronosyl
N-_L-Arginino_succinate (6.3.4.5) L-Citrulline
_4S_-4,6-Dihydroxy-2,5-dioxohexanoate (1.1.1.125) 2-Dehydro-3-deoxy-D-gluconate
Thiamin_diphosphate (2.7.4.16) Thiamin_monophosphate
_R_-Lactaldehyde (1.1.1.79) Methylglyoxal
_S_-Malate (1.1.1.38) CO2
GDP-4-dehydro-6-deoxy-D-mannose (1.1.1.271) GDP-L-fucose
sn-Glycerol_3-phosphate (1.1.1.8) Glycerone_phosphate
1,4-Dihydroxy-2-naphthoate (2.5.1.-) 2-Phytyl-1,4-naphthoquinone
p-Coumaroyl-CoA (2.3.1.74) Naringenin_chalcone
L-Histidine (1.1.1.23) L-Histidinol
L-Proline (1.5.1.2) _S_-1-Pyrroline-5-carboxylate
Sinapoyl-CoA (1.2.1.44) Sinapoyl_aldehyde
D-Mannonate (4.2.1.8) 2-Dehydro-3-deoxy-D-gluconate
_S_-Corytuberine (2.1.1.-) Magnoflorine
8-Amino-7-oxononanoate (2.3.1.47) 6-Carboxyhexanoyl-CoA
2-Phospho-D-glycerate (4.2.1.11) Phosphoenolpyruvate
Primary_alcohol (1.1.99.8) Aldehyde
L-Rhamnulose (2.7.1.5) L-Rhamnulose_1-phosphate
3-Sulfolactate (1.1.1.272) 3-Sulfopyruvate
_S_-5-Oxo-2,5-dihydrofuran-2-acetate (5.3.3.4) 2-Oxo-2,3-dihydrofuran-5-acetate
trans,trans-Farnesyl_diphosphate (4.2.3.-) alpha-Farnesene
Isopentenyl_diphosphate (2.5.1.10) trans,trans-Farnesyl_diphosphate
FMN (2.7.7.2) FAD
Decanoyl-CoA (1.3.99.-) trans-Dec-2-enoyl-CoA
3alpha,7alpha,12alpha-Trihydroxy-5beta-cholanate (3.5.1.24) Glycocholate
Isochorismate (3.3.2.1) _2S,3S_-2,3-Dihydro-2,3-dihydroxybenzoate
UDP-4-keto-rhamnose (1.1.1.-) UDP-L-rhamnose
Enzyme_N6-_lipoyl_lysine (1.2.4.2) Thiamin_diphosphate
Urate (1.7.3.3) 5-Hydroxyisourate
_R_-3-Hydroxyhexanoyl-_acp_ (1.1.1.100) 3-Oxohexanoyl-_acp_
2-Oxoacid_oxime (1.14.13.-) Aldoxime
beta-D-Glucose_1-phosphate (5.4.2.6) beta-D-Glucose_6-phosphate
L-Asparagine (6.3.5.4) L-Aspartate
4-Hydroxybenzoate (1.14.13.2) 3,4-Dihydroxybenzoate
Amaranthin (2.3.1.-) Celosianin_II
N-Acetyl-D-mannosamine_6-phosphate (5.1.3.9) N-Acetyl-D-glucosamine_6-phosphate
_S_-2-Aceto-2-hydroxybutanoate (2.2.1.6) 2-_alpha-Hydroxyethyl_thiamine_diphosphate
2-Hydroxy-6-oxo-octa-2,4-dienoate (3.7.1.-) Propanoate
3-Hydroxykynurenamine (1.4.3.4) 4,8-Dihydroxyquinoline
trans-3-Chloro-2-propene-1-ol (1.1.1.1) trans-3-Chloroallyl_aldehyde
L-Glutamate (1.4.1.2) 2-Oxoglutarate
L-Cysteine (6.3.2.2) gamma-L-Glutamyl-L-cysteine
delta1-Piperideine-2-carboxylate (1.5.1.1) L-Pipecolate
L-Histidine (4.3.1.3) NH3
Guanine (2.4.2.1) Guanosine
2-_alpha-Hydroxyethyl_thiamine_diphosphate (1.2.4.1) Pyruvate
Pantothenate (6.3.2.1) beta-Alanine
Sedoheptulose_7-phosphate (2.2.1.2) beta-D-Fructose_6-phosphate
L-Threonine_O-3-phosphate (4.1.1.81) D-1-Aminopropan-2-ol_O-phosphate
D-Glucose (2.7.1.69) alpha-D-Glucose_6-phosphate
Malonyl-CoA (2.3.1.39) Malonyl-_acyl-carrier_protein_
Phosphatidylcholine (3.1.1.4) _5Z,8Z,11Z,14Z_-Icosatetraenoic_acid
Naphthyl-2-methylene-succinyl-CoA (4.2.1.-) Naphthyl-2-hydroxymethyl-succinyl_CoA
1,2-Bis_4-hydroxyphenyl_-2-propanol (1.1.-.-) 4,4'-Dihydroxy-alpha-methylstilbene
L-Arginine (3.5.3.1) Urea
Taurocholate (3.5.1.24) Taurine
N-Acetyl-D-glucosamine_6-phosphate (2.7.1.59) N-Acetyl-D-glucosamine
L-Histidine (2.1.1.-) N_pi_-Methyl-L-histidine
_S_-Methylmalonate_semialdehyde (1.1.1.35) _S_-3-Hydroxyisobutyrate
L-Ornithine (3.5.3.1) L-Arginine
Putrescine (6.3.1.11) gamma-L-Glutamylputrescine
2-Deoxy-D-ribose_5-phosphate (5.4.2.7) 2-Deoxy-D-ribose_1-phosphate
Teasterone (1.14.-.-) Cathasterone
3-Phospho-D-glycerate (1.1.1.95) 3-Phosphonooxypyruvate
NH3 (1.4.1.4) L-Glutamate
Indoleglycerol_phosphate (4.2.1.20) L-Tryptophan
Glutathione (6.3.1.8) Glutathionylspermidine
Oxaloacetate (4.2.1.32) _R,R_-Tartaric_acid
dTTP (2.7.7.7) DNA
1-_5-Phospho-D-ribosyl_-ATP (2.4.2.17) 5-Phospho-alpha-D-ribose_1-diphosphate
4-Carboxy-2-hydroxymuconate_semialdehyde (3.7.1.-) 4-Methylene-2-oxoglutarate
L-Glutamyl_5-phosphate (2.7.2.11) L-Glutamate
_S_-3-Hydroxybutanoyl-CoA (1.1.1.35) Acetoacetyl-CoA
Isocitrate (1.1.1.42) 2-Oxoglutarate
L-Glutamate (6.1.1.17) L-Glutamyl-tRNA_Glu_
L-Lysine (1.5.1.7) N6-_L-1,3-Dicarboxypropyl_-L-lysine
5-Carboxy-2-pentenoyl-CoA (1.3.99.-) Adipyl-CoA
dIDP (2.7.4.6) dITP
_1R,6R_-6-Hydroxy-2-succinylcyclohexa-2,4-diene-1-carboxylate (4.2.99.20) 2-Succinyl-5-enolpyruvyl-6-hydroxy-3-cyclohexene-1-carboxylate
N-Cyclopropylammelide (3.5.4.-) Cyanuric_acid
D-Xylulose_5-phosphate (2.2.1.1) beta-D-Fructose_6-phosphate
2,5-Dichlorohydroquinone (1.14.13.-) 2,4,5-Trichlorophenol
N-Acylsphingosine (3.2.1.46) Galactosylceramide
3alpha,7alpha,12alpha,24-Tetrahydroxy-5beta-cholestanoyl-CoA (1.1.1.35) 3alpha,7alpha,12alpha-Trihydroxy-5beta-24-oxocholestanoyl-CoA
3-Hydroxyindolin-2-one (1.14.-.-) HBOA
Nicotinate (2.4.2.11) Nicotinate_D-ribonucleotide
Phenylpyruvate (2.6.1.21) D-Phenylalanine
L-Tryptophan (4.2.1.20) Indoleglycerol_phosphate
beta-Alanine (3.5.1.6) 3-Ureidopropionate
trans-2-Enoyl-OPC4-CoA (1.3.3.6) OPC4-CoA
4-Aminobutanoate (2.1.4.1) 4-Guanidinobutanoate
Adenylyl_sulfate (1.8.99.2) Sulfite
_7Z,10Z,13Z,16Z_-Docosatetraenoyl-CoA (3.1.2.-) 7,10,13,16-Docosatetraenoic_acid
Urea-1-carboxylate (6.3.4.6) Urea
Protoporphyrinogen_IX (1.3.3.4) Protoporphyrin
Dimethylbenzimidazole (2.4.2.21) N1-_5-Phospho-alpha-D-ribosyl_-5,6-dimethylbenzimidazole
myo-Inositol_hexakisphosphate (3.1.3.8) D-myo-Inositol_1,2,4,5,6-pentakisphosphate
Tetrahydrofolate (2.1.2.2) 5,10-Methenyltetrahydrofolate
Deoxyadenosine (3.1.3.5) dAMP
Dihydrolipoylprotein (1.8.1.4) Lipoylprotein
4-Carboxy-2-hydroxyhexa-2,4-dienedioate (5.3.3.10) _E_-4-Oxobut-1-ene-1,2,4-tricarboxylate
3-Oxoadipyl-CoA (2.3.1.16) Succinyl-CoA
Magnesium_protoporphyrin_monomethyl_ester (2.1.1.11) Magnesium_protoporphyrin
dTDP (2.7.4.6) dTTP
5-Carboxymethyl-2-hydroxymuconate (5.3.3.10) 5-Carboxy-2-oxohept-3-enedioate
Teasterone (1.14.14.-) 7-Oxateasterone
2'-Aminobiphenyl-2,3-diol (1.13.11.-) 2-Hydroxy-6-oxo-_2'-aminophenyl_-hexa-2,4-dienoate
Taurine (4.1.1.29) L-Cysteate
dCMP (2.1.2.8) 5-Hydroxymethyldeoxycytidylate
1,2-Diacyl-sn-glycerol (2.7.1.107) Phosphatidate
Cyclohexane-1-carboxylate (6.2.1.-) Cyclohexane-1-carboxyl-CoA
3-Ureidopropionate (3.5.2.2) 5,6-Dihydrouracil
L-Glutamate (6.3.5.5) L-Glutamine
2-Dehydro-3-deoxy-D-xylonate (1.1.1.-) 5-Hydroxy-2,4-dioxopentanoate
4-Trimethylammoniobutanal (1.2.1.3) 4-Trimethylammoniobutanoate
1-Nitronaphthalene-5,6-oxide (3.3.2.9) 1-Nitro-5,6-dihydroxy-dihydronaphthalene
_1S,4R_-1-Hydroxy-2-oxolimonene (1.14.13.-) _3R_-3-Isopropenyl-6-oxoheptanoate
L-Xylulose_1-phosphate (4.1.2.19) Glycolaldehyde
Curcumin (2.4.1.-) Curcumin_monoglucoside
Maltose (2.7.1.69) Maltose_6'-phosphate
Hypoxanthine (2.4.2.1) Deoxyinosine
2,4-Dichlorobenzoyl-CoA (6.2.1.-) 2,4-Dichlorobenzoate
2-Hydroxyphenylacetate (1.14.13.-) Homogentisate
L-Xylulose (5.3.1.-) L-Lyxose
2-Deoxy-D-ribose_5-phosphate (4.1.2.4) D-Glyceraldehyde_3-phosphate
Digalactosylceramide (3.2.1.22) Galactosylceramide
Glycerone_phosphate (4.1.2.13) beta-D-Fructose_1,6-bisphosphate
Thioredoxin_disulfide (1.8.1.9) Thioredoxin
S-Adenosyl-L-methionine (2.1.1.64) Ubiquinone
3-Methyl-2-oxobutanoic_acid (2.1.2.11) 2-Dehydropantoate
Crotonoyl-CoA (1.3.99.3) Butanoyl-CoA
_Z_-4-Hydroxyphenylacetaldehyde-oxime (1.14.-.-) S-_Hydroxyphenylacetothiohydroximoyl_-L-cysteine
6alpha-Hydroxy-castasterone (1.14.-.-) 6-Deoxocastasterone
5-Formiminotetrahydrofolate (2.1.2.5) Tetrahydrofolate
Caffeoyl-CoA (6.2.1.12) Caffeate
Pyruvate (2.7.1.40) Phosphoenolpyruvate
1-Acylglycerol (3.1.1.3) 1,2-Diacyl-sn-glycerol
dATP (2.7.1.40) dADP
Comphene (4.2.3.-) Geranyl_diphosphate
beta-D-Glucuronoside (3.2.1.31) D-Glucuronate
N-Methylhistamine (1.4.3.4) Methylimidazole_acetaldehyde
D-Glycerate (2.7.1.31) 3-Phospho-D-glycerate
2,4-Diamino-6-nitrotoluene (1.2.7.1) 2,4-Diamino-6-hydroxylaminotoluene
4-_Cytidine_5'-diphospho_-2-C-methyl-D-erythritol (2.7.7.60) 2-C-Methyl-D-erythritol_4-phosphate
3-Oxooctanoyl-CoA (2.3.1.16) Acetyl-CoA
Bromobenzene-3,4-oxide (3.3.2.9) Bromobenzene-3,4-dihydrodiol
N-Acetyl-D-glucosamine (5.1.3.8) N-Acetyl-D-mannosamine
trans-Hex-2-enoyl-_acp_ (1.3.1.9) Hexanoyl-_acp_
Dihydrophloroglucinol (3.7.1.-) 3-Hydroxy-5-oxohexanoate
_5Z,8Z,11Z,14Z,17Z_-Icosapentaenoyl-CoA (3.1.2.2) _5Z,8Z,11Z,14Z,17Z_-Icosapentaenoic_acid
tRNA_Ile_ (6.1.1.5) L-Isoleucyl-tRNA_Ile_
Propanoate (2.7.2.1) Propanoyl_phosphate
Longifolene (4.2.3.-) trans,trans-Farnesyl_diphosphate
3alpha,7alpha,12alpha-Trihydroxy-5beta-cholanate (3.5.1.24) Taurocholate
D-Glutamine (3.5.1.2) D-Glutamate
L-Asparaginyl-tRNA_Asn_ (6.3.5.6) L-Aspartyl-tRNA_Asn_
L-Serine (4.3.1.17) 2-Aminoacrylate
IMP (1.1.1.205) Xanthosine_5'-phosphate
Tetrahydrofolate (2.1.2.10) 5,10-Methylenetetrahydrofolate
2-Hydroxy-3-carboxy-6-oxo-7-methylocta-2,4-dienoate (4.1.1.-) 2-Hydroxy-6-oxo-7-methylocta-2,4-dienoate
Nicotinate_D-ribonucleotide (2.7.7.18) Deamino-NAD+
Pyridoxal (2.7.1.35) Pyridoxal_phosphate
Adipate (6.2.1.-) Adipyl-CoA
O-Phospho-L-serine (2.6.1.52) 3-Phosphonooxypyruvate
gamma-Glutamyl-gamma-aminobutyraldehyde (1.2.1.-) gamma-Glutamyl-gamma-aminobutyrate
_S_-Malate (2.3.3.9) Acetyl-CoA
2-Hydroxy-6-oxoocta-2,4,7-trienoate (1.13.11.2) 3-Vinylcatechol
8-Amino-7-oxononanoate (2.6.1.62) 7,8-Diaminononanoate
trans,trans,cis-Geranylgeranyl_diphosphate (2.5.1.-) Dehydrodolichol_diphosphate
beta-2,3,4,5,6-Pentachlorocyclohexanol (3.8.1.5) beta-2,3,5,6-Tetrachloro-1,4-cyclohexanediol
5,10-Methylenetetrahydrofolate (2.1.2.10) Tetrahydrofolate
2-Oxoglutarate (2.3.1.61) Succinyl-CoA
Acetyl-CoA (2.3.1.16) 3-Oxodecanoyl-CoA
Guaiacyl_lignin (1.11.1.7) Coniferyl_alcohol
Citrate (4.2.1.3) cis-Aconitate
CO2 (1.1.1.42) Isocitrate
Pelargonidin_3-O-_6-O-malonyl-beta-D-glucoside_ (2.3.1.-) Pelargonidin_3-O-3'',6''-O-dimalonylglucoside
Diglucosyl-diacylglycerol (2.7.8.20) Glycerophosphoglycoglycerolipid
N6-_1,2-Dicarboxyethyl_-AMP (6.3.4.4) IMP
N-_L-Arginino_succinate (4.3.2.1) Fumarate
L-Valine (2.6.1.42) 3-Methyl-2-oxobutanoic_acid
2-Hydroxyglutaryl-CoA (2.8.3.12) 2-Hydroxyglutarate
Melibiitol (3.2.1.22) D-Sorbitol
1H-Imidazole-4-ethanamine (4.1.1.28) L-Histidine
Pyruvate (2.7.9.2) Phosphoenolpyruvate
gamma-L-Glutamylputrescine (6.3.1.11) Putrescine
Acetyl-CoA (1.2.4.1) Pyruvate
5alpha-Campestan-3-one (1.3.99.-) Campest-4-en-3-one
GDP-L-gulose (5.1.3.-) GDP-L-galactose
3-Cresol (1.14.13.-) 3-Hydroxybenzyl_alcohol
6-Pyruvoyltetrahydropterin (4.2.3.12) 2-Amino-4-hydroxy-6-_erythro-1,2,3-trihydroxypropyl_dihydropteridine
sn-Glycerol_3-phosphate (2.7.7.39) CDP-glycerol
Deoxyguanosine (2.7.1.113) dGMP
_S_-3-Hydroxydodecanoyl-CoA (1.1.1.35) 3-Oxododecanoyl-CoA
3,4-Dihydroxyphenylacetaldehyde (1.4.3.4) Dopamine
Pyruvate (4.1.2.-) 2-Dehydro-3-deoxy-D-gluconate
1,1-Dichloro-2-_dihydroxy-4'-chlorophenyl_-2-_4'- (1.13.11.-) 6-Oxo-2-hydroxy-7-_4'-chlorophenyl_-3,8,8-trichloroocta-2E,4E,7E-
2-Carboxy-2,5-dihydro-5-oxofuran-2-acetate (4.1.1.44) 2-Oxo-2,3-dihydrofuran-5-acetate
2-Dehydro-3-deoxy-6-phospho-D-gluconate (4.1.2.14) Pyruvate
2-Hydroxy-6-oxo-6-_2-carboxyphenyl_-hexa-2,4-dienoate (3.7.1.-) Phthalate
1'-Hydroxy-gamma-carotene (1.14.99.-) 1'-Hydroxytorulene
5,10-Methylenetetrahydrofolate (2.1.2.1) Tetrahydrofolate
3-Chlorocatechol (1.13.11.39) 3-Chloro-2-hydroxymuconic_semialdehyde
Naphthyl-2-methyl-succinyl-CoA (1.3.99.-) Naphthyl-2-methylene-succinyl-CoA
L-2-Amino-3-oxobutanoic_acid (2.3.1.29) Glycine
1-_5'-Phosphoribosyl_-5-amino-4-imidazolecarboxamide (2.4.2.7) 5-Amino-4-imidazolecarboxyamide
4-Hydroxy-2-oxoglutarate (4.1.3.16) Glyoxylate
trans-Tetradec-2-enoyl-CoA (1.3.99.13) Tetradecanoyl-CoA
Pyridine-2,3-dicarboxylate (2.4.2.19) Nicotinate_D-ribonucleotide
Acetyl-CoA (2.3.1.12) Pyruvate
D-Galactose (1.1.1.48) D-Galactono-1,4-lactone
NH3 (6.3.1.5) AMP
Acetoacetyl-_acp_ (2.3.1.41) Acetyl-_acyl-carrier_protein_
Starch (2.4.1.1) Amylose
L-Selenocysteinyl-tRNA_Sec_ (2.9.1.1) L-Seryl-tRNA_Sec_
6-Methylmercaptopurine (2.4.2.8) 6-Methylthiopurine_5'-monophosphate_ribonucleotide
_3R_-3-Isopropenyl-6-oxoheptanoate (6.2.1.-) _3R_-3-Isopropenyl-6-oxoheptanoyl-CoA
L-Glutamine (6.3.5.4) L-Glutamate
3-Methyl-1-hydroxybutyl-ThPP (1.2.4.4) _Dihydrolipoyllysine-residue__2-methylpropanoyl_transferase_
2-Amino-3-carboxymuconate_semialdehyde (1.13.11.6) 3-Hydroxyanthranilate
Phytofluene (1.14.99.-) zeta-Carotene
3-Methylxanthine (1.13.12.-) Theophylline
Precorrin_5 (2.1.1.152) Precorrin_6X
Tetradecanoyl-CoA (2.3.1.16) 3-Oxopalmitoyl-CoA
2-Phosphoglycolate (3.1.3.18) Glycolate
dTDP-D-desosamine (2.4.1.-) Erythromycin_D
alpha-Amino_acid (4.3.1.17) NH3
Butyryl-_acp_ (1.3.1.10) But-2-enoyl-_acyl-carrier_protein_
N-_L-Arginino_succinate (4.3.2.1) L-Arginine
3-Fluorocatechol (1.13.11.1) 2-Fluoro-cis,cis-muconate
Paclitaxel (2.3.1.-) 3'-N-Debenzoyltaxol
Aminoimidazole_ribotide (4.1.1.21) 1-_5-Phospho-D-ribosyl_-5-amino-4-imidazolecarboxylate
Spermidine (2.5.1.16) S-Adenosylmethioninamine
Isocitrate (4.1.3.1) Glyoxylate
all-trans-Nonaprenyl_diphosphate (2.5.1.-) 2-Methyl-6-solanyl-1,4-benzoquinol
4-Hydroxyphenylacetyl-CoA (2.3.1.-) p-Hydroxyphenylacetylglycine
UDP-D-galactose (2.4.1.22) Lactose
_S_-3-Hydroxybutanoyl-CoA (1.1.1.157) Acetoacetyl-CoA
Cys-Gly (3.4.11.23) Glycine
Isocitrate (1.1.1.42) Oxalosuccinate
Isocitrate (4.2.1.3) Citrate
Phytyl_diphosphate (2.5.1.-) 2-Methyl-6-phytylquinol
trans-Hex-2-enoyl-CoA (1.3.99.2) Hexanoyl-CoA
Lauroyl-CoA (1.3.99.13) 2-trans-Dodecenoyl-CoA
3-Phospho-D-glycerate (2.7.2.3) 3-Phospho-D-glyceroyl_phosphate
dTMP (2.1.1.45) dUMP
D-Glucono-1,5-lactone (3.1.1.17) D-Gluconic_acid
3-Oxostearoyl-CoA (1.1.1.-) 3-Hydroxyoctadecanoyl-CoA
N-Acetyl-L-glutamate_5-phosphate (1.2.1.38) N-Acetyl-L-glutamate_5-semialdehyde
Tetradecanoyl-_acp_ (2.3.1.-) Acyl-carrier_protein
TRIBOA-glucoside (2.1.1.-) DIMBOA-glucoside
2-Oxoglutarate (1.2.7.3) Succinyl-CoA
3-Phospho-D-glycerate (1.2.7.5) D-Glyceraldehyde_3-phosphate
D-Xylulose (1.1.1.11) D-Arabitol
Acetoacetyl-CoA (1.1.1.157) _S_-3-Hydroxybutanoyl-CoA
Glutathione (2.5.1.18) R-S-Glutathione
Orotidine_5'-phosphate (2.4.2.10) Orotate
Formylanthranilate (3.5.1.9) Anthranilate
5-_2-Hydroxyethyl_-4-methylthiazole (2.7.1.50) 4-Methyl-5-_2-phosphoethyl_-thiazole
Magnesium_protoporphyrin_monomethyl_ester (1.14.13.81) 13_1_-Hydroxy-magnesium-protoporphyrin_IX_13-monomethyl_ester
Phytoene (1.14.99.-) Phytofluene
4-Cresol (1.14.13.-) Toluene-4-sulfonate
Naphthyl-2-hydroxymethyl-succinyl_CoA (1.1.-.-) Naphthyl-2-oxomethyl-succinyl-CoA
3-Indoleacetonitrile (4.2.1.84) _Indol-3-yl_acetamide
Fluoren-9-ol (1.14.-.-) Fluorene
cis,cis-3,6-Dodecadienoyl-CoA (5.3.3.8) trans,cis-Lauro-2,6-dienoyl-CoA
1-Phenanthrol (2.1.1.-) 1-Methoxyphenanthrene
dITP (2.7.4.6) dIDP
N-Ribosylnicotinamide (2.7.1.22) Nicotinamide_D-ribonucleotide
Chloroacetic_acid (3.8.1.2) Glycolate
2-Dehydro-3-deoxy-D-gluconate (4.1.2.-) Pyruvate
L-2-Amino-3-oxobutanoic_acid (1.1.1.103) L-Threonine
D-Glucose_6-phosphate (5.5.1.4) 1D-myo-Inositol_3-phosphate
D-Fructose_1-phosphate (4.1.2.13) Glycerone_phosphate
Orotate (2.4.2.10) Orotidine_5'-phosphate
p-Benzenediol (1.14.13.-) Benzene-1,2,4-triol
L-Adrenaline (1.4.3.4) 3,4-Dihydroxymandelaldehyde
beta-D-Fructose_6-phosphate (2.2.1.1) D-Erythrose_4-phosphate
Cytosine (3.5.4.1) Uracil
Pyruvate (1.2.2.2) Acetate
2-trans-Dodecenoyl-CoA (1.3.99.-) Lauroyl-CoA
2-Hydroxychromene-2-carboxylate (1.13.11.-) Naphthalene-1,2-diol
_R_-3-Hydroxy-3-methyl-2-oxopentanoate (1.1.1.86) _R_-2,3-Dihydroxy-3-methylpentanoate
UDP-N-acetyl-D-glucosamine (5.1.3.14) UDP-N-acetyl-D-mannosamine
Glyoxylate (2.6.1.44) Glycine
Amide (3.5.1.4) NH3
Adenine (3.5.4.2) Hypoxanthine
Feruloyl-diketide-CoA (2.3.1.-) Curcumin
Glutaryl-CoA (1.3.99.7) Glutaconyl-1-CoA
2-Hydroxy-5-methyl-cis,cis-muconic_semialdehyde (3.7.1.9) 2-Hydroxy-cis-hex-2,4-dienoate
2-_alpha-Hydroxyethyl_thiamine_diphosphate (2.2.1.6) 2-Acetolactate
L-Phenylalanine (6.1.1.20) L-Phenylalanyl-tRNA_Phe_
3-Deoxy-D-manno-octulosonate (2.7.7.38) CMP-3-deoxy-D-manno-octulosonate
_-_-Ureidoglycolate (3.5.3.19) CO2
Tetrahydrofolate (6.3.4.3) 10-Formyltetrahydrofolate
L-Citrulline (2.1.3.3) L-Ornithine
Curcumin_monoglucoside (2.4.1.-) Curcumin_diglucoside
dCMP (3.5.4.12) dUMP
1-Phosphatidyl-1D-myo-inositol_4-phosphate (2.7.1.68) 1-Phosphatidyl-D-myo-inositol_4,5-bisphosphate
Coproporphyrinogen_III (4.1.1.37) Uroporphyrinogen_III
4-Methyl-2-oxopentanoate (1.4.1.9) L-Leucine
cis-3,4-Leucopelargonidin (1.1.1.219) Dihydrokaempferol
2,2',3-Trihydroxydiphenylether (1.13.11.-) 2-Hydroxy-6-oxo-6-_2-hydroxyphenoxy_-hexa-2,4-dienoate
D-Xylose (3.2.1.37) 1,4-beta-D-Xylan
_Dihydrolipoyllysine-residue__2-methylpropanoyl_transferase_ (1.2.4.4) _S_-3-Methyl-2-oxopentanoic_acid
10-Formyltetrahydrofolate (3.5.1.10) Tetrahydrofolate
2,6-Dihydroxycyclohexane-1-carboxyl-CoA (1.1.-.-) 6-Oxo-2-hydroxycyclohexane-1-carboxyl-CoA
3-_4-Hydroxyphenyl_pyruvate (1.3.1.12) Prephenate
1-Nitronaphthalene-5,6-oxide (2.5.1.18) 1-Nitro-5-glutathionyl-6-hydroxy-5,6-dihydronaphthalene
L-Ribulose_5-phosphate (5.-.-.-) L-Xylulose_5-phosphate
Tetradecanoyl-_acp_ (1.3.1.9) trans-Tetradec-2-enoyl-_acp_
3-Dehydro-6-deoxoteasterone (1.14.-.-) 6-Deoxotyphasterol
2-Bromoacetaldehyde (2.5.1.18) S-_Formylmethyl_glutathione
3-Oxotetradecanoyl-CoA (1.1.1.35) _S_-3-Hydroxytetradecanoyl-CoA
_R_-3-Hydroxybutanoyl-CoA (5.1.2.3) _S_-3-Hydroxybutanoyl-CoA
Porphobilinogen (4.2.1.24) 5-Aminolevulinate
2-Polyprenyl-6-hydroxyphenol (2.1.1.-) 2-Polyprenyl-6-methoxyphenol
Nicotinate_D-ribonucleotide (2.7.7.1) Deamino-NAD+
_2-Naphthyl_methanol (1.1.1.1) 2-Naphthaldehyde
3,4-Dihydroxymandelaldehyde (1.4.3.4) L-Noradrenaline
3,4-Dihydroxy-L-phenylalanine (4.1.1.25) Dopamine
S-Adenosyl-L-homocysteine (2.1.1.-) S-Adenosyl-L-methionine
Se-Methylselenocysteine (2.3.2.2) gamma-Glutamyl-Se-methylselenocysteine
L-Homocysteine (4.2.1.22) L-Cystathionine
Cocaine (3.1.1.1) Ecgonine_methyl_ester
2,2-Bis_4-hydroxyphenyl_-1-propanol (1.14.13.-) 2,3-Bis_4-hydroxyphenyl_-1,2-propanediol
ADP-D-glycero-D-manno-heptose (5.1.3.20) ADP-L-glycero-D-manno-heptose
4-Nitrophenyl_phosphate (3.1.3.2) 4-Nitrophenol
2-Hydroxy-6-oxoocta-2,4,7-trienoate (3.7.1.9) Propenoate
Penicillin (3.5.2.6) Penicilloic_acid
_25S_-3alpha,7alpha-Dihydroxy-5beta-cholestanoyl-CoA (5.1.99.4) _25R_-3alpha,7alpha-Dihydroxy-5beta-cholestanoyl-CoA
L-Serine (2.6.1.45) Hydroxypyruvate
Myrtenol (1.1.-.-) Myrtenal
Stearoyl-CoA (3.1.2.2) Octadecanoic_acid
3-Oxohexanoyl-CoA (2.3.1.16) Acetyl-CoA
N-Acylsphingosine (2.7.8.-) Ceramide_2-aminoethylphosphonate
Feruloyl-CoA (6.2.1.12) Ferulate
Trypanothione (1.11.1.15) Trypanothione_disulfide
Glycine (2.6.1.45) L-Serine
Reduced_ferredoxin (1.2.7.3) 2-Oxoglutarate
4-Hydroxybenzoate (2.5.1.-) 3-Hexaprenyl-4-hydroxybenzoate
3-Hydroxyanthranilate (1.13.11.6) 2-Amino-3-carboxymuconate_semialdehyde
Reduced_coenzyme_F420 (1.5.99.11) Coenzyme_F420
Pyridoxamine (1.4.3.5) Pyridoxal
L-Histidinol (1.1.1.23) L-Histidine
GDP-mannose (2.4.1.-) 1,4-beta-D-Mannan
3',5'-Cyclic_GMP (3.1.4.17) GMP
Hypoxanthine (1.17.1.4) Xanthine
4-Phospho-L-aspartate (2.7.2.4) L-Aspartate
3,4-Dihydroxyphenylacetate (1.13.11.15) 2-Hydroxy-5-carboxymethylmuconate_semialdehyde
Tetradecanoyl-CoA (1.3.99.13) trans-Tetradec-2-enoyl-CoA
1,7-Dimethylxanthine (1.13.12.-) 7-Methylxanthine
2,3-Dihydroxy-2'-carboxybiphenyl (1.3.-.-) 1-Hydro-1,1a-dihydroxy-9-fluorenone
L-Methionine (2.6.1.57) 4-Methylthio-2-oxobutanoic_acid
3-Dehydroquinate (4.2.1.10) 3-Dehydroshikimate
L-Pipecolate (1.5.1.21) delta1-Piperideine-2-carboxylate
Protoporphyrinogen_IX (1.3.3.3) Coproporphyrinogen_III
Salicin_6-phosphate (3.2.1.86) beta-D-Glucose_6-phosphate
Glycolate (3.1.3.18) 2-Phosphoglycolate
1-Nitronaphthalene-7,8-oxide (2.5.1.18) 1-Nitro-7-glutathionyl-8-hydroxy-7,8-dihydronaphthalene
2-Methyl-1-hydroxypropyl-ThPP (1.2.4.4) Thiamin_diphosphate
5,10-Methenyltetrahydrofolate (2.1.2.2) Tetrahydrofolate
L-Aspartate (2.6.1.1) Oxaloacetate
3-Dehydroshikimate (1.1.1.25) Shikimate
Pectate (3.1.1.11) Pectin
dAMP (2.7.1.76) Deoxyadenosine
L-Gulono-1,4-lactone (3.1.1.25) L-Gulonate
Aminoimidazole_ribotide (6.3.3.1) 2-_Formamido_-N1-_5'-phosphoribosyl_acetamidine
trans-Tetradec-2-enoyl-_acp_ (1.3.1.9) Tetradecanoyl-_acp_
Cys-Gly (3.4.13.3) L-Cysteine
2,5-Dioxopentanoate (1.2.1.26) 2-Oxoglutarate
2-Naphthalenesulfonic_acid (1.14.99.-) Naphthalene-1,2-diol
2-Octaprenyl-6-hydroxyphenol (2.1.1.-) 2-Octaprenyl-6-methoxyphenol
_Z_-5-Oxohex-2-enedioate (4.1.1.77) 2-Hydroxy-2,4-pentadienoate
Decanoyl-_acp_ (1.3.1.10) trans-Dec-2-enoyl-_acp_
5-Aminolevulinate (2.3.1.37) Glycine
_S_-2-Aceto-2-hydroxybutanoate (2.2.1.6) 2-Oxobutanoate
Acetyl_adenylate (6.2.1.1) Acetyl-CoA
alpha-D-Ribose_1-phosphate (5.4.2.7) D-Ribose_5-phosphate
Holo-_carboxylase_ (3.4.-.-) N6-D-Biotinyl-L-lysine
Uridine (3.5.4.5) Cytidine
Glycocholate (3.5.1.24) 3alpha,7alpha,12alpha-Trihydroxy-5beta-cholanate
1-Nitronaphthalene-5,6-oxide (2.5.1.18) 1-Nitro-5-hydroxy-6-glutathionyl-5,6-dihydronaphthalene
N6-D-Biotinyl-L-lysine (3.4.-.-) Holo-_carboxylase_
Glutarate (1.2.1.20) 5-Oxopentanoate
3-Deoxy-D-manno-octulosonate_8-phosphate (3.1.3.45) 3-Deoxy-D-manno-octulosonate
dCTP (3.5.4.13) dUTP
Phenylpyruvate (4.2.1.91) Prephenate
Oxaloacetate (1.4.3.16) L-Aspartate
_R_-Lactate (1.1.1.28) Pyruvate
L-Metanephrine (1.4.3.4) 3-Methoxy-4-hydroxyphenylglycolaldehyde
Glycolate (1.1.1.26) Glyoxylate
L-Serine (2.7.8.8) Phosphatidylserine
Pyruvate (6.4.1.1) Oxaloacetate
2,6-Dichlorophenol (1.14.13.-) 2,6-Dichlorohydroquinone
Acetylcholine (3.1.1.7) Choline
3-Oxohexanoyl-_acp_ (1.1.1.100) _R_-3-Hydroxyhexanoyl-_acp_
1,3,4,6-Tetrachloro-1,4-cyclohexadiene (3.8.1.5) 2,4,5-Trichloro-2,5-cyclohexadiene-1-ol
2-Deoxy-5-keto-D-gluconic_acid (5.3.1.-) 5-Deoxy_glucuronic_acid
GDP-4-dehydro-6-deoxy-D-mannose (4.2.1.47) GDP-mannose
alpha-Pinene (1.14.13.-) alpha-Pinene-oxide
5-Hydroxyisourate (1.7.3.3) Urate
Nicotinate_D-ribonucleoside (2.4.2.1) Nicotinate
_S_-Hydroxydecanoyl-CoA (1.1.1.35) 3-Oxodecanoyl-CoA
Selenocystathionine (4.4.1.1) Selenocysteine
Cytosine (2.4.2.2) Cytidine
Geranylgeranyl_diphosphate (2.5.1.29) trans,trans-Farnesyl_diphosphate
IMP (2.1.2.3) 1-_5'-Phosphoribosyl_-5-formamido-4-imidazolecarboxamide
3-Hydroxy-OPC6-CoA (4.2.1.17) trans-2-Enoyl-OPC6-CoA
Isocitrate (1.1.1.41) 2-Oxoglutarate
LL-2,6-Diaminoheptanedioate (3.5.1.18) N-Succinyl-LL-2,6-diaminoheptanedioate
L-Glutamate (2.6.1.1) L-Aspartate
L-Glutamate (6.3.1.2) L-Glutamine
5-FU (2.4.2.10) 5-Fluorouridine_monophosphate
dGDP (2.7.1.40) dGTP
_11Z,14Z,17Z_-Icosatrienoyl-CoA (3.1.2.-) Icosatrienoic_acid
_R_-S-Lactoylglutathione (4.4.1.5) Methylglyoxal
L-Threonine (4.1.2.5) Glycine
D-Gluconic_acid (1.1.99.3) 2-Keto-D-gluconic_acid
GDP-L-galactose (2.7.-.-) L-Galactose_1-phosphate
D-Fructose_6-phosphate (2.2.1.1) D-Xylulose_5-phosphate
1-Acyl-sn-glycero-3-phosphocholine (3.1.1.5) sn-glycero-3-Phosphocholine
3,4-Dihydroxybenzoate (4.2.1.-) 3-Dehydroshikimate
Sedoheptulose_7-phosphate (3.1.3.11) Sedoheptulose_1,7-bisphosphate
3-Dehydroshikimate (4.2.1.-) 3,4-Dihydroxybenzoate
Acetoacetate (2.8.3.5) Acetoacetyl-CoA
3-Methyl-2-oxobutanoic_acid (1.2.4.4) 2-Methyl-1-hydroxypropyl-ThPP
2-Methylacetoacetyl-CoA (1.1.1.35) _2S,3S_-3-Hydroxy-2-methylbutanoyl-CoA
dGMP (3.1.3.5) Deoxyguanosine
UDPMurAc_oyl-L-Ala-D-gamma-Glu-L-Lys-D-Ala-D-Ala_ (2.7.8.13) MurAc_oyl-L-Ala-D-gamma-Glu-L-Lys-D-Ala-D-Ala_-diphospho-
_2S_-2-Isopropylmalate (2.3.3.13) 3-Methyl-2-oxobutanoic_acid
3-Oxopropanoate (4.1.2.29) 2-Deoxy-5-keto-D-gluconic_acid_6-phosphate
Cytidine (2.7.1.48) CMP
Urea (3.5.3.4) Allantoate
_9Z,12Z,15Z_-Octadecatrienoyl-CoA (1.14.19.3) _6Z,9Z,12Z,15Z_-Octadecatetraenoyl-CoA
OPC8-CoA (6.2.1.-) 8-__1R,2R_-3-Oxo-2-{_Z_-pent-2-enyl}cyclopentyl_octanoate
_Z_-2-Methyl-5-isopropylhexa-2,5-dienal (1.2.1.-) cis-2-Methyl-5-isopropylhexa-2,5-dienoic_acid
Adenosine-GDP-cobinamide (2.7.7.62) Adenosyl_cobinamide_phosphate
Dihydrofolate (6.3.2.12) Dihydropteroate
Selenomethionine (2.5.1.6) Se-Adenosylselenomethionine
3,5-Dibromo-4-hydroxybenzamide (3.5.1.-) 3,5-Dibromo-4-hydroxybenzoate
D-Glyceraldehyde_3-phosphate (2.2.1.2) beta-D-Fructose_6-phosphate
gamma-Humulene (4.2.3.-) trans,trans-Farnesyl_diphosphate
UDP-N-acetylmuramate (1.1.1.158) UDP-N-acetyl-3-_1-carboxyvinyl_-D-glucosamine
O-Acetyl-L-homoserine (2.5.1.48) L-Cystathionine
L-Cysteine (3.4.11.2) Cys-Gly
Phosphatidate (2.3.1.51) 1-Acyl-sn-glycerol_3-phosphate
Phenanthracene (1.14.13.-) 1-Phenanthrol
2-Succinyl-5-enolpyruvyl-6-hydroxy-3-cyclohexene-1-carboxylate (4.2.99.20) _1R,6R_-6-Hydroxy-2-succinylcyclohexa-2,4-diene-1-carboxylate
Demethylspheroidene (2.1.1.-) Spheroidene
Hexanoyl-CoA (1.3.99.13) trans-Hex-2-enoyl-CoA
D-Ribulose_5-phosphate (2.7.1.19) D-Ribulose_1,5-bisphosphate
Glutathionylspermidine (3.5.1.-) Glutathione
Thymine (3.5.4.1) 5-Methylcytosine
Precorrin_6X (2.1.1.152) Precorrin_5
L-Homocysteine (2.1.1.13) L-Methionine
Succinate (4.1.3.30) _2S,3R_-3-Hydroxybutane-1,2,3-tricarboxylate
5-Amino-4-imidazole_carboxylate (4.1.1.-) 5-Aminoimidazole
22alpha-Hydroxy-campesterol (1.14.-.-) _22R,23R_-22,23-Dihydroxycampesterol
beta-Alanine (2.6.1.19) 3-Oxopropanoate
_S_-Methylmalonate_semialdehyde (1.1.1.31) _S_-3-Hydroxyisobutyrate
3-Hydroxypropanal (1.1.1.202) Propane-1,3-diol
D-Glyceraldehyde (1.2.1.3) D-Glycerate
Selenophosphate (2.9.1.1) L-Selenocysteinyl-tRNA_Sec_
D-Fructuronate (5.3.1.12) D-Glucuronate
2-Oxohept-3-enedioate (4.2.1.-) 2,4-Dihydroxyhept-2-enedioate
2-Hydroxycyclohexane-1-carboxyl-CoA (1.1.1.-) 2-Ketocyclohexane-1-carboxyl-CoA
3-Oxodecanoyl-_acp_ (2.3.1.41) Octanoyl-_acp_
tRNA_Sec_ (6.1.1.11) L-Seryl-tRNA_Sec_
_S_-3-Hydroxyhexadecanoyl-CoA (1.1.1.35) 3-Oxopalmitoyl-CoA
L-Aspartate (1.4.1.21) Iminoaspartate
Coproporphyrinogen_III (1.3.99.22) Protoporphyrinogen_IX
trans-4-Hydroxy-L-proline (1.14.11.2) L-Proline
Succinyl-CoA (1.2.4.2) 2-Oxoglutarate
2-Chloro-3-oxoadipate (1.3.1.32) 2,5-Dichloro-4-oxohex-2-enedioate
Aminofructose_6-phosphate (2.2.1.1) Iminoerythrose_4-phosphate
2-Hexaprenyl-6-methoxyphenol (1.14.13.-) 2-Hexaprenyl-6-methoxy-1,4-benzoquinone
3-Fumarylpyruvate (3.7.1.5) Pyruvate
Cobalt-precorrin_4 (2.1.1.133) Cobalt-precorrin_5A
Pelargonidin_3-O-_6-caffeoyl-beta-D-glucoside_ (2.4.1.-) Pelargonidin_3-O-_6-caffeoyl-beta-D-glucoside__5-O-beta-D-glucoside
OPC4-CoA (1.3.3.6) trans-2-Enoyl-OPC4-CoA
3-Methyl-1-hydroxybutyl-ThPP (1.2.4.4) Thiamin_diphosphate
4-Pyridoxate (1.1.1.-) 2-Methyl-3-hydroxy-5-formylpyridine-4-carboxylate
D-Erythrose_4-phosphate (2.2.1.1) D-Glyceraldehyde_3-phosphate
Phosphoenolpyruvate (5.4.2.9) 3-Phosphonopyruvate
6-Carboxyhex-2-enoyl-CoA (4.2.1.-) 3-Hydroxypimeloyl-CoA
Nicotinate (2.4.2.1) Nicotinate_D-ribonucleoside
2-Oxoadipate (1.2.4.2) _Dihydrolipoyllysine-residue_succinyltransferase_
Hexanoyl-CoA (1.3.99.2) trans-Hex-2-enoyl-CoA
Butanoyl-CoA (1.3.99.-) Crotonoyl-CoA
3-Methylglutaconyl-CoA (6.4.1.4) 3-Methylcrotonyl-CoA
Geranylgeranyl_diphosphate (2.5.1.32) Phytoene
4-Imidazolone-5-propanoate (3.5.2.7) N-Formimino-L-glutamate
Glycolate (3.8.1.2) Chloroacetic_acid
Cyclohexanone (1.14.13.22) 6-Hexanolide
3-Dehydroshikimate (4.2.1.10) 3-Dehydroquinate
UDPMurAc_oyl-L-Ala-D-gamma-Glu-L-Lys-D-Ala-D-Ala_ (6.3.2.10) UDP-N-acetylmuramoyl-L-alanyl-gamma-D-glutamyl-L-lysine
L-Proline (1.5.99.8) _S_-1-Pyrroline-5-carboxylate
Hypotaurine (4.1.1.15) 3-Sulfino-L-alanine
Galactan (3.2.1.23) D-Galactose
2-Oxo-8-methylthiooctanoic_acid (2.6.1.-) Tetrahomomethionine
L-Allothreonine (4.1.2.5) Glycine
_R_-5-Diphosphomevalonate (4.1.1.33) Isopentenyl_diphosphate
Benzoylsuccinyl-CoA (2.3.1.-) S-Benzoate_coenzyme_A
Adenosyl_cobyrinate_a,c_diamide (2.5.1.17) Cob_I_yrinate_a,c_diamide
Guanosine (3.1.3.5) GMP
L-Cystine (4.4.1.8) Thiocysteine
Hypoxanthine (1.17.3.2) Xanthine
6-Deoxy-L-galactose (2.7.1.69) L-Fucose_1-phosphate
L-Arabinonate (3.1.1.15) L-Arabinono-1,4-lactone
5-FU (1.3.1.2) 5,6-Dihydro-5-fluorouracil
L-erythro-4-Hydroxyglutamate (2.6.1.1) D-4-Hydroxy-2-oxoglutarate
trans-Hexadec-2-enoyl-CoA (1.3.99.-) Palmitoyl-CoA
Pyruvate (2.6.1.77) L-Alanine
2-Methylacetoacetyl-CoA (2.3.1.16) Propanoyl-CoA
Glucosylceramide (3.2.1.23) beta-D-Galactosyl-1,4-beta-D-glucosylceramide
Indole-3-acetate (1.2.1.3) Indole-3-acetaldehyde
Ferulate (1.14.13.-) 5-Hydroxyferulate
1-Butanol (1.1.1.-) Butanal
GDP-L-fucose (1.1.1.271) GDP-4-dehydro-6-deoxy-D-mannose
L-Arginine (4.3.2.1) N-_L-Arginino_succinate
3-Oxo-OPC6-CoA (2.3.1.16) OPC4-CoA
R-S-Glutathione (2.3.2.2) R-S-Cysteinylglycine
_R,R_-Tartaric_acid (1.1.1.93) 2-Hydroxy-3-oxosuccinate
3-Hydroxypimeloyl-CoA (3.7.1.-) 6-Ketoxycyclohex-1-ene-1-carboxyl-CoA
2',3'-Cyclic_AMP (3.1.4.16) 3'-AMP
2-Oxoglutarate (1.4.1.13) L-Glutamate
1,7-Dimethylxanthine (1.17.3.2) 1,7-Dimethyluric_acid
_Dihydrolipoyllysine-residue_succinyltransferase_ (1.2.4.2) 2-Oxoadipate
Propanoate (6.2.1.1) Propionyladenylate
Propenoate (2.8.3.12) Propenoyl-CoA
N-Acetylornithine (3.5.1.16) L-Ornithine
_6Z,9Z,12Z_-Octadecatrienoic_acid (1.14.19.3) Linoleate
_S_-3-Methyl-2-oxopentanoic_acid (4.2.1.9) _R_-2,3-Dihydroxy-3-methylpentanoate
Palmitoyl-CoA (1.3.99.-) trans-Hexadec-2-enoyl-CoA
Androst-5-ene-3beta,17beta-diol (5.3.3.1) Testosterone
D-Glucarate (1.2.1.3) D-Glucuronolactone
UDP-D-galactose (2.4.1.-) Galactan
Tetrahydrofolate (2.1.2.2) 10-Formyltetrahydrofolate
5-Methyltetrahydrofolate (2.1.1.13) Tetrahydrofolate
2-Amino-4-hydroxy-6-hydroxymethyl-7,8-dihydropteridine (2.5.1.15) Dihydropteroate
3-Demethylubiquinone-9 (2.1.1.64) Ubiquinone-9
2-Carboxybenzaldehyde (1.2.1.-) Phthalate
Benzoyl_acetyl-CoA (2.3.1.16) Acetyl-CoA
D-Galactonate (3.1.1.25) D-Galactono-1,4-lactone
Geranylgeranyl_diphosphate (2.5.1.29) Isopentenyl_diphosphate
Serotonin (4.1.1.28) 5-Hydroxy-L-tryptophan
UDP-N-acetylmuramoyl-L-alanine (6.3.2.9) UDP-N-acetylmuramoyl-L-alanyl-D-glutamate
Ethanol (1.1.1.1) Acetaldehyde
1-_1-Alkenyl_-sn-glycero-3-phosphate (2.3.1.-) 2-Acyl-1-_1-alkenyl_-sn-glycero-3-phosphate
L-Aspartate (2.7.2.4) 4-Phospho-L-aspartate
Benzoyl_acetyl-CoA (2.3.1.-) Acetyl-CoA
4-Methylthio-2-oxobutanoic_acid (2.6.1.-) L-Methionine
Methanofuran (1.2.99.5) Formylmethanofuran
3-Aminoisobutyric_acid (3.5.1.6) 3-Ureidoisobutyrate
2-Chloro-4-hydroxy-6-amino-1,3,5-triazine (3.5.99.3) 2,4-Dihydroxy-6-amino-1,3,5-triazine
N2-Succinyl-L-arginine (3.5.3.23) N2-Succinyl-L-ornithine
Caffeoyl-CoA (1.2.1.44) Caffeic_aldehyde
4-Aminobutanal (1.2.1.3) 4-Aminobutanoate
dTMP (2.7.4.9) dTDP
Carbamoyl_phosphate (6.3.5.5) L-Glutamine
D-Arginine (2.6.1.21) 5-Guanidino-2-oxopentanoate
L-Tryptophan (1.13.11.52) L-Formylkynurenine
tRNA_Asn_ (6.1.1.22) L-Asparaginyl-tRNA_Asn_
3-Oxostearoyl-_acp_ (1.1.1.100) 3-Hydroxyoctadecanoyl-_acp_
trans,trans,cis-Geranylgeranyl_diphosphate (2.5.1.31) di-trans,poly-cis-Undecaprenyl_diphosphate
Geranyl_diphosphate (2.5.1.1) Dimethylallyl_diphosphate
5-Dehydro-4-deoxy-D-glucuronate (5.3.1.17) _4S_-4,6-Dihydroxy-2,5-dioxohexanoate
5'-Phosphoribosylglycinamide (2.1.2.2) 5'-Phosphoribosyl-N-formylglycinamide
1-Hydro-1,1a-dihydroxy-9-fluorenone (1.3.-.-) 2,3-Dihydroxy-2'-carboxybiphenyl
3-Octaprenyl-4-hydroxybenzoate (4.1.1.-) 2-Octaprenylphenol
alpha-Carotene (1.14.13.-) Zeinoxanthin
Lactose (2.7.1.69) Lactose_6-phosphate
Fumarate (3.7.1.5) 3-Fumarylpyruvate
D-Glucuronate (5.3.1.12) D-Fructuronate
4-Methylcatechol (1.13.11.2) 2-Hydroxy-5-methyl-cis,cis-muconic_semialdehyde
6-Hydroxyhexanoic_acid (1.1.1.2) Adipate_semialdehyde
CDP-glucose (4.2.1.45) CDP-4-dehydro-6-deoxy-D-glucose
D-Galactose (3.2.1.22) Melibiitol
2-Hydroxy-6-oxo-7-methylocta-2,4-dienoate (3.7.1.-) 2-Methylpropanoate
Itaconyl-CoA (6.2.1.5) Itaconate
D-Glyceraldehyde_3-phosphate (4.1.2.-) 2-Dehydro-3-deoxy-6-phospho-D-gluconate
Glyoxylate (1.1.1.26) Glycolate
Glycolate (1.1.1.79) Glyoxylate
Selenohomocysteine (4.2.1.22) Selenocystathionine
trans,trans-Farnesyl_diphosphate (4.2.3.-) gamma-Humulene
UDP-D-galactose (1.1.1.-) UDP-D-galacturonate
1-Hydroxy-2-naphthaldehyde (1.2.1.-) 1-Hydroxy-2-naphthoate
Cystathionine (4.4.1.8) NH3
Sulfatide (3.1.6.1) Galactosylceramide
2-Hydroxy-2H-benzo_h_chromene-2-carboxylate (1.13.11.-) Phenanthrene-3,4-diol
L-Alanine (5.1.1.1) D-Alanine
Phenylboronic_acid (1.14.-.-) Phenol
o-Hydroxylaminobenzoate (5.4.99.-) 3-Hydroxyanthranilate
Cys-Gly (3.4.11.2) Glycine
Glycerone_phosphate (4.1.2.40) D-Tagatose_1,6-bisphosphate
Sulfatide (3.1.6.8) Galactosylceramide
Chrysanthemin (2.3.1.-) Cyanidin_3-_6-p-caffeoyl_glucoside
_S_-Acetoin (1.1.1.76) _S,S_-Butane-2,3-diol
L-Serine (4.3.1.19) Pyruvate
beta-D-Fructose_6-phosphate (2.2.1.2) Sedoheptulose_7-phosphate
Selenocystathionine (4.4.1.8) Selenohomocysteine
3-Hydroxy-L-kynurenine (4.1.1.-) 3-Hydroxykynurenamine
Chitobiose (3.2.1.52) N-Acetyl-D-glucosamine
Chorismate (5.4.4.2) Isochorismate
6-Deoxotyphasterol (1.14.-.-) Typhasterol
Octanoyl-_acp_ (1.3.1.10) trans-Oct-2-enoyl-_acp_
3-Keto-4-methylzymosterol (1.1.1.170) 4alpha-Methylzymosterol-4-carboxylate
Cinnamoyl-CoA (2.3.1.74) Pinocembrin_chalcone
Carbamate (2.7.2.2) Carbamoyl_phosphate
Guanosine (3.2.2.1) Guanine
2-Oxobutanoate (4.3.1.19) L-Threonine
2-Isopropylmaleate (4.2.1.33) _2R,3S_-3-Isopropylmalate
Ethanolamine (4.3.1.7) Acetaldehyde
Glycerol (1.1.1.6) Glycerone
Sirohydrochlorin (1.3.1.76) Precorrin_2
Estrone_3-sulfate (3.1.6.1) Estrone
Phosphoenolpyruvate (2.7.1.40) Pyruvate
Sedoheptulose_7-phosphate (5.-.-.-) D-glycero-D-manno-Heptose_7-phosphate
Trypanothione (3.5.1.-) Glutathionylspermidine
Indole-3-acetate (1.13.11.-) 2-Formaminobenzoylacetate
2,4,5-Trichlorophenoxyacetic_acid (1.14.13.-) Glyoxylate
1,2-Dihydroxynaphthalene-6-sulfonate (1.13.11.-) _Z_-4-_2-Hydroxy-5-sulfonatophenyl_-2-oxo-3-butenoate
D-Glyceraldehyde_3-phosphate (2.2.1.1) D-Xylulose_5-phosphate
1-Methylxanthine (1.13.12.-) Xanthine
3-Oxoadipyl-CoA (2.8.3.6) 3-Oxoadipate
Benzoyl_phosphate (3.6.1.7) Benzoate
5-Amino-6-_5'-phosphoribitylamino_uracil (3.1.3.-) 5-Amino-6-_1-D-ribitylamino_uracil
3-Oxododecanoyl-CoA (2.3.1.16) Acetyl-CoA
5-O-_1-Carboxyvinyl_-3-phosphoshikimate (2.5.1.19) Shikimate_3-phosphate
5,6-Dihydrothymine (3.5.2.2) 3-Ureidoisobutyrate
3-Oxostearoyl-_acp_ (2.3.1.-) Hexadecanoyl-_acp_
2-Methylpropanoyl-CoA (2.3.1.168) _Dihydrolipoyllysine-residue__2-methylpropanoyl_transferase_
D-Glyceraldehyde_3-phosphate (2.2.1.2) D-Erythrose_4-phosphate
2-Hydroxy-6-keto-2,4-heptadienoate (3.7.1.-) Acetate
5-Chloro-2-hydroxymuconic_semialdehyde (1.13.11.2) 4-Chlorocatechol
11beta-Hydroxyandrost-4-ene-3,17-dione (1.1.1.62) 11beta,17beta-Dihydroxy-4-androsten-3-one
Deoxyguanosine (2.4.2.4) Guanine
S-_Hydroxymethyl_glutathione (1.1.1.284) S-Formylglutathione
2-Oxobutanoate (4.4.1.1) L-Cystathionine
3-Methyl-2-oxobutanoic_acid (2.6.1.66) L-Valine
ITP (2.7.4.6) IDP
alpha-D-Glucose (3.2.1.20) Maltose
Dihydrobiopterin (1.5.1.34) Tetrahydrobiopterin
But-2-enoyl-_acyl-carrier_protein_ (1.3.1.10) Butyryl-_acp_
_+_-7-Isojasmonic_acid_CoA (2.3.1.16) 3-Oxo-OPC4-CoA
L-Cysteine (2.5.1.49) O-Acetyl-L-serine
p-Coumaroyl-diketide-CoA (2.3.1.-) Bisdemethoxycurcumin
Anthracene-9,10-dihydrodiol (1.1.-.-) 9,10-Dihydroxyanthracene
O-1-Alk-1-enyl-2-acyl-sn-glycero-3-phosphoethanolamine (3.1.1.4) 1-_1-Alkenyl_-sn-glycero-3-phosphoethanolamine
Precorrin_4 (2.1.1.133) Precorrin_5
Sulfoacetaldehyde (2.3.3.15) Acetyl_phosphate
trans,trans-Farnesyl_diphosphate (4.2.3.-) Geosmin
D-Galactose (3.2.1.22) 3-beta-D-Galactosyl-sn-glycerol
Succinyl-CoA (2.3.1.61) 2-Oxoglutarate
Acetoacetyl-CoA (1.1.1.36) _R_-3-Hydroxybutanoyl-CoA
3-Oxopropanoate (2.6.1.19) beta-Alanine
L-Arogenate (4.2.1.91) L-Phenylalanine
L-Homoserine (2.3.1.46) O-Succinyl-L-homoserine
3-Fluoro-cis,cis-muconate (5.5.1.1) 4-Fluoromuconolactone
Bilirubin_beta-diglucuronide (3.2.1.31) D-Urobilinogen
6-Lactoyl-5,6,7,8-tetrahydropterin (1.1.1.153) 6-Pyruvoyltetrahydropterin
Tryptamine (1.14.13.-) N-Hydroxyl-tryptamine
Thymidine (2.4.2.4) 2-Deoxy-D-ribose_1-phosphate
_R_-Acetoin (1.1.1.4) Diacetyl
Choline (1.1.1.1) Betaine_aldehyde
2'-Deoxy-5-hydroxymethylcytidine-5'-diphosphate (2.7.4.6) 2'-Deoxy-5-hydroxymethylcytidine-5'-triphosphate
trans,trans-Farnesyl_diphosphate (4.2.3.-) beta-Caryophyllene
Folate (1.5.1.3) Dihydrofolate
Mannitol (1.1.1.11) D-Fructose
Retinol (1.1.1.1) Retinal
UDP-glucose (3.6.1.45) UMP
Acetoacetyl-CoA (2.8.3.5) Acetoacetate
L-Cysteine (6.1.1.16) L-Cysteinyl-tRNA_Cys_
Oxalate (4.1.1.2) Formate
Acetyl-_acyl-carrier_protein_ (2.3.1.41) Acetoacetyl-_acp_
1-Hydroxy-2-naphthoate (1.14.13.1) Naphthalene-1,2-diol
5-Acetamidopentanoate (1.2.4.-) 6-Acetamido-2-oxohexanoate
Succinate_semialdehyde (2.6.1.19) 4-Aminobutanoate
_S_-3-Hydroxy-3-methylglutaryl-CoA (1.1.1.34) _R_-Mevalonate
Benzylsuccinate (2.8.3.15) Benzylsuccinyl-CoA
alpha-D-Glucose (2.7.1.2) alpha-D-Glucose_6-phosphate
Squalene (5.4.99.17) Diploptene
Phosphatidate (2.7.1.107) 1,2-Diacyl-sn-glycerol
Chorismate (2.6.1.85) 4-Amino-4-deoxychorismate
dUMP (2.1.1.45) dTMP
Trinitrotoluene (1.-.-.-) 2-Hydroxylamino-4,6-dinitrotoluene
3-Oxopropionyl-CoA (1.1.1.-) 3-Hydroxypropionyl-CoA
Carbonic_acid (4.2.1.1) CO2
6,7-Dimethyl-8-_1-D-ribityl_lumazine (2.5.1.9) Riboflavin
1,2-Dichloroethane (3.8.1.5) 2-Chloroethanol
2-Polyprenyl-3-methyl-5-hydroxy-6-methoxy-1,4-benzoquinone (2.1.1.64) Ubiquinone
Acetaldehyde (1.1.99.8) Ethanol
S-Adenosylmethioninamine (4.1.1.50) S-Adenosyl-L-methionine
SN38_glucuronide (3.2.1.31) SN-38
UMP (3.1.3.5) Uridine
13_1_-Hydroxy-magnesium-protoporphyrin_IX_13-monomethyl_ester (1.14.13.81) 13_1_-Oxo-magnesium-protoporphyrin_IX_13-monomethyl_ester
2-Polyprenylphenol (4.1.1.-) 4-Hydroxy-3-polyprenylbenzoate
Homogentisate (4.1.1.-) Gentisate_aldehyde
Dolichyl_phosphate (2.4.1.83) Dolichyl_phosphate_D-mannose
Pyruvate (2.2.1.7) 1-Deoxy-D-xylulose_5-phosphate
2-Methyl-1-hydroxybutyl-ThPP (1.2.4.4) _S_-3-Methyl-2-oxopentanoic_acid
Oxalyl-CoA (4.1.1.8) Formyl-CoA
L-Aspartate (4.3.1.1) Fumarate
L-Glutamate (5.1.1.3) D-Glutamate
5-Deoxy_glucuronic_acid (5.3.1.-) 2-Deoxy-5-keto-D-gluconic_acid
4-Methylthiobutanaldoxime (1.14.-.-) S-_4-Methylthiobutylthiohydroximoyl_-L-cysteine
L-Aspartate (4.3.1.1) NH3
Propionyladenylate (6.2.1.17) Propanoate
3-_4-Hydroxyphenyl_pyruvate (1.13.11.27) Homogentisate
6-Oxo-2-hydroxycyclohexane-1-carboxyl-CoA (3.1.2.-) 3-Hydroxypimeloyl-CoA
N-Acetyl-D-mannosamine (5.1.3.8) N-Acetyl-D-glucosamine
Creatine (3.5.3.3) Urea
_4Z,7Z,10Z,13Z,16Z,19Z_-Docosahexaenoyl-CoA (3.1.2.2) _4Z,7Z,10Z,13Z,16Z,19Z_-Docosahexaenoic_acid
Coniferyl_alcohol (1.14.13.-) 5-Hydroxyconiferyl_alcohol
Ecgonine_methyl_ester (3.1.1.-) Ecgonine
UDP-glucose (2.4.1.12) Cellulose
N6-_L-1,3-Dicarboxypropyl_-L-lysine (1.5.1.9) L-2-Aminoadipate_6-semialdehyde
Glycine (2.1.4.1) Guanidinoacetate
Uridine (2.7.1.48) UMP
4-Chloroaniline (1.14.-.-) 4-Chlorocatechol
2-Hydroxy-6-oxo-_2'-aminophenyl_-hexa-2,4-dienoate (3.7.1.-) 2-Hydroxy-2,4-pentadienoate
Phosphonoacetaldehyde (2.6.1.37) 2-Aminoethylphosphonate
Norgalanthamine (2.1.1.-) Galanthamine
Apo-_acyl-carrier-protein_ (2.7.8.7) Adenosine_3',5'-bisphosphate
alpha-D-Glucose_6-phosphate (2.7.1.69) D-Glucose
3'-Phosphoadenylyl_sulfate (3.6.1.9) Sulfate
Formylmethanofuran (1.2.99.5) Methanofuran
Biotinyl-5'-AMP (6.3.4.15) Holo-_carboxylase_
Formate (1.2.1.2) CO2
15_S_-HPETE (1.11.1.9) _15S_-15-Hydroxy-5,8,11-cis-13-trans-eicosatetraenoate
5,10-Methenyltetrahydrofolate (3.5.4.9) 10-Formyltetrahydrofolate
4'''-Demalonylsalvianin (2.3.1.-) Salvianin
Chloral_hydrate (1.1.1.1) Trichloroethanol
_S_-3-Hydroxytetradecanoyl-CoA (4.2.1.17) trans-Tetradec-2-enoyl-CoA
Hemoglobin (1.14.99.3) Fe3+
_S_-3-Methyl-2-oxopentanoic_acid (2.6.1.42) L-Isoleucine
_S_-3-Hydroxyisobutyrate (1.1.1.35) _S_-Methylmalonate_semialdehyde
6-Thioinosine-5'-monophosphate (2.1.1.67) 6-Methylthiopurine_5'-monophosphate_ribonucleotide
1,7-Dimethylxanthine (1.13.12.-) Caffeine
O-Phospho-L-homoserine (2.7.1.39) L-Homoserine
2-Hydroxy-3-methylbenzalpyruvate (4.2.1.-) 3-Methylsalicylaldehyde
Glycolate (1.1.1.29) Glyoxylate
Deoxyadenosine (2.4.2.1) Adenine
Urea (3.5.3.1) L-Arginine
N1,N5,N10-Tri-_hydroxyferuloyl_-spermidine (2.1.1.-) N1,N5-Tri-di_hydroxyferuloyl_-N10-sinapoyl-spermidine
L-4-Hydroxyglutamate_semialdehyde (1.5.1.12) L-erythro-4-Hydroxyglutamate
Octanoyl-CoA (1.3.99.3) trans-Oct-2-enoyl-CoA
Melatonin (2.1.1.4) N-Acetylserotonin
UDP-N-acetylmuramoyl-L-alanyl-D-glutamate (6.3.2.13) UDP-N-acetylmuramoyl-L-alanyl-D-gamma-glutamyl-meso-2,6-
L-Aspartate_4-semialdehyde (4.1.2.-) 2-Amino-3,7-dideoxy-D-threo-hept-6-ulosonic_acid
3-Methylglutaconyl-CoA (4.2.1.18) _S_-3-Hydroxy-3-methylglutaryl-CoA
Formate (1.2.1.2) H+
UDP-2,3-bis_3-hydroxytetradecanoyl_glucosamine (2.4.1.182) 2,3,2',3'-Tetrakis_3-hydroxytetradecanoyl_-D-glucosaminyl-1,6-beta-
R-S-Cysteinylglycine (3.4.11.1) Glycine
di-trans,poly-cis-Undecaprenyl_diphosphate (3.6.1.27) Orthophosphate
tRNA_Arg_ (6.1.1.19) L-Arginyl-tRNA_Arg_
L-Alanine (2.6.1.77) Pyruvate
D-Glyceraldehyde_3-phosphate (2.2.1.1) D-Erythrose_4-phosphate
trans-Hexadec-2-enoyl-_acp_ (1.3.1.10) Hexadecanoyl-_acp_
Pelargonidin_3-O-glucoside (2.3.1.-) Pelargonidin_3-O-_6-caffeoyl-beta-D-glucoside_
UDP-2,3-bis_3-hydroxytetradecanoyl_glucosamine (2.3.1.-) UDP-3-O-_3-hydroxytetradecanoyl_-D-glucosamine
Acetoacetyl-CoA (2.3.3.10) _S_-3-Hydroxy-3-methylglutaryl-CoA
1,3-beta-D-Glucan (3.2.1.39) D-Glucose
L-Methionine (2.1.1.10) L-Homocysteine
CDP-4-dehydro-3,6-dideoxy-D-glucose (1.1.1.-) CDP-abequose
5-Amino-2-oxopentanoic_acid (2.6.1.21) D-Ornithine
Acetyl-CoA (2.3.1.182) _R_-2-Methylmalate
2-Keto-D-gluconic_acid (1.1.1.215) D-Gluconic_acid
Pantetheine_4'-phosphate (2.7.7.3) Dephospho-CoA
Sucrose (2.7.1.69) Sucrose-6-phosphate
Liquiritigenin (1.14.13.-) 6,7,4'-Trihydroxyflavanone
D-Glyceraldehyde_3-phosphate (4.1.2.4) 2-Deoxy-D-ribose_5-phosphate
L-Aspartate (2.6.1.1) L-Glutamate
3-Hydroxy-OPC4-CoA (4.2.1.17) trans-2-Enoyl-OPC4-CoA
UDP-D-galactose (2.7.7.10) alpha-D-Galactose_1-phosphate
cis-3-Chloroallyl_aldehyde (1.2.1.3) cis-3-Chloroacrylic_acid
beta-D-Glucose_6-phosphate (5.3.1.9) beta-D-Fructose_6-phosphate
2-Oxo-5-methylthiopentanoic_acid (2.6.1.-) Homomethionine
2-Dehydro-3-deoxy-6-phospho-D-gluconate (4.1.2.-) Pyruvate
Sarcosine (3.5.1.59) N-Carbamoylsarcosine
2-Methyl-6-phytylquinol (2.5.1.-) Phytyl_diphosphate
Deamino-NAD+ (3.6.1.9) Nicotinate_D-ribonucleotide
Uracil (2.4.2.3) Uridine
_2R,3S_-3-Isopropylmalate (4.2.1.33) 2-Isopropylmaleate
4,4'-Dihydroxy-alpha-methylstilbene (1.1.-.-) 1,2-Bis_4-hydroxyphenyl_-2-propanol
1-_5-Phospho-D-ribosyl_-5-amino-4-imidazolecarboxylate (6.3.2.6) 1-_5'-Phosphoribosyl_-5-amino-4-_N-succinocarboxamide_-imidazole
_Hydroxymethylphenyl_succinyl-CoA (4.2.1.-) E-Phenylitaconyl-CoA
Chorismate (4.2.3.5) 5-O-_1-Carboxyvinyl_-3-phosphoshikimate
Glycerol (3.1.1.23) 1-Acylglycerol
D-Mannose (2.7.1.69) D-Mannose_6-phosphate
Nitrile (3.5.5.1) Carboxylate
N-Ribosylnicotinamide (3.2.2.1) Nicotinamide
Succinyl-CoA (1.8.1.4) 2-Oxoglutarate
dGDP (2.7.4.6) dGTP
Dolichyl_phosphate_D-mannose (2.4.1.83) Dolichyl_phosphate
_S_-3-Hydroxydodecanoyl-CoA (4.2.1.17) 2-trans-Dodecenoyl-CoA
Carboxybiotin-carboxyl-carrier_protein (6.4.1.2) Malonyl-CoA
5,6-Dihydrothymine (1.3.1.2) Thymine
Cys-Gly (3.4.11.1) Glycine
6-Acetamido-2-oxohexanoate (1.2.4.-) 5-Acetamidopentanoate
3-Phosphonopyruvate (2.6.1.-) 2-Amino-3-phosphonopropanoate
Deoxyuridine (2.4.2.1) Uracil
2,3,2'3'-Tetrakis_3-hydroxytetradecanoyl_-D-glucosaminyl-1,6-beta-D- (2.7.1.130) 2,3,2',3'-Tetrakis_3-hydroxytetradecanoyl_-D-glucosaminyl-1,6-beta-
Creatine (3.5.3.3) Sarcosine
_2R,3S_-3-Isopropylmalate (1.1.1.85) _2S_-2-Isopropyl-3-oxosuccinate
L-Glutamyl-tRNA_Glu_ (1.2.1.70) _S_-4-Amino-5-oxopentanoate
Adenosyl_cobinamide_phosphate (2.7.7.62) Adenosine-GDP-cobinamide
4-Hydroxybenzaldehyde (4.1.1.7) 4-Hydroxyphenylglyoxylate
Acyl-carrier_protein (3.1.4.14) Apo-_acyl-carrier-protein_
Nicotinamide (2.4.2.1) N-Ribosylnicotinamide
L-Ornithine (2.1.3.3) L-Citrulline
4-Nitrocatechol (1.14.-.-) Benzene-1,2,4-triol
Methylglyoxal (1.2.1.22) Pyruvate
Pyruvate (2.7.9.1) Phosphoenolpyruvate
_R_-4'-Phosphopantothenoyl-L-cysteine (4.1.1.36) Pantetheine_4'-phosphate
2,2-Dichloroacetaldehyde (2.5.1.18) S-_2,2-Dichloro-1-hydroxy_ethyl_glutathione
L-Methionine (4.4.1.11) Methanethiol
Deoxyuridine (2.4.2.4) Uracil
trans-Dec-2-enoyl-_acp_ (4.2.1.60) _3R_-3-Hydroxydecanoyl-_acyl-carrier_protein_
5-Fluorodeoxyuridine (2.7.1.21) 5-Fluorodeoxyuridine_monophosphate
5-Formyl-5,6,7,8-tetrahydromethanopterin (3.5.4.27) 5,10-Methenyltetrahydromethanopterin
D-glycero-D-manno-Heptose_7-phosphate (5.-.-.-) Sedoheptulose_7-phosphate
L-Serine (4.2.1.20) L-Tryptophan
Pseudouridine_5'-phosphate (4.2.1.70) Uracil
N-Succinyl-L-glutamate_5-semialdehyde (1.2.1.71) N-Succinyl-L-glutamate
4-Chlorobiphenyl (1.14.12.18) cis-2,3-Dihydro-2,3-dihydroxy-4'-chlorobiphenyl
D-Tagaturonate (5.3.1.12) D-Galacturonate
Amylose (2.4.1.21) ADP-glucose
Methanol (1.11.1.6) Formaldehyde
3-alpha_S_-Strictosidine (4.3.3.2) Tryptamine
_1S,2R_-Naphthalene_1,2-oxide (2.5.1.18) _1R_-Glutathionyl-_2R_-hydroxy-1,2-dihydronaphthalene
_S_-Malate (1.1.1.38) Pyruvate
Deoxyadenosine (2.7.1.76) dAMP
Coniferyl_aldehyde (1.2.1.68) Ferulate
cis-1,3-Dichloropropene (3.8.1.5) cis-3-Chloro-2-propene-1-ol
_Dihydrolipoyllysine-residue_acetyltransferase_ (2.3.1.12) Acetyl-CoA
6-Deoxocastasterone (1.14.-.-) 6alpha-Hydroxy-castasterone
Adipyl-CoA (6.2.1.-) Adipate
N6-_L-1,3-Dicarboxypropyl_-L-lysine (1.5.1.7) L-Lysine
Oleoyl-CoA (3.1.2.2) _9Z_-Octadecenoic_acid
5-Amino-4-imidazolecarboxyamide (2.4.2.7) 1-_5'-Phosphoribosyl_-5-amino-4-imidazolecarboxamide
2,3,6-Trichlorohydroquinone (1.8.99.-) Tetrachlorohydroquinone
Phthalate (1.14.12.7) cis-4,5-Dihydroxycyclohexa-1_6_,2-diene-1,2-dicarboxylate
Taurine (1.14.11.17) Aminoacetaldehyde
D-Fructose_6-phosphate (2.6.1.16) D-Glucosamine_6-phosphate
Choline (2.7.1.32) Choline_phosphate
Guanosine_3'-diphosphate_5'-triphosphate (3.6.1.40) Guanosine_3',5'-bis_diphosphate_
Hypoxanthine (2.4.2.1) Inosine
dTDP-glucose (4.2.1.46) 4,6-Dideoxy-4-oxo-dTDP-D-glucose
6-Deoxoteasterone (1.14.-.-) 6-Deoxocathasterone
dUMP (3.1.3.5) Deoxyuridine
D-Fructose (5.3.1.5) alpha-D-Glucose
Sinapoyl_aldehyde (1.2.1.68) Sinapate
Pyruvate (1.2.4.1) 2-_alpha-Hydroxyethyl_thiamine_diphosphate
Taxifolin (1.1.1.219) Leucocyanidin
_S_-Lactaldehyde (4.1.2.-) 2-Dehydro-3-deoxy-L-rhamnonate
L-Normetanephrine (1.4.3.4) 3-Methoxy-4-hydroxyphenylglycolaldehyde
Pentahomomethionine (1.14.13.-) 8-Methylthiooctanaldoxime
3-Amino-2-oxopropyl_phosphate (2.6.99.2) Pyridoxine_phosphate
4-Acetamidobutanoate (1.2.1.3) N4-Acetylaminobutanal
L-Citrulline (2.1.3.3) Carbamoyl_phosphate
5-Hydroxyferuloyl-CoA (6.2.1.12) 5-Hydroxyferulate
L-Glutamate (1.4.1.3) NH3
Leukotriene_C4 (2.3.2.2) Leukotriene_D4
5-Aminopentanoate (2.6.1.48) 5-Oxopentanoate
trans-Oct-2-enoyl-_acp_ (1.3.1.10) Octanoyl-_acp_
alpha-D-Glucose_6-phosphate (3.2.1.26) Sucrose-6-phosphate
Inosine (3.2.2.1) Hypoxanthine
_R_-Lactate (1.1.2.4) Pyruvate
Glycocholate (3.5.1.24) Glycine
Raffinose (3.2.1.26) Melibiose
2-Ketocyclohexane-1-carboxyl-CoA (3.1.2.-) 6-Carboxyhexanoyl-CoA
Acetoacetate (4.1.3.4) _S_-3-Hydroxy-3-methylglutaryl-CoA
_S_-3-Hydroxy-3-methylglutaryl-CoA (4.1.3.4) Acetoacetate
Ribitol (1.1.2.2) D-Ribulose
N-Formimino-L-glutamate (3.5.3.13) N-Formyl-L-glutamate
5-Hydroxyconiferyl_alcohol (1.11.1.7) 5-Hydroxy-guaiacyl_lignin
Acetyl-CoA (2.3.1.8) Acetyl_phosphate
2-Hydroxy-6-ketononatrienedioate (3.7.1.-) 2-Hydroxy-2,4-pentadienoate
Phosphatidylcholine (3.1.1.4) 1-Acyl-sn-glycero-3-phosphocholine
L-Glutamate (3.5.1.2) L-Glutamine
Propanoyl_phosphate (2.7.2.1) Propanoate
Riboflavin (2.5.1.9) 6,7-Dimethyl-8-_1-D-ribityl_lumazine
D-Galactose (3.2.1.22) Epimelibiose
Glyoxylate (1.4.3.3) Glycine
Indole-3-acetaldehyde (1.2.1.3) Indole-3-acetate
_+_-Limonene (1.14.13.-) Limonene-1,2-epoxide
Glutathionylspermidine (6.3.1.8) Spermidine
LL-2,6-Diaminoheptanedioate (5.1.1.7) meso-2,6-Diaminoheptanedioate
dUDP (2.7.4.6) dUTP
D-Glycerate (2.7.1.-) 2-Phospho-D-glycerate
dTMP (3.1.3.5) Thymidine
Oxaloacetate (2.3.3.1) Citrate
16alpha-Hydroxydehydroepiandrosterone (5.3.3.1) 16alpha-Hydroxyandrost-4-ene-3,17-dione
UDP-N-acetyl-D-glucosamine (2.7.7.23) N-Acetyl-alpha-D-glucosamine_1-phosphate
Isocitrate (4.1.3.1) Succinate
2,3,6-Trichlorohydroquinone (1.8.99.-) 2,6-Dichlorohydroquinone
trans-2-Enoyl-OPC6-CoA (1.3.3.6) OPC6-CoA
D-Gluconic_acid (3.1.1.17) D-Glucono-1,5-lactone
gamma-Glutamyl-gamma-aminobutyrate (3.5.1.94) 4-Aminobutanoate
L-Formylkynurenine (1.13.11.11) L-Tryptophan
_R_-4'-Phosphopantothenoyl-L-cysteine (6.3.2.5) D-4'-Phosphopantothenate
Nitrogen (1.18.6.1) NH3
S-Adenosylmethioninamine (2.5.1.16) 5'-Methylthioadenosine
Putrescine (2.3.1.57) N-Acetylputrescine
Benzylsuccinyl-CoA (2.8.3.15) Benzylsuccinate
beta-Alanine (4.1.1.15) L-Aspartate
Deamino-NAD+ (2.7.7.1) Nicotinate_D-ribonucleotide
2-Oxoglutarate (1.1.1.41) Isocitrate
Zeatin (2.4.1.-) trans-Zeatin-7-beta-D-glucoside
L-Tyrosine (4.1.1.28) Tyramine
Maleylpyruvate (5.2.1.2) 3-Fumarylpyruvate
Pelargonin (2.3.1.-) Pelargonidin_3-O-_6-caffeoyl-beta-D-glucoside__5-O-beta-D-glucoside
2-Dehydro-3-deoxy-D-arabino-heptonate_7-phosphate (4.2.3.4) 3-Dehydroquinate
R-S-Cysteinylglycine (3.4.11.23) S-Substituted_L-cysteine
Sucrose (2.4.1.7) D-Glucose_1-phosphate
Acetaldehyde (4.3.1.7) Ethanolamine
L-Glutamate_5-semialdehyde (1.2.1.41) L-Glutamyl_5-phosphate
10-Formyltetrahydrofolate (2.1.2.9) Tetrahydrofolate
NH3 (1.4.1.3) L-Glutamate
Xanthine (2.4.2.22) Xanthosine_5'-phosphate
1-_5'-Phosphoribosyl_-5-formamido-4-imidazolecarboxamide (2.1.2.3) 1-_5'-Phosphoribosyl_-5-amino-4-imidazolecarboxamide
Mannitol (1.1.1.67) D-Fructose
Glycine (2.3.1.29) L-2-Amino-3-oxobutanoic_acid
L-Methionyl-tRNA (2.1.2.9) N-Formylmethionyl-tRNA
3-Dehydroteasterone (1.14.-.-) Teasterone
2-Oxo-2,3-dihydrofuran-5-acetate (4.1.1.44) 2-Carboxy-2,5-dihydro-5-oxofuran-2-acetate
tRNA_Asp_ (6.1.1.23) L-Aspartyl-tRNA_Asp_
_+_-7-Isojasmonic_acid_CoA (3.2.1.-) _+_-7-Isojasmonic_acid
L-Amino_acid (2.3.2.2) Cys-Gly
_5Z,8Z,11Z,14Z_-Icosatetraenoic_acid (1.13.11.-) 11_R_-HPETE
2-Oxoglutarate (1.4.1.2) L-Glutamate
6-Phospho-D-gluconate (2.7.1.12) D-Gluconic_acid
5-Hydroxykynurenine (4.1.1.28) 5-Hydroxykynurenamine
UDPMurAc_oyl-L-Ala-D-gamma-Glu-L-Lys-D-Ala-D-Ala_ (2.7.8.13) UMP
O-Acetyl-L-serine (2.5.1.47) S-Sulfo-L-cysteine
1-_5'-Phosphoribosyl_-5-amino-4-imidazolecarboxamide (4.3.2.2) 1-_5'-Phosphoribosyl_-5-amino-4-_N-succinocarboxamide_-imidazole
22alpha-Hydroxy-campest-4-en-3-one (1.14.-.-) _22R,23R_-22,23-Dihydroxy-campest-4-en-3-one
Phenethylamine (1.4.3.4) Phenylacetaldehyde
Rhodovibrin (1.14.99.-) Hydroxyspirilloxanthin
D-Xylulose (1.1.1.9) Xylitol
O-Phospho-L-serine (3.1.3.3) L-Serine
L-Cystathionine (2.5.1.48) O-Acetyl-L-homoserine
6-Pyruvoyltetrahydropterin (1.1.1.153) 6-Lactoyl-5,6,7,8-tetrahydropterin
Retinol (1.3.99.23) all-trans-13,14-Dihydroretinol
Thiamine (3.5.99.2) 5-_2-Hydroxyethyl_-4-methylthiazole
L-Serine (2.1.2.1) Glycine
Bisphenol_A (1.14.13.-) 2,2-Bis_4-hydroxyphenyl_-1-propanol
1-Acyl-sn-glycerol_3-phosphate (2.3.1.51) Phosphatidate
Protein_lysine (1.14.11.4) Procollagen_5-hydroxy-L-lysine
D-Erythrose_4-phosphate (2.2.1.1) D-Fructose_6-phosphate
Deoxyguanosine (3.1.3.5) dGMP
Tetrahydrofolate (2.1.2.1) 5,10-Methylenetetrahydrofolate
5-Deoxystrigol (1.14.13.-) Strigol
1-Organyl-2-lyso-sn-glycero-3-phosphocholine (3.1.1.47) 2-Acetyl-1-alkyl-sn-glycero-3-phosphocholine
meso-Tartaric_acid (1.1.1.93) 2-Hydroxy-3-oxosuccinate
L-Glutamyl_5-phosphate (1.2.1.41) L-Glutamate_5-semialdehyde
3-Hydroxy-OPC4-CoA (1.1.1.35) 3-Oxo-OPC4-CoA
3-Phospho-D-glyceroyl_phosphate (1.2.1.13) D-Glyceraldehyde_3-phosphate
2-Demethylmenaquinone (2.5.1.-) 1,4-Dihydroxy-2-naphthoate
N-Acetylmuramic_acid_6-phosphate (4.2.-.-) N-Acetyl-D-glucosamine_6-phosphate
CO2 (3.5.1.54) Urea-1-carboxylate
_S_-2-Methylbutanoyl-CoA (2.3.1.168) _Dihydrolipoyllysine-residue__2-methylpropanoyl_transferase_
Glycosyl-4,4'-diaponeurosporenoate (2.3.1.-) Staphyloxanthin
2-Hydroxy-5-methyl-cis,cis-muconic_semialdehyde (1.13.11.2) 4-Methylcatechol
Delphinidin-3-_p-coumaroyl_-rutinoside-5-glucoside (2.1.1.-) Malvidin-3-_p-coumaroyl_-rutinoside-5-glucoside
Acetyl_phosphate (3.6.1.7) Acetate
alpha-D-Glucose_6-phosphate (2.7.1.2) alpha-D-Glucose
o-Xylene (1.14.13.-) 2-Methylbenzyl_alcohol
3-Oxooctanoyl-_acp_ (1.1.1.100) _3R_-3-Hydroxyoctanoyl-_acyl-carrier_protein_
OPC6-CoA (1.3.3.6) trans-2-Enoyl-OPC6-CoA
L-xylo-Hexulonolactone (1.1.3.8) Ascorbate
1-Phospho-alpha-D-galacturonate (2.7.7.-) UDP-D-galacturonate
Homogentisate (1.13.12.-) Gentisate_aldehyde
Hexadecanoic_acid (3.1.2.2) Palmitoyl-CoA
3-Hydroxy-L-kynurenine (3.7.1.3) 3-Hydroxyanthranilate
2-Bromomaleylacetate (1.3.1.32) 2-Maleylacetate
Cyanin (2.3.1.-) Cyanidin_3-O-_6-O-p-coumaroyl_glucoside-5-O-glucoside
3-Hydroxy-OPC6-CoA (1.1.1.35) 3-Oxo-OPC6-CoA
L-Homocysteine (2.5.1.48) O-Succinyl-L-homoserine
11-cis-Retinol (1.1.1.-) 11-cis-Retinal
Epimelibiose (3.2.1.22) D-Galactose
ADP-ribose (3.6.1.13) D-Ribose_5-phosphate
Propionyladenylate (6.2.1.1) Propanoyl-CoA
P1,P4-Bis_5'-xanthosyl__tetraphosphate (3.6.1.17) XTP
3-Hydroxy-N6,N6,N6-trimethyl-L-lysine (4.1.2.-) Glycine
4-Hydroxybenzoate (4.1.3.40) Chorismate
cis-3-Chloroallyl_aldehyde (1.1.1.1) cis-3-Chloro-2-propene-1-ol
D-Galactose (2.7.1.6) alpha-D-Galactose_1-phosphate
alpha,alpha-Trehalose (5.4.99.16) Maltose
Styrene (1.13.11.-) Styrene_cis-glycol
2-Methyl-1-hydroxybutyl-ThPP (1.2.4.4) _Dihydrolipoyllysine-residue__2-methylpropanoyl_transferase_
Riboflavin (2.7.1.26) FMN
Pyruvate (1.1.1.83) _R_-Malate
Spermidine (2.5.1.16) Spermine
4-Methyl-5-_2-phosphoethyl_-thiazole (2.7.1.50) 5-_2-Hydroxyethyl_-4-methylthiazole
Precorrin_3A (2.1.1.130) Precorrin_2
4-Hydroxy-3-polyprenylbenzoate (4.1.1.-) 2-Polyprenylphenol
zeta-Carotene (1.14.99.-) Phytofluene
Adenine (2.4.2.8) AMP
N-Acetyl-alpha-D-glucosamine_1-phosphate (2.3.1.157) alpha-D-Glucosamine_1-phosphate
