# Supplementary material for: Predicted Relative Metabolomic Turnover (PRMT): determining metabolic turnover from a coastal marine metagenomic dataset
Source: Microb Inform Exp. 2011 Jun 14;1:4. doi: 10.1186/2042-5783-1-4 (PMC3348665; doi:10.1186/2042-5783-1-4)
Supplement: Additional file 3 — Table S2. This file contains all calculated PRMT-scores, all PCC-scores between PRMT and relative abundances of Taxa, and between PRMT and relative abundances of measured environmental metabolites for the Western English Channel L4 Station environmental metabolome. [file 2042-5783-1-4-S3.TXT]

EMM.Metabolite	PRMT-score	PRMT.Jan	PRMT.April	PRMT.Aug	PCC(PRMT,Taxa)	PCC.Alphaproteobacteria	PCC.Bacteroidetes	PCC.Gammaproteobacteria	PCC.Cyanobacteria	PCC.Unknown	PCC.Unidentified Bacteria	PCC.Betaproteobacteria	PCC.Actinobacteria	PCC.Deferribacteres	PCC.Verrucomicrobia	PCC.Firmicutes	PCC.Unidentified Proteobacteria	PCC.Planctomycetes	PCC.Deltaproteobacteria	PCC.Epsilonproteobacteria	PCC.Lentisphaerae	PCC.Acidobacteria	PCC.Crenarchaeota	PCC.Chlamydiae	PCC.Fusobacteria	PCC.OD1	PCC.Gemmatimonadetes	PCC.Chloroflexi	PCC(PRMT.Parameter)	PCC.Chlorophyll_a	PCC.TON	PCC.TOC	PCC.NO2+NO3	PCC.NH3	PCC.SRP
5-Ureido-4-imidazole_carboxylate		1.681177816	-1.373730526	0.924448967		0.962811863	0.745913888	0.877753512	-0.683365422	-0.940662697	-0.991867019	0.92776211	-0.716825346	-0.131986943	0.964823981	0.999603765	-0.763455992	0.823284376	0.936377495	0.608799489	-0.279693552	0.014955144	-0.691614972	0.691614972	-0.091270328	0.98837388	-0.685826421	-0.995693119		-0.057720747	-0.556116553	0.698694921	-0.012442115	-0.77275507	-0.126133859
3-Hydroxykynurenamine		1.646600038	-0.376219729	-1.522444322		0.124591409	-0.32442326	0.782164243	0.407710615	-0.052246282	-0.502175929	0.703929124	0.364475358	0.862371149	0.132078111	0.361929325	0.299015262	0.842610063	0.039844886	0.967395886	0.77633666	0.927348465	-0.934040149	0.934040149	-0.953216969	0.523644666	0.404625434	-0.471800888		-0.942509088	-0.981773601	0.930477153	0.916749356	0.285125522	0.865344385
2-Aminomuconate		1.628816791	-0.461785758	-0.740417019		0.37310977	-0.072894672	0.915026799	0.161788592	-0.304784966	-0.705802773	0.861571282	0.115369307	0.705048898	0.380103071	0.587348889	0.04620152	0.951953933	0.292937812	0.999999041	0.590267655	0.80151291	-0.994196108	0.994196108	-0.844838272	0.723297697	0.158455938	-0.680741735		-0.826362915	-0.997807912	0.993088319	0.784830678	0.031689514	0.70922237
cis-2-Methyl-5-isopropylhexa-2,5-dienoic_acid		1.442284115	-1.137050559	-1.479985261		0.373335448	-0.072652061	0.915124899	0.161548537	-0.305016638	-0.705975076	0.861694742	0.115127672	0.704876371	0.380328058	0.587545747	0.045958522	0.952028399	0.293170388	0.999998675	0.590071279	0.801367425	-0.994222249	0.994222249	-0.8447081	0.723465652	0.158215751	-0.680919905		-0.826225904	-0.997791784	0.993116841	0.784679907	0.031446379	0.709050858
Citronellate		1.442284115	-1.137050559	-1.479985261		0.373335448	-0.072652061	0.915124899	0.161548537	-0.305016638	-0.705975076	0.861694742	0.115127672	0.704876371	0.380328058	0.587545747	0.045958522	0.952028399	0.293170388	0.999998675	0.590071279	0.801367425	-0.994222249	0.994222249	-0.8447081	0.723465652	0.158215751	-0.680919905		-0.826225904	-0.997791784	0.993116841	0.784679907	0.031446379	0.709050858
trans-2-Methyl-5-isopropylhexa-2,5-dienoic_acid		1.442284115	-1.137050559	-1.479985261		0.373335448	-0.072652061	0.915124899	0.161548537	-0.305016638	-0.705975076	0.861694742	0.115127672	0.704876371	0.380328058	0.587545747	0.045958522	0.952028399	0.293170388	0.999998675	0.590071279	0.801367425	-0.994222249	0.994222249	-0.8447081	0.723465652	0.158215751	-0.680919905		-0.826225904	-0.997791784	0.993116841	0.784679907	0.031446379	0.709050858
_+_-Valencene		1.435584877	-2.175849836	-1.976541027		0.513502329	0.083844861	0.966820718	0.005600034	-0.449866128	-0.807828437	0.930310925	-0.041264292	0.585575075	0.519965467	0.706600235	-0.110458957	0.988113318	0.438744277	0.987498686	0.456882704	0.698227277	-0.998794288	0.998794288	-0.750857875	0.822315771	0.002223842	-0.786843473		-0.728216043	-0.975210052	0.99922934	0.678354008	-0.124881081	0.590349484
1,8-Cineole		1.435584877	-2.175849836	-1.976541027		0.513502329	0.083844861	0.966820718	0.005600034	-0.449866128	-0.807828437	0.930310925	-0.041264292	0.585575075	0.519965467	0.706600235	-0.110458957	0.988113318	0.438744277	0.987498686	0.456882704	0.698227277	-0.998794288	0.998794288	-0.750857875	0.822315771	0.002223842	-0.786843473		-0.728216043	-0.975210052	0.99922934	0.678354008	-0.124881081	0.590349484
alpha-Farnesene		1.435584877	-2.175849836	-1.976541027		0.513502329	0.083844861	0.966820718	0.005600034	-0.449866128	-0.807828437	0.930310925	-0.041264292	0.585575075	0.519965467	0.706600235	-0.110458957	0.988113318	0.438744277	0.987498686	0.456882704	0.698227277	-0.998794288	0.998794288	-0.750857875	0.822315771	0.002223842	-0.786843473		-0.728216043	-0.975210052	0.99922934	0.678354008	-0.124881081	0.590349484
beta-Farnesene		1.435584877	-2.175849836	-1.976541027		0.513502329	0.083844861	0.966820718	0.005600034	-0.449866128	-0.807828437	0.930310925	-0.041264292	0.585575075	0.519965467	0.706600235	-0.110458957	0.988113318	0.438744277	0.987498686	0.456882704	0.698227277	-0.998794288	0.998794288	-0.750857875	0.822315771	0.002223842	-0.786843473		-0.728216043	-0.975210052	0.99922934	0.678354008	-0.124881081	0.590349484
beta-Selinene		1.435584877	-2.175849836	-1.976541027		0.513502329	0.083844861	0.966820718	0.005600034	-0.449866128	-0.807828437	0.930310925	-0.041264292	0.585575075	0.519965467	0.706600235	-0.110458957	0.988113318	0.438744277	0.987498686	0.456882704	0.698227277	-0.998794288	0.998794288	-0.750857875	0.822315771	0.002223842	-0.786843473		-0.728216043	-0.975210052	0.99922934	0.678354008	-0.124881081	0.590349484
Geosmin		1.435584877	-2.175849836	-1.976541027		0.513502329	0.083844861	0.966820718	0.005600034	-0.449866128	-0.807828437	0.930310925	-0.041264292	0.585575075	0.519965467	0.706600235	-0.110458957	0.988113318	0.438744277	0.987498686	0.456882704	0.698227277	-0.998794288	0.998794288	-0.750857875	0.822315771	0.002223842	-0.786843473		-0.728216043	-0.975210052	0.99922934	0.678354008	-0.124881081	0.590349484
Germacrene_B		1.435584877	-2.175849836	-1.976541027		0.513502329	0.083844861	0.966820718	0.005600034	-0.449866128	-0.807828437	0.930310925	-0.041264292	0.585575075	0.519965467	0.706600235	-0.110458957	0.988113318	0.438744277	0.987498686	0.456882704	0.698227277	-0.998794288	0.998794288	-0.750857875	0.822315771	0.002223842	-0.786843473		-0.728216043	-0.975210052	0.99922934	0.678354008	-0.124881081	0.590349484
Humulene		1.435584877	-2.175849836	-1.976541027		0.513502329	0.083844861	0.966820718	0.005600034	-0.449866128	-0.807828437	0.930310925	-0.041264292	0.585575075	0.519965467	0.706600235	-0.110458957	0.988113318	0.438744277	0.987498686	0.456882704	0.698227277	-0.998794288	0.998794288	-0.750857875	0.822315771	0.002223842	-0.786843473		-0.728216043	-0.975210052	0.99922934	0.678354008	-0.124881081	0.590349484
3-_Hydrohydroxyphosphoryl_pyruvate		1.383128251	-2	-1.69743723		0.540515582	0.11547366	0.974451443	-0.02618537	-0.478024187	-0.82615382	0.94149806	-0.072999447	0.5595153	0.546851472	0.728733368	-0.141991734	0.992500039	0.467083269	0.981989914	0.428379982	0.675121782	-0.996729411	0.996729411	-0.729486964	0.839985897	-0.029560276	-0.806060959		-0.706065687	-0.967684371	0.997476967	0.654659154	-0.156352256	0.564397598
D-Gal_alpha_1->6D-Gal_alpha_1->6D-Glucose		1.291349419	-0.785857642	-0.020185581		0.75991164	0.396645047	0.997849314	-0.312967347	-0.710727076	-0.953418963	0.998667939	-0.357128457	0.297118557	0.764797083	0.895074322	-0.421048177	0.985656324	0.701939229	0.885975388	0.150003483	0.434067036	-0.931228473	0.931228473	-0.501597354	0.960664341	-0.316172168	-0.942352796		-0.472212926	-0.85406596	0.934772582	0.409224766	-0.434176365	0.302749253
1,3-beta-D-Glucan		1.260235772	-0.94649467	0.52662919		0.933792175	0.681309828	0.918198498	-0.613122436	-0.905358236	-0.999378102	0.958223721	-0.649466903	-0.040007148	0.936466745	0.992747797	-0.700638489	0.872124866	0.900016742	0.67936858	-0.189958172	0.107105225	-0.755277887	0.755277887	-0.182720559	0.998183734	-0.615786109	-0.999999881		-0.149545127	-0.630394408	0.761696237	0.0798279	-0.710926744	-0.034108755
Glycochenodeoxycholate		1.256775415	-1.148863386	1.097297201		0.995700963	0.853528062	0.777285461	-0.803514516	-0.986351753	-0.952808887	0.845530029	-0.830526283	-0.308091782	0.996371832	0.988369828	-0.867154768	0.707786365	0.984231703	0.456211385	-0.447786562	-0.16509832	-0.550455088	0.550455088	0.089296775	0.9449193	-0.805519746	-0.962788991		0.122750187	-0.397593299	0.558650848	-0.192055134	-0.874296157	-0.302471107
Taurochenodeoxycholate		1.256775415	-1.148863386	1.097297201		0.995700963	0.853528062	0.777285461	-0.803514516	-0.986351753	-0.952808887	0.845530029	-0.830526283	-0.308091782	0.996371832	0.988369828	-0.867154768	0.707786365	0.984231703	0.456211385	-0.447786562	-0.16509832	-0.550455088	0.550455088	0.089296775	0.9449193	-0.805519746	-0.962788991		0.122750187	-0.397593299	0.558650848	-0.192055134	-0.874296157	-0.302471107
1-Naphthoic_acid		1.246437896	-1.229481846	-1.102569733		0.51042382	0.080273148	0.965899008	0.009183735	-0.446662568	-0.805710898	0.928990517	-0.037683286	0.588476402	0.516900897	0.704059758	-0.106896385	0.987556046	0.43552102	0.988057248	0.46006765	0.700788345	-0.998963808	0.998963808	-0.753220018	0.820271199	0.005807612	-0.784626673		-0.73066751	-0.975996815	0.999363594	0.680982791	-0.121324541	0.593238344
5-_2'-Carboxyethyl_-4,6-dihydroxypicolinate		1.246437896	-1.229481846	-1.102569733		0.51042382	0.080273148	0.965899008	0.009183735	-0.446662568	-0.805710898	0.928990517	-0.037683286	0.588476402	0.516900897	0.704059758	-0.106896385	0.987556046	0.43552102	0.988057248	0.46006765	0.700788345	-0.998963808	0.998963808	-0.753220018	0.820271199	0.005807612	-0.784626673		-0.73066751	-0.975996815	0.999363594	0.680982791	-0.121324541	0.593238344
N-Succinyl-L-glutamate		1.224966365	0.543142325	-1.337558746		-0.292907185	-0.683527119	0.458182888	0.7460614	0.3615333	-0.103744156	0.351087537	0.714039588	0.994100174	-0.285680862	-0.051822068	0.663765837	0.54796514	-0.37308005	0.778678215	0.966446155	0.999253212	-0.705678404	0.705678404	-0.993384334	0.128584461	0.743809005	-0.069095085		-0.996685078	-0.817695918	0.69866595	0.999936707	0.652833765	0.994723069
Oxidized_rubredoxin		1.171978313	-0.285392931	-0.29839654		0.463957502	0.027136125	0.950758221	0.062363522	-0.398436429	-0.773062229	0.907987529	0.015527318	0.630652153	0.470631684	0.66528695	-0.0538548	0.977791959	0.387019356	0.994854974	0.506647271	0.737743829	-0.999970411	0.999970411	-0.787143591	0.788683594	0.058993525	-0.750536506		-0.765951018	-0.986200011	0.999846147	0.718973308	-0.068350687	0.635221834
Geraniol		1.16664987	-0.78088271	-0.295455883		0.668297065	0.273085741	0.997844937	-0.185966835	-0.612540999	-0.905736565	0.983323858	-0.231804056	0.419535429	0.673893736	0.829011573	-0.29871	0.99926601	0.602681031	0.939048867	0.278115603	0.548243376	-0.970916433	0.970916433	-0.610509859	0.916052591	-0.189283093	-0.890450141		-0.583522505	-0.914800001	0.973227341	0.525126905	-0.312538094	0.424885979
5,6,7,8-Tetrahydromethanopterin		1.115477217	-1.186413125	-1.04439412		0.51861138	0.089787005	0.968327221	-0.000364611	-0.45518512	-0.81132973	0.932482038	-0.047223116	0.580729614	0.525051135	0.71080832	-0.11638513	0.989012669	0.444096368	0.98654093	0.45156887	0.693944914	-0.998483708	0.998483708	-0.74690509	0.82569521	-0.003740821	-0.790510568		-0.724115238	-0.973872842	0.99897744	0.673959512	-0.130796805	0.585524639
3-Methylsalicylate		1.10006667	-1.254249752	-0.990038738		0.558648297	0.137004943	0.979096515	-0.047875428	-0.496974932	-0.838188033	0.948590823	-0.094628015	0.54139507	0.564893614	0.743424332	-0.163442051	0.994919403	0.48616392	0.977658058	0.40866767	0.658951822	-0.994740725	0.994740725	-0.714469938	0.851564625	-0.051247497	-0.818716026		-0.690529998	-0.961983535	0.995701248	0.63809862	-0.177752169	0.546348208
4-Hydroxymethylsalicylate		1.10006667	-1.254249752	-0.990038738		0.558648297	0.137004943	0.979096515	-0.047875428	-0.496974932	-0.838188033	0.948590823	-0.094628015	0.54139507	0.564893614	0.743424332	-0.163442051	0.994919403	0.48616392	0.977658058	0.40866767	0.658951822	-0.994740725	0.994740725	-0.714469938	0.851564625	-0.051247497	-0.818716026		-0.690529998	-0.961983535	0.995701248	0.63809862	-0.177752169	0.546348208
3-Hydroxybenzoate		1.041222663	-1.408084739	-0.860596943		0.647830462	0.246837142	0.995692761	-0.159191413	-0.590829881	-0.89388156	0.978017357	-0.205277895	0.444053546	0.653562769	0.813504891	-0.272659752	0.999938036	0.580768522	0.948046254	0.304121354	0.570772679	-0.977065314	0.977065314	-0.631811768	0.904813035	-0.162523663	-0.877751663		-0.605380403	-0.925440553	0.979115138	0.548064446	-0.286603384	0.449334382
Phthalate		1.033274817	-0.766463323	0.11635174		0.842984652	0.520545486	0.979014729	-0.442106877	-0.801716612	-0.986122508	0.996129652	-0.483651909	0.161334798	0.847021561	0.948424486	-0.543189378	0.952575179	0.794234736	0.812811662	0.010941087	0.30446043	-0.871444111	0.871444111	-0.376313182	0.989965866	-0.445132693	-0.979752955		-0.344934554	-0.773358682	0.876232655	0.278252018	-0.555325452	0.167157086
2-Naphthoic_acid		1.029182774	-0.717966362	-0.868220918		0.406722609	-0.036446236	0.929139798	0.125664669	-0.339342391	-0.731187298	0.879524468	0.07903918	0.678697029	0.413607488	0.616495806	0.009712746	0.962496583	0.327638545	0.999282272	0.560413769	0.77915455	-0.997460191	0.997460191	-0.824748739	0.748018291	0.122314504	-0.707023086		-0.805259536	-0.994727883	0.996710317	0.761690251	-0.004810235	0.683020053
UDP-L-Ara4N		0.995624092	-1.070237166	-0.007884992		0.857398064	0.543729476	0.973067617	-0.466501194	-0.817781994	-0.99029861	0.993349446	-0.507436419	0.134251617	0.861258792	0.956748871	-0.565975412	0.94388577	0.810574182	0.796556517	-0.01644277	0.278264813	-0.85768694	0.85768694	-0.35080343	0.993463862	-0.469484864	-0.984867642		-0.319104315	-0.755709771	0.862709346	0.251847639	-0.577888512	0.140098267
Lactose		0.978346101	-0.140449985	-0.207178337		0.425971657	-0.015281792	0.936758842	0.104633986	-0.359180493	-0.745465341	0.889401336	0.057917357	0.662997034	0.43278944	0.63302628	-0.011458773	0.968024254	0.347566921	0.998256371	0.542754624	0.765709684	-0.998744526	0.998744526	-0.812592085	0.76190094	0.10127571	-0.721836093		-0.792526692	-0.992333936	0.998202721	0.747802405	-0.025979253	0.667404168
Aminoacetone		0.953349907	0.211147665	-0.962257906		-0.161969101	-0.579409294	0.573301783	0.649971715	0.233165572	-0.236256383	0.473546043	0.613646911	0.970557936	-0.154515092	0.082640545	0.557409504	0.655247267	-0.245219754	0.855821323	0.923242044	0.995402152	-0.794364311	0.794364311	-0.999810092	0.260482238	0.647402229	-0.202323954		-0.99858873	-0.887539599	0.788343182	0.992404599	0.545293475	0.971962732
Citalopram		0.953349907	0.211147665	-0.962257906		-0.161969101	-0.579409294	0.573301783	0.649971715	0.233165572	-0.236256383	0.473546043	0.613646911	0.970557936	-0.154515092	0.082640545	0.557409504	0.655247267	-0.245219754	0.855821323	0.923242044	0.995402152	-0.794364311	0.794364311	-0.999810092	0.260482238	0.647402229	-0.202323954		-0.99858873	-0.887539599	0.788343182	0.992404599	0.545293475	0.971962732
Demethylcitalopram		0.953349907	0.211147665	-0.962257906		-0.161969101	-0.579409294	0.573301783	0.649971715	0.233165572	-0.236256383	0.473546043	0.613646911	0.970557936	-0.154515092	0.082640545	0.557409504	0.655247267	-0.245219754	0.855821323	0.923242044	0.995402152	-0.794364311	0.794364311	-0.999810092	0.260482238	0.647402229	-0.202323954		-0.99858873	-0.887539599	0.788343182	0.992404599	0.545293475	0.971962732
Didemethylcitalopram		0.953349907	0.211147665	-0.962257906		-0.161969101	-0.579409294	0.573301783	0.649971715	0.233165572	-0.236256383	0.473546043	0.613646911	0.970557936	-0.154515092	0.082640545	0.557409504	0.655247267	-0.245219754	0.855821323	0.923242044	0.995402152	-0.794364311	0.794364311	-0.999810092	0.260482238	0.647402229	-0.202323954		-0.99858873	-0.887539599	0.788343182	0.992404599	0.545293475	0.971962732
N-Methylhistamine		0.953349907	0.211147665	-0.962257906		-0.161969101	-0.579409294	0.573301783	0.649971715	0.233165572	-0.236256383	0.473546043	0.613646911	0.970557936	-0.154515092	0.082640545	0.557409504	0.655247267	-0.245219754	0.855821323	0.923242044	0.995402152	-0.794364311	0.794364311	-0.999810092	0.260482238	0.647402229	-0.202323954		-0.99858873	-0.887539599	0.788343182	0.992404599	0.545293475	0.971962732
Benzaldehyde		0.94753258	-0.691877705	-0.438121112		0.592721059	0.178158975	0.986720953	-0.089451977	-0.532699566	-0.860183956	0.960954535	-0.136024774	0.505893552	0.598784252	0.770645732	-0.204405735	0.998250114	0.522152217	0.968050819	0.370285012	0.627039116	-0.989609259	0.989609259	-0.684697271	0.87266846	-0.092814145	-0.841929556		-0.659793238	-0.949768879	0.990977358	0.60546364	-0.218600193	0.510976144
2-Carboxy-2-hydroxy-8-carboxychromene		0.942666825	-0.738913866	0.255257055		0.899526655	0.615773146	0.948887482	-0.542846989	-0.865445478	-0.998704142	0.979286995	-0.581604275	0.046149481	0.902798956	0.978715384	-0.636620663	0.911004032	0.859159171	0.740010194	-0.104743358	0.192289616	-0.808889966	0.808889966	-0.266670327	0.999664508	-0.545679345	-0.996330398		-0.234099198	-0.694874155	0.814641464	0.165333972	-0.647753054	0.05204481
2-Hydroxy-7-hydroxymethylchromene-2-carboxylate		0.942666825	-0.738913866	0.255257055		0.899526655	0.615773146	0.948887482	-0.542846989	-0.865445478	-0.998704142	0.979286995	-0.581604275	0.046149481	0.902798956	0.978715384	-0.636620663	0.911004032	0.859159171	0.740010194	-0.104743358	0.192289616	-0.808889966	0.808889966	-0.266670327	0.999664508	-0.545679345	-0.996330398		-0.234099198	-0.694874155	0.814641464	0.165333972	-0.647753054	0.05204481
2-Hydroxy-8-methylchromene-2-carboxylate		0.942666825	-0.738913866	0.255257055		0.899526655	0.615773146	0.948887482	-0.542846989	-0.865445478	-0.998704142	0.979286995	-0.581604275	0.046149481	0.902798956	0.978715384	-0.636620663	0.911004032	0.859159171	0.740010194	-0.104743358	0.192289616	-0.808889966	0.808889966	-0.266670327	0.999664508	-0.545679345	-0.996330398		-0.234099198	-0.694874155	0.814641464	0.165333972	-0.647753054	0.05204481
beta-D-Fructose_2-phosphate		0.90914657	-0.657640005	0.098248128		0.837930798	0.512559383	0.980872833	-0.43372194	-0.796107126	-0.984531203	0.996906107	-0.475467572	0.170532309	0.842027028	0.945426638	-0.535334951	0.955371896	0.788533178	0.818209366	0.020266764	0.313331112	-0.875980911	0.875980911	-0.384937941	0.988604881	-0.436761593	-0.977843038		-0.353673851	-0.779237887	0.880688976	0.287198296	-0.547544897	0.176345302
Ceramide_1-phosphate		0.90914657	-0.657640005	0.098248128		0.837930798	0.512559383	0.980872833	-0.43372194	-0.796107126	-0.984531203	0.996906107	-0.475467572	0.170532309	0.842027028	0.945426638	-0.535334951	0.955371896	0.788533178	0.818209366	0.020266764	0.313331112	-0.875980911	0.875980911	-0.384937941	0.988604881	-0.436761593	-0.977843038		-0.353673851	-0.779237887	0.880688976	0.287198296	-0.547544897	0.176345302
Formylanthranilate		0.905031544	-0.388414175	-0.268943958		0.542843054	0.118223565	0.975069591	-0.02895319	-0.480454382	-0.827710757	0.942427611	-0.075760649	0.557218261	0.549167555	0.730626689	-0.144732005	0.992834713	0.46952975	0.981463018	0.425876393	0.673076581	-0.996501834	0.996501834	-0.727590276	0.841485088	-0.032327822	-0.807696576		-0.704102215	-0.96698245	0.997276579	0.65256359	-0.159086473	0.562109725
Sphinganine_1-phosphate		0.903026539	-1.00563848	0.44946966		0.965645903	0.752993561	0.872579937	-0.69113342	-0.944237677	-0.990449255	0.923718549	-0.72424043	-0.14257934	0.967580101	0.999847612	-0.77031884	0.817167363	0.940077315	0.600281271	-0.289944271	0.004261989	-0.683851874	0.683851874	-0.080616246	0.986691497	-0.693569561	-0.99464479		-0.047041779	-0.547197345	0.691004633	-0.023134072	-0.779498094	-0.136734737
Traumatin		0.894745165	-0.602344579	-0.383704293		0.585708094	0.169611498	0.985274	-0.080803778	-0.525333895	-0.855725085	0.95851663	-0.127420698	0.513361504	0.591810095	0.765085492	-0.19590167	0.997699259	0.51473011	0.970190805	0.378333725	0.633776818	-0.990819964	0.990819964	-0.690997429	0.868397213	-0.08416849	-0.837214425		-0.666290664	-0.95244941	0.992103354	0.612348712	-0.210122255	0.518417857
4-Aminobutanal		0.891847496	-0.510236499	-0.588628805		0.42872517	-0.01223645	0.937820392	0.101604593	-0.362021213	-0.747491929	0.890789449	0.054876574	0.660713936	0.43553305	0.635381056	-0.014504146	0.96878378	0.350421056	0.998071966	0.540194112	0.763747227	-0.99889246	0.99889246	-0.810813225	0.763870039	0.098245273	-0.723940514		-0.79066568	-0.991952938	0.998380609	0.74577688	-0.029023731	0.665133007
Pinobanksin		0.884522783	-0.285402219	-0.530514717		0.321550159	-0.127602988	0.891471156	0.215784617	-0.251974641	-0.665798327	0.832366728	0.169792622	0.742961794	0.328689157	0.541976169	0.101037719	0.93368239	0.239941461	0.998563443	0.633743298	0.833168934	-0.986779907	0.986779907	-0.872968458	0.684249137	0.212486715	-0.639449693		-0.856066427	-0.999936913	0.985135883	0.817706458	0.08657874	0.746899543
2-Acyl-1-_1-alkenyl_-sn-glycero-3-phosphate		0.881733944	-0.685052631	0.225978662		0.894602314	0.606954198	0.952345803	-0.5334541	-0.8598085	-0.998074974	0.981482612	-0.572502735	0.057278856	0.897950225	0.976367587	-0.627987044	0.915543265	0.853403282	0.747459724	-0.09365404	0.203213821	-0.81539203	0.81539203	-0.277394329	0.999313785	-0.536306758	-0.995314698		-0.244919111	-0.702845088	0.821054072	0.176314451	-0.639222682	0.063170589
alpha-L-Arabinan		0.868355994	-0.744298241	-0.009159999		0.820805658	0.485995673	0.986378992	-0.405895624	-0.777181316	-0.978697257	0.998847165	-0.448275022	0.200659084	0.825094356	0.934993493	-0.509190085	0.963978816	0.76930938	0.835449547	0.050906914	0.342296103	-0.890355974	0.890355974	-0.413050717	0.983525475	-0.408978897	-0.970965944		-0.382182262	-0.798084606	0.894796628	0.316427783	-0.521635357	0.206437962
alpha-Fluoro-beta-ureidopropionic_acid		0.867876458	-0.595532616	-0.562383763		0.488167952	0.054644151	0.958929893	0.034865024	-0.42353441	-0.790231379	0.919177762	-0.012003695	0.609049267	0.494742492	0.685587222	-0.081322888	0.983190749	0.412255883	0.991689056	0.482721517	0.718880314	-0.99980321	0.99980321	-0.769866565	0.805309169	0.031490665	-0.768443664		-0.747962729	-0.9812687	0.999950099	0.699567523	-0.095788851	0.613720059
Isomaltose		0.862496476	-0.242856524	-0.693022246		0.203666966	-0.247613263	0.82955912	0.333260349	-0.132069027	-0.569830084	0.758559939	0.288714056	0.819047439	0.211052009	0.435436066	0.221619167	0.883038411	0.119753268	0.984574334	0.723353637	0.894395399	-0.959648086	0.959648086	-0.925940931	0.590202258	0.330075238	-0.540909509		-0.912712781	-0.993842341	0.956832009	0.881806699	0.207434284	0.822419543
Iminoaspartate		0.858662754	-1.232454369	-0.937574034		0.58167704	0.164716839	0.984413014	-0.075854517	-0.521103147	-0.853145755	0.957089754	-0.122495095	0.517615575	0.587801031	0.76187928	-0.191030951	0.997350395	0.510467442	0.971381957	0.382924547	0.637609127	-0.991478894	0.991478894	-0.694577538	0.865924769	-0.07922057	-0.834489148		-0.669984442	-0.95395034	0.992713791	0.616266039	-0.205265998	0.522656748
CO		0.852506958	-0.987545002	-0.725544415		0.582776751	0.166050827	0.98465	-0.077203165	-0.522257118	-0.853850596	0.957480855	-0.123837411	0.516457786	0.588894765	0.762754697	-0.192358481	0.997447882	0.511630084	0.971059792	0.38167468	0.636566544	-0.991301786	0.991301786	-0.693603808	0.866600519	-0.08056886	-0.835233708		-0.668979682	-0.953543731	0.992549898	0.61520024	-0.206589622	0.521503108
Iminoglycine		0.838719093	-0.145850866	-0.571156701		0.190518092	-0.260585001	0.821995184	0.345875357	-0.118762966	-0.558757632	0.749752631	0.30152862	0.82666839	0.197923465	0.423323461	0.234677392	0.876664888	0.10642735	0.982139185	0.732549032	0.900313687	-0.955790365	0.955790365	-0.930922812	0.579322539	0.342705551	-0.529580568		-0.91811072	-0.992266896	0.952847965	0.888052476	0.220535571	0.82997522
3,5-Dibromo-4-hydroxybenzamide		0.834415986	-0.575037271	-0.718429642		0.395401155	-0.048794029	0.924499439	0.137915888	-0.327691021	-0.722700578	0.873576322	0.091353267	0.687721715	0.402323776	0.60671793	0.022070209	0.959070212	0.315936901	0.999674113	0.570606674	0.786841925	-0.996503743	0.996503743	-0.831674637	0.739758906	0.134571152	-0.698229072		-0.812525839	-0.995919302	0.995632559	0.769639848	0.007548777	0.691994743
Thioredoxin_disulfide		0.831967282	-1.212598868	-1.661199312		0.315102097	-0.134346285	0.888368768	0.222421232	-0.245386429	-0.660707847	0.828577715	0.176491782	0.747497317	0.322257625	0.536247397	0.107802426	0.931225033	0.233332758	0.998175885	0.638990165	0.836911211	-0.985654731	0.985654731	-0.876266048	0.679273069	0.219128324	-0.634205413		-0.859562269	-0.999990184	0.983944693	0.821602929	0.093353048	0.751405067
_2E_-5-Methylhexa-2,4-dienoyl-CoA		0.81858851	-1.097494547	-0.03730278		0.87969992	0.580964205	0.961702158	-0.505851982	-0.842864771	-0.995550605	0.987158245	-0.545717759	0.089499974	0.883264658	0.968876572	-0.602519511	0.92805875	0.836119355	0.768529426	-0.061443095	0.234737766	-0.833667577	0.833667577	-0.308285867	0.99759569	-0.508761489	-0.991671803		-0.276111466	-0.725457521	0.839066334	0.2080204	-0.61404655	0.095377149
trans-Geranyl-CoA		0.811927651	-0.206450878	-0.633872102		0.197001098	-0.254199415	0.825740572	0.339667456	-0.125321808	-0.564225821	0.754109029	0.295221397	0.822931974	0.204396621	0.429301109	0.228248609	0.879824963	0.112995699	0.983361113	0.728034739	0.897417863	-0.957712632	0.957712632	-0.928489064	0.584696226	0.336490038	-0.535174478		-0.915471683	-0.993065458	0.954832407	0.884995016	0.214085252	0.82627104
5-Hydroxykynurenamine		0.80455637	0.896431057	-2.004645216		-0.552122453	-0.862518458	0.187197108	0.90431368	0.611182438	0.182678985	0.071030698	0.883317712	0.98402898	-0.545812583	-0.333003465	0.848679856	0.288143886	-0.620961151	0.568691837	0.999611925	0.947237716	-0.475681296	0.475681296	-0.919993354	-0.158034977	0.902867327	0.216757313		-0.932656707	-0.620794112	0.466995002	0.955663092	0.84090923	0.982961159
2-Hydroxy-6-oxo-7-methylocta-2,4-dienoate		0.800591684	-0.762823502	-0.504636972		0.601034814	0.188345563	0.988351012	-0.099767561	-0.541440311	-0.865422191	0.963770155	-0.146283087	0.496928237	0.607051079	0.777207639	-0.214537908	0.998809253	0.530961377	0.965400552	0.360639751	0.618933639	-0.988066264	0.988066264	-0.677108455	0.877681475	-0.10312636	-0.847475521		-0.651971376	-0.946475102	0.989535354	0.597184359	-0.228699775	0.502041653
3,4-Dihydroxyphenylacetate		0.795835048	-1.211945822	-0.665706949		0.686296428	0.2965391	0.999151569	-0.209949424	-0.631695758	-0.915834746	0.987478821	-0.255533328	0.397202005	0.691767479	0.842445047	-0.321968635	0.998029731	0.622023291	0.930357122	0.254532543	0.527618723	-0.964768444	0.964768444	-0.590950618	0.9255903	-0.213249192	-0.901317179		-0.563479881	-0.904644594	0.967312888	0.50414941	-0.335683997	0.402611922
_3S_-3,6-Diaminohexanoate		0.783460305	-0.747054412	-0.125987937		0.786665938	0.435030315	0.994194199	-0.352768779	-0.739780431	-0.965299294	0.999955744	-0.396227643	0.256559407	0.791304161	0.913094756	-0.458950298	0.97765636	0.731370464	0.865616542	0.108147126	0.395663012	-0.915019641	0.915019641	-0.46464307	0.971528066	-0.355925926	-0.955634399		-0.434593439	-0.831354079	0.918948379	0.370355332	-0.471804712	0.262259796
Geranoyl-CoA		0.77283555	-1.03058832	-0.08305574		0.863958641	0.554498936	0.970016377	-0.47786028	-0.825130278	-0.992006953	0.991783312	-0.518497905	0.121471251	0.867735454	0.96041813	-0.576551819	0.939551559	0.818053313	0.788700047	-0.029325534	0.265864774	-0.850990171	0.850990171	-0.338707341	0.994852263	-0.480823343	-0.987019099		-0.306865629	-0.747207984	0.856121332	0.239356209	-0.588356894	0.127327849
Digalactosylceramide		0.771157174	-0.472699757	-0.040890115		0.74401296	0.374389605	0.999140001	-0.289969476	-0.693553779	-0.945866309	0.997132972	-0.334496608	0.320061401	0.749035787	0.884059127	-0.399049341	0.989439953	0.684556993	0.896902167	0.173805407	0.45566861	-0.939747215	0.939747215	-0.522316342	0.953686906	-0.29319898	-0.934008134		-0.493335601	-0.866363085	0.943068663	0.431112208	-0.412323496	0.325647761
Digalactosyl-diacylglycerol		0.771157174	-0.472699757	-0.048064613		0.739686765	0.368399461	0.999386715	-0.283789062	-0.688891606	-0.943752727	0.996624035	-0.328409711	0.326166932	0.744745846	0.881025427	-0.393125407	0.990354473	0.679839818	0.899736571	0.180155162	0.461401984	-0.941933254	0.941933254	-0.527807055	0.951726421	-0.28702485	-0.931683863		-0.498937158	-0.869567061	0.945194815	0.436924472	-0.406437297	0.331740882
Dihydromyricetin		0.741834366	-0.094796286	-0.666719101		0.074560143	-0.37155983	0.749856506	0.453093154	-0.001983457	-0.458073315	0.667337244	0.410822448	0.886729232	0.082086078	0.314614094	0.346602979	0.814475765	-0.010430996	0.953442319	0.807038519	0.944985469	-0.914906218	0.914906218	-0.967206587	0.480159754	0.450080802	-0.426885194		-0.958115385	-0.970979379	0.910886194	0.935669663	0.332944016	0.889442412
Fustin		0.741834366	-0.094796286	-0.666719101		0.074560143	-0.37155983	0.749856506	0.453093154	-0.001983457	-0.458073315	0.667337244	0.410822448	0.886729232	0.082086078	0.314614094	0.346602979	0.814475765	-0.010430996	0.953442319	0.807038519	0.944985469	-0.914906218	0.914906218	-0.967206587	0.480159754	0.450080802	-0.426885194		-0.958115385	-0.970979379	0.910886194	0.935669663	0.332944016	0.889442412
Garbanzol		0.741834366	-0.094796286	-0.666719101		0.074560143	-0.37155983	0.749856506	0.453093154	-0.001983457	-0.458073315	0.667337244	0.410822448	0.886729232	0.082086078	0.314614094	0.346602979	0.814475765	-0.010430996	0.953442319	0.807038519	0.944985469	-0.914906218	0.914906218	-0.967206587	0.480159754	0.450080802	-0.426885194		-0.958115385	-0.970979379	0.910886194	0.935669663	0.332944016	0.889442412
Taxifolin		0.741834366	-0.094796286	-0.666719101		0.074560143	-0.37155983	0.749856506	0.453093154	-0.001983457	-0.458073315	0.667337244	0.410822448	0.886729232	0.082086078	0.314614094	0.346602979	0.814475765	-0.010430996	0.953442319	0.807038519	0.944985469	-0.914906218	0.914906218	-0.967206587	0.480159754	0.450080802	-0.426885194		-0.958115385	-0.970979379	0.910886194	0.935669663	0.332944016	0.889442412
Fe2+		0.741057117	-0.238830681	-0.389179162		0.359153455	-0.087843929	0.908874061	0.176570167	-0.29046689	-0.695099142	0.853861178	0.130253544	0.715605108	0.366188608	0.575144966	0.061177662	0.947254061	0.278565424	0.99990734	0.602307247	0.810390846	-0.992470834	0.992470834	-0.852767167	0.712860132	0.173245995	-0.66967926		-0.834715555	-0.998688169	0.991216399	0.794036425	0.046675771	0.719715514
Galactan		0.730481561	-0.403783589	-0.05856547		0.711454698	0.32994767	0.999981913	-0.244209733	-0.658572463	-0.929392406	0.99241655	-0.289381608	0.364675773	0.7167394	0.860874964	-0.355070566	0.995205221	0.649179719	0.916884639	0.220359348	0.497412423	-0.9549171	0.9549171	-0.562209654	0.938331914	-0.24748233	-0.915995478		-0.534072761	-0.889094729	0.957794639	0.473460441	-0.36860946	0.37016537
2-Hydroxy-6-oxo-6-_4'-chlorophenyl_-hexa-2,4-dienoate		0.73039294	-0.415037499	-0.249978253		0.584151527	0.167719872	0.984944049	-0.078890785	-0.523699956	-0.854730497	0.957967845	-0.125516987	0.515007495	0.590262046	0.763848307	-0.194019375	0.997567314	0.513083801	0.970654102	0.380109498	0.63526012	-0.991077581	0.991077581	-0.692383406	0.867443981	-0.082256025	-0.836163365		-0.66772051	-0.953032406	0.992342229	0.613864817	-0.208245592	0.520057995
3-Chloro-2-hydroxymuconic_semialdehyde		0.73039294	-0.415037499	-0.249978253		0.584151527	0.167719872	0.984944049	-0.078890785	-0.523699956	-0.854730497	0.957967845	-0.125516987	0.515007495	0.590262046	0.763848307	-0.194019375	0.997567314	0.513083801	0.970654102	0.380109498	0.63526012	-0.991077581	0.991077581	-0.692383406	0.867443981	-0.082256025	-0.836163365		-0.66772051	-0.953032406	0.992342229	0.613864817	-0.208245592	0.520057995
Nitric_oxide		0.720071598	-0.666519057	-0.953868004		0.32304148	-0.126040322	0.892183822	0.214246078	-0.253498882	-0.666972946	0.833238814	0.168239901	0.741906414	0.330176603	0.543299441	0.09947027	0.93424538	0.241470527	0.998646616	0.632523882	0.832296683	-0.987033999	0.987033999	-0.872198938	0.685397135	0.210947041	-0.640660108		-0.855251102	-0.999917977	0.985405275	0.816798596	0.085009163	0.745851084
5-Fluorodeoxyuridine		0.718668581	-0.565514927	-0.091771646		0.760131497	0.39695557	0.997827082	-0.313288629	-0.710965015	-0.953520955	0.998685337	-0.357444423	0.296795523	0.765014993	0.895225122	-0.421354999	0.985599175	0.702180134	0.885818459	0.149669007	0.433762248	-0.931105133	0.931105133	-0.501304666	0.960758235	-0.316493091	-0.942465943		-0.471914697	-0.853889943	0.934652351	0.408916071	-0.434481085	0.302426817
N6-Acetyl-LL-2,6-diaminoheptanedioate		0.712742143	-0.666767358	0.006607809		0.84149233	0.518179952	0.979575098	-0.439622257	-0.800059006	-0.985659164	0.996369145	-0.481227204	0.164066066	0.845546883	0.94754334	-0.54086313	0.953413886	0.792549734	0.814421069	0.013709029	0.307095995	-0.872798535	0.872798535	-0.37887641	0.989570915	-0.442652208	-0.97919499		-0.347531491	-0.775110639	0.877563237	0.280909782	-0.55302124	0.169885648
gamma-Glutamyl-gamma-aminobutyrate		0.71230973	-0.944290552	-0.454606826		0.704675025	0.32086919	0.99987808	-0.234888237	-0.651317242	-0.925805931	0.991190661	-0.280178125	0.373598726	0.710011241	0.855950173	-0.34607887	0.996098408	0.641846992	0.920674614	0.229714121	0.505718443	-0.957723341	0.957723341	-0.570123662	0.93496928	-0.238168653	-0.912101476		-0.542165144	-0.893448321	0.960510314	0.481895266	-0.359667594	0.379067248
Cobyrinate		0.706268797	0.228886184	-1.247927513		-0.315101165	-0.700345362	0.437352452	0.761370665	0.383154659	-0.080546531	0.32918	0.730154893	0.996357137	-0.307927678	-0.075071876	0.681009112	0.52833	-0.394592049	0.763850968	0.972167705	0.998081929	-0.688981523	0.688981523	-0.990439609	0.105447778	0.75917747	-0.045836836		-0.994519398	-0.804064145	0.681809868	0.999403265	0.670302727	0.996843132
2-Octaprenylphenol		0.693250131	-0.587367394	-0.560186416		0.487065427	0.053383164	0.958570935	0.036127059	-0.422390099	-0.789456876	0.918679673	-0.010740946	0.610050373	0.493644648	0.684667346	-0.080064175	0.982959396	0.41110503	0.991850738	0.483827086	0.719757577	-0.999827465	0.999827465	-0.770671896	0.804559852	0.032752844	-0.767634944		-0.748800325	-0.981511194	0.999961917	0.700469342	-0.094531751	0.614716604
3,4-Dihydroxystyrene		0.693250131	-0.587367394	-0.560186416		0.487065427	0.053383164	0.958570935	0.036127059	-0.422390099	-0.789456876	0.918679673	-0.010740946	0.610050373	0.493644648	0.684667346	-0.080064175	0.982959396	0.41110503	0.991850738	0.483827086	0.719757577	-0.999827465	0.999827465	-0.770671896	0.804559852	0.032752844	-0.767634944		-0.748800325	-0.981511194	0.999961917	0.700469342	-0.094531751	0.614716604
4-Hydroxystyrene		0.693250131	-0.587367394	-0.560186416		0.487065427	0.053383164	0.958570935	0.036127059	-0.422390099	-0.789456876	0.918679673	-0.010740946	0.610050373	0.493644648	0.684667346	-0.080064175	0.982959396	0.41110503	0.991850738	0.483827086	0.719757577	-0.999827465	0.999827465	-0.770671896	0.804559852	0.032752844	-0.767634944		-0.748800325	-0.981511194	0.999961917	0.700469342	-0.094531751	0.614716604
5-Aminoimidazole		0.693250131	-0.587367394	-0.560186416		0.487065427	0.053383164	0.958570935	0.036127059	-0.422390099	-0.789456876	0.918679673	-0.010740946	0.610050373	0.493644648	0.684667346	-0.080064175	0.982959396	0.41110503	0.991850738	0.483827086	0.719757577	-0.999827465	0.999827465	-0.770671896	0.804559852	0.032752844	-0.767634944		-0.748800325	-0.981511194	0.999961917	0.700469342	-0.094531751	0.614716604
Bis_4'-chlorophenyl_methane		0.693250131	-0.587367394	-0.560186416		0.487065427	0.053383164	0.958570935	0.036127059	-0.422390099	-0.789456876	0.918679673	-0.010740946	0.610050373	0.493644648	0.684667346	-0.080064175	0.982959396	0.41110503	0.991850738	0.483827086	0.719757577	-0.999827465	0.999827465	-0.770671896	0.804559852	0.032752844	-0.767634944		-0.748800325	-0.981511194	0.999961917	0.700469342	-0.094531751	0.614716604
L-4-Hydroxyglutamate_semialdehyde		0.688449459	-0.497077951	0.010968792		0.802468879	0.458319423	0.99105668	-0.377004426	-0.757043044	-0.971769499	0.999861835	-0.419991552	0.231315174	0.806950499	0.923398464	-0.48192016	0.971853687	0.74887362	0.852290593	0.08223462	0.371624474	-0.904209484	0.904209484	-0.44143744	0.977365708	-0.380129365	-0.962977474		-0.411004212	-0.816607243	0.908371966	0.346052214	-0.494594296	0.237053486
Acyl-carrier_protein		0.67808557	-0.324142728	-0.243238975		0.53361647	0.107345791	0.972581925	-0.01800858	-0.470824448	-0.821517933	0.938710191	-0.064840108	0.566275272	0.539985716	0.723108228	-0.133891134	0.991467041	0.459835915	0.983502303	0.435755934	0.681132694	-0.997357007	0.997357007	-0.735056766	0.835519962	-0.021384142	-0.801193567		-0.711833801	-0.969714388	0.99802422	0.66081975	-0.148268895	0.571130279
Carnitine		0.677326518	-0.642738832	-0.208056804		0.730547423	0.355833042	0.999767965	-0.270836426	-0.679057035	-0.93920941	0.99542666	-0.315646492	0.338881139	0.735681581	0.874567876	-0.380694015	0.992132375	0.66989153	0.90553841	0.193399315	0.473320368	-0.946374612	0.946374612	-0.539209456	0.947501943	-0.27408491	-0.926701917		-0.510575052	-0.876145207	0.949510593	0.449010991	-0.39408297	0.344428407
2-Amino-3-phosphonopropanoate		0.661924482	-0.500991461	-0.412843286		0.529723545	0.102774827	0.971502713	-0.013412746	-0.466764417	-0.818888473	0.937115866	-0.060252706	0.570057708	0.53611135	0.719925704	-0.129334717	0.990857394	0.455749446	0.98432338	0.439888379	0.684490791	-0.99768043	0.99768043	-0.738165379	0.832985604	-0.016788579	-0.798434601		-0.715054546	-0.970826774	0.99830247	0.664262564	-0.143721743	0.574897235
dTDP-3-amino-3,4,6-trideoxy-D-glucose		0.661924482	-0.500991461	-0.412843286		0.529723545	0.102774827	0.971502713	-0.013412746	-0.466764417	-0.818888473	0.937115866	-0.060252706	0.570057708	0.53611135	0.719925704	-0.129334717	0.990857394	0.455749446	0.98432338	0.439888379	0.684490791	-0.99768043	0.99768043	-0.738165379	0.832985604	-0.016788579	-0.798434601		-0.715054546	-0.970826774	0.99830247	0.664262564	-0.143721743	0.574897235
dTDP-L-ristosamine		0.661924482	-0.500991461	-0.412843286		0.529723545	0.102774827	0.971502713	-0.013412746	-0.466764417	-0.818888473	0.937115866	-0.060252706	0.570057708	0.53611135	0.719925704	-0.129334717	0.990857394	0.455749446	0.98432338	0.439888379	0.684490791	-0.99768043	0.99768043	-0.738165379	0.832985604	-0.016788579	-0.798434601		-0.715054546	-0.970826774	0.99830247	0.664262564	-0.143721743	0.574897235
beta-Aminopropionitrile		0.66142091	-0.637695115	-0.48270289		0.564302056	0.143769687	0.98046334	-0.054698845	-0.502892222	-0.841894715	0.950731161	-0.101427516	0.535637994	0.570518252	0.747976605	-0.170178729	0.995584027	0.492123158	0.976199063	0.402422343	0.653797236	-0.994017701	0.994017701	-0.709672884	0.855126616	-0.058069691	-0.822620053		-0.685572002	-0.96009511	0.995045173	0.632823112	-0.184471586	0.54061295
Phenylacetyl-CoA		0.660427256	-0.421449751	-0.11238257		0.696956306	0.310602063	0.999650583	-0.224356726	-0.643068462	-0.921661595	0.989699538	-0.269774613	0.383613838	0.702349989	0.850305237	-0.335906765	0.996994995	0.633511909	0.924844287	0.240231804	0.515023659	-0.960780229	0.960780229	-0.578979957	0.931076205	-0.227645591	-0.907612061		-0.551225559	-0.898256212	0.963464824	0.491348281	-0.349550148	0.389058004
5-Fluorouridine		0.659939859	-0.989779733	0.255691957		0.9635748	0.747801274	0.876390139	-0.685434804	-0.941622046	-0.991501777	0.926699221	-0.718801431	-0.134799823	0.96556626	0.99967963	-0.765286024	0.821669991	0.937369931	0.606545391	-0.282417392	0.012117159	-0.689562219	0.689562219	-0.088443564	0.987938364	-0.687889232	-0.995425974		-0.054887004	-0.553755437	0.696661572	-0.015280088	-0.774553402	-0.128948926
Naphthyl-2-methylene-succinyl-CoA		0.653316359	-1.052680333	0.091285051		0.934979388	0.683745371	0.916873354	-0.615751615	-0.906768322	-0.999255045	0.957265258	-0.651997246	-0.043336693	0.937630418	0.993142896	-0.703012345	0.870489519	0.901464204	0.676919477	-0.193228876	0.103791365	-0.7530896	0.7530896	-0.179443211	0.997977436	-0.618408359	-0.999992701		-0.146249335	-0.627804022	0.759532809	0.076505657	-0.713266384	-0.037439061
Melibiose		0.64567471	-0.392928821	-0.01009279		0.75991164	0.396645047	0.997849314	-0.312967347	-0.710727076	-0.953418963	0.998667939	-0.357128457	0.297118557	0.764797083	0.895074322	-0.421048177	0.985656324	0.701939229	0.885975388	0.150003483	0.434067036	-0.931228473	0.931228473	-0.501597354	0.960664341	-0.316172168	-0.942352796		-0.472212926	-0.85406596	0.934772582	0.409224766	-0.434176365	0.302749253
2-Hydroxymuconate_semialdehyde		0.636119045	0.525994324	-0.854731667		-0.471261745	-0.811104943	0.278752592	0.860159456	0.534035664	0.089404132	0.164526056	0.835315362	0.996408739	-0.464590084	-0.242847467	0.795175744	0.376925648	-0.54449035	0.64353025	0.997801199	0.973184566	-0.556298986	0.556298986	-0.95277616	-0.064468625	0.8584326	0.123984772		-0.962452026	-0.691773509	0.548087786	0.979120811	0.78628566	0.995891602
Luteolin_7-O-_beta-D-glucuronosyl-_1->2_-beta-D-glucuronide_		0.629481167	-0.331205909	0		0.742219612	0.371903182	0.999247536	-0.287403589	-0.69162061	-0.944993104	0.996926599	-0.331969792	0.322599265	0.747257525	0.882803392	-0.396590547	0.989824846	0.682600931	0.898084116	0.176443983	0.458052565	-0.940660048	0.940660048	-0.524599832	0.952877338	-0.290635719	-0.933047349		-0.49566499	-0.8676984	0.943956636	0.43352881	-0.409880444	0.328180498
5-FU		0.623929121	-0.337144403	0.101992009		0.821506841	0.487069082	0.986176152	-0.407018187	-0.777953878	-0.978948767	0.998787433	-0.449372952	0.19945529	0.825787904	0.935428539	-0.510247127	0.963651298	0.770093742	0.834773701	0.049679837	0.341141432	-0.889795949	0.889795949	-0.411931481	0.983746832	-0.410099768	-0.971259121		-0.381046612	-0.797343697	0.894247401	0.315262044	-0.522683193	0.20523564
_S_-3-Hydroxy-3-methylglutaryl-CoA		0.622255727	-0.502265591	-0.450252607		0.506509887	0.075741626	0.964712149	0.013728809	-0.442591208	-0.803010317	0.927298666	-0.033140764	0.592145313	0.513004523	0.700824639	-0.102375963	0.986831007	0.431424885	0.988747423	0.46409865	0.704023627	-0.999160355	0.999160355	-0.756202034	0.817662894	0.010352836	-0.781800587		-0.733763233	-0.976976643	0.999515407	0.684304322	-0.116811503	0.596891353
Aminoacetaldehyde		0.619285227	-0.380714773	-0.548730184		0.34920113	-0.098439854	0.90438411	0.187035	-0.280267233	-0.68740907	0.848273635	0.140797544	0.722998103	0.356265021	0.56640666	0.071796303	0.943789821	0.268328851	0.999705848	0.6107683	0.816580016	-0.991111182	0.991111182	-0.85827712	0.705356436	0.183717301	-0.661738022		-0.84052866	-0.999176539	0.989752859	0.800460439	0.057303569	0.727063197
2-Hydroxymuconate		0.618129365	0.355094959	-0.472068444		-0.318134484	-0.702624408	0.434474435	0.763439981	0.386106489	-0.077358676	0.326158707	0.732336182	0.99662475	-0.310968554	-0.078260302	0.683347324	0.525612212	-0.397528382	0.761783204	0.972911942	0.997878858	-0.686660278	0.686660278	-0.989993413	0.102267233	0.761255006	-0.042642129		-0.994179973	-0.802158785	0.679467073	0.999287697	0.672672373	0.997091931
_1S,4R_-1-Hydroxy-2-oxolimonene		0.601258933	-0.107883393	0.149234096		0.755473648	0.390393326	0.998272002	-0.306501364	-0.7059268	-0.951345591	0.998293962	-0.350768278	0.303604957	0.760398116	0.892021225	-0.414870245	0.986781197	0.697079524	0.889108453	0.156723442	0.44018332	-0.93368524	0.93368524	-0.507468764	0.958753583	-0.309713333	-0.94005546		-0.478196428	-0.857583525	0.937166777	0.41542019	-0.428040362	0.309223484
Oleoyl-CoA		0.595918696	-2.0315541	-0.258964596		0.936577483	0.687045832	0.915054647	-0.619316657	-0.908670057	-0.99906986	0.955944564	-0.655427214	-0.047864524	0.939196448	0.993662578	-0.706228561	0.868249723	0.903416868	0.673576319	-0.197674004	0.099282244	-0.750099828	0.750099828	-0.174982404	0.997679055	-0.621963931	-0.999965111		-0.141764033	-0.624269578	0.756576734	0.071985621	-0.71643588	-0.041968034
Benzo_a_pyrene-7,8-diol		0.592324776	-0.47303592	-0.083144625		0.757975612	0.393913964	0.998039796	-0.31014211	-0.708632373	-0.95251788	0.998510113	-0.35434973	0.299956192	0.762878144	0.893744558	-0.418349494	0.986153742	0.699818492	0.887350249	0.152942396	0.43674363	-0.932307904	0.932307904	-0.50416727	0.959834397	-0.313350075	-0.94135373		-0.474831683	-0.855608748	0.935824676	0.411935819	-0.43149609	0.305581599
6-Hydroxyhexanoic_acid		0.591565236	-0.598259323	0.022978564		0.862045545	0.551343628	0.970929769	-0.474530376	-0.822985026	-0.991522007	0.992260645	-0.515256158	0.125229158	0.865847084	0.959356378	-0.573453624	0.940841457	0.815869487	0.791022446	-0.025540133	0.269513401	-0.852972838	0.852972838	-0.3422679	0.994461389	-0.477499546	-0.986403848		-0.310467545	-0.74971931	0.858072127	0.243031237	-0.585290648	0.131082934
2,4-Diamino-6-hydroxylaminotoluene		0.591042949	-1.104481051	0.160315689		0.960966504	0.741401695	0.880967112	-0.678422479	-0.938351004	-0.992703448	0.930259567	-0.712103172	-0.125293854	0.963027684	0.999391023	-0.759079613	0.827096627	0.933987261	0.614139869	-0.273207416	0.021703177	-0.696473888	0.696473888	-0.097989207	0.989377527	-0.680899021	-0.996296156		-0.064457307	-0.561713116	0.703507467	-0.005693227	-0.768453769	-0.119435763
4-Hydroxyphenylglyoxylate		0.583569265	-0.812171939	-0.499521657		0.648209982	0.247319997	0.995738838	-0.159683343	-0.591231838	-0.894104841	0.978121144	-0.205765563	0.443607009	0.653939841	0.813794583	-0.273139143	0.999932365	0.581174104	0.947887609	0.303646614	0.570363446	-0.976959084	0.976959084	-0.631425443	0.905025105	-0.163015323	-0.8779903		-0.604983709	-0.925251634	0.979013708	0.547647578	-0.287080749	0.448889158
cis-beta-D-Glucosyl-2-hydroxycinnamate		0.580576073	-0.240230649	-0.210545291		0.498646787	0.066669469	0.962277432	0.022822535	-0.434417066	-0.79755671	0.923855794	-0.024049239	0.599449977	0.505176155	0.694307775	-0.093324366	0.985319007	0.42320186	0.990067112	0.472135789	0.71045367	-0.999491661	0.999491661	-0.76212206	0.81239302	0.019447071	-0.776097164		-0.739912176	-0.97887665	0.999757179	0.69090817	-0.107773786	0.604163905
Cyanoglycoside		0.580576073	-0.240230649	-0.210545291		0.498646787	0.066669469	0.962277432	0.022822535	-0.434417066	-0.79755671	0.923855794	-0.024049239	0.599449977	0.505176155	0.694307775	-0.093324366	0.985319007	0.42320186	0.990067112	0.472135789	0.71045367	-0.999491661	0.999491661	-0.76212206	0.81239302	0.019447071	-0.776097164		-0.739912176	-0.97887665	0.999757179	0.69090817	-0.107773786	0.604163905
D-Glucoside		0.580576073	-0.240230649	-0.210545291		0.498646787	0.066669469	0.962277432	0.022822535	-0.434417066	-0.79755671	0.923855794	-0.024049239	0.599449977	0.505176155	0.694307775	-0.093324366	0.985319007	0.42320186	0.990067112	0.472135789	0.71045367	-0.999491661	0.999491661	-0.76212206	0.81239302	0.019447071	-0.776097164		-0.739912176	-0.97887665	0.999757179	0.69090817	-0.107773786	0.604163905
D-Galactono-1,4-lactone		0.576997229	-0.294041529	-0.32587695		0.443120011	0.003758076	0.943252338	0.08568021	-0.376884177	-0.758020767	0.89794351	0.038899497	0.648623602	0.449874844	0.64765045	-0.030494767	0.972624925	0.365356237	0.996951584	0.526665282	0.753325057	-0.999517238	0.999517238	-0.80134805	0.77409448	0.082315924	-0.73488168		-0.780772149	-0.989801078	0.999162765	0.735026244	-0.045007438	0.653104691
2-Propyn-1-al		0.576422336	-0.782798047	0.052188205		0.91070479	0.636281998	0.940258832	-0.564746213	-0.878322165	-0.999697139	0.973623266	-0.602796849	0.019862236	0.913797043	0.983774064	-0.656681885	0.899843162	0.872319575	0.722065437	-0.130861768	0.166414594	-0.793147242	0.793147242	-0.241231141	0.999999921	-0.567529263	-0.998236752		-0.208449709	-0.675721154	0.799107018	0.139339422	-0.667565139	0.025763147
3-Butyn-1-al		0.576422336	-0.782798047	0.052188205		0.91070479	0.636281998	0.940258832	-0.564746213	-0.878322165	-0.999697139	0.973623266	-0.602796849	0.019862236	0.913797043	0.983774064	-0.656681885	0.899843162	0.872319575	0.722065437	-0.130861768	0.166414594	-0.793147242	0.793147242	-0.241231141	0.999999921	-0.567529263	-0.998236752		-0.208449709	-0.675721154	0.799107018	0.139339422	-0.667565139	0.025763147
3-Fluorocatechol		0.574470127	-0.031250934	-0.709322839		-0.065927043	-0.498001692	0.649738874	0.57355276	0.138177311	-0.328979042	0.556380466	0.534537375	0.942764419	-0.058392516	0.178484283	0.474636895	0.725128362	-0.150461903	0.901770039	0.881827621	0.981501871	-0.849307046	0.849307046	-0.993256369	0.35249185	0.570783803	-0.295941725		-0.988794272	-0.927880575	0.844066654	0.97588872	0.461804276	0.944716215
_R_-4-Hydroxymandelate		0.569020957	0.164630702	-0.167944637		0.022751122	-0.419200819	0.714541741	0.498708703	0.049872158	-0.411364158	0.62782164	0.457545001	0.909507441	0.030297592	0.264970918	0.394775482	0.783295059	-0.062267192	0.936522071	0.836571994	0.960675975	-0.892744082	0.892744082	-0.979075636	0.434029295	0.495779462	-0.379419901		-0.97167626	-0.957271804	0.888263245	0.952708687	0.381390771	0.911945162
_S_-Mandelate		0.569020957	0.164630702	-0.167944637		0.022751122	-0.419200819	0.714541741	0.498708703	0.049872158	-0.411364158	0.62782164	0.457545001	0.909507441	0.030297592	0.264970918	0.394775482	0.783295059	-0.062267192	0.936522071	0.836571994	0.960675975	-0.892744082	0.892744082	-0.979075636	0.434029295	0.495779462	-0.379419901		-0.97167626	-0.957271804	0.888263245	0.952708687	0.381390771	0.911945162
Cinnamoyl-CoA		0.558056794	-0.237204981	-0.097514089		0.609474008	0.198746754	0.98990893	-0.110310574	-0.55032299	-0.870685374	0.966543779	-0.156762336	0.487700407	0.615441592	0.783834903	-0.224880515	0.999270328	0.539915218	0.962581727	0.350731398	0.610571969	-0.986377792	0.986377792	-0.669268927	0.882712867	-0.113665553	-0.853055544		-0.643896208	-0.94299999	0.987950045	0.588647282	-0.239007464	0.492844791
2-Acyl-sn-glycero-3-phosphoethanolamine		0.554698164	-0.238271406	-0.276037278		0.434862942	-0.005431872	0.940160769	0.094832651	-0.368356065	-0.751994856	0.893861039	0.048080753	0.655590695	0.441648466	0.640621007	-0.021307899	0.97044831	0.35678627	0.997626502	0.534455086	0.759336938	-0.99918951	0.99918951	-0.806811566	0.76824397	0.091471114	-0.728618132		-0.786481145	-0.991068435	0.9987446	0.741226281	-0.035824997	0.660036291
Tyramine		0.520925994	0.399748982	-0.424848734		-0.42507446	-0.779809913	0.327986725	0.832666531	0.489651563	0.037837983	0.215256175	0.805802582	0.999452295	-0.418229242	-0.19241591	0.762792541	0.424266332	-0.500438106	0.682207946	0.993045696	0.983767087	-0.598479624	0.598479624	-0.967190104	-0.012836367	0.830792124	0.072564164		-0.975188687	-0.728149884	0.590560309	0.988313855	0.753321129	0.999239559
Glutathione_disulfide		0.512650485	-0.663736249	0.127353065		0.935733334	0.685299263	0.916020397	-0.617429761	-0.907664992	-0.999170513	0.956646611	-0.653611962	-0.045466155	0.938369291	0.993389834	-0.704526669	0.869438414	0.902384811	0.675348986	-0.195319828	0.101671078	-0.751685495	0.751685495	-0.177345839	0.997839667	-0.620082058	-0.999982285		-0.144140359	-0.626143448	0.758144568	0.074380167	-0.714758762	-0.039569045
Amine		0.511284127	0.119678207	-0.532007317		-0.175479901	-0.590526574	0.562017167	0.660327407	0.246472868	-0.222915217	0.461428849	0.624412048	0.973768332	-0.168042967	0.068972662	0.568737211	0.644831239	-0.258485214	0.848650679	0.9284218	0.996621549	-0.785963478	0.785963478	-0.999983286	0.247223945	0.657788183	-0.18888142		-0.99922288	-0.88114097	0.77983608	0.993997558	0.556732079	0.975094417
o-Hydroxylaminobenzoate		0.507192036	-0.359996136	-0.107230066		0.701475637	0.316604728	0.999797707	-0.230512623	-0.647896699	-0.924095901	0.990584754	-0.275856376	0.377768278	0.706835824	0.853615206	-0.341854276	0.996485371	0.63839043	0.922421438	0.234090593	0.509594702	-0.959008001	0.959008001	-0.573814178	0.933363853	-0.233796598	-0.910247768		-0.545940134	-0.895460126	0.961752445	0.48583264	-0.35546592	0.38322675
Acrylonitrile		0.50634198	0.13189041	0.077917477		0.365561433	-0.08099324	0.91172002	0.169798826	-0.297038791	-0.700025384	0.857419539	0.123433847	0.71078584	0.372577597	0.580755632	0.054313904	0.949435059	0.285161892	0.999977299	0.596804793	0.80634359	-0.993289459	0.993289459	-0.84915616	0.717664898	0.166470673	-0.674769296		-0.830909788	-0.998312522	0.992102216	0.789838435	0.039806971	0.714925272
Testosterone		0.506185387	-0.584962501	0.926936538		0.971450114	0.976807505	0.529535399	-0.953746704	-0.986107512	-0.801662634	0.625108281	-0.966785354	-0.601576688	0.969631461	0.884698976	-0.982183438	0.438629318	0.988093644	0.140975027	-0.714965768	-0.47779639	-0.24800697	0.24800697	0.40931459	0.786462905	-0.954756197	-0.821964859		0.439774334	-0.07653068	0.257536096	-0.501682518	-0.984809021	-0.596851266
Betaine_aldehyde		0.505892161	-0.666965727	0.179827728		0.953511088	0.723847046	0.892878228	-0.65924814	-0.929122969	-0.995483239	0.939413231	-0.693758374	-0.099663437	0.955758891	0.998158575	-0.742036566	0.841318114	0.924460914	0.634290526	-0.248305796	0.047481866	-0.71475006	0.71475006	-0.123624469	0.992797744	-0.661783043	-0.998182526		-0.090174214	-0.582864788	0.721603483	0.020100234	-0.751693701	-0.093788666
5alpha-Campestan-3-one		0.505065584	-0.629382974	0.002388906		0.881653415	0.584315724	0.960563668	-0.509404931	-0.845076712	-0.995930717	0.986491098	-0.549168713	0.08539199	0.885190681	0.969889151	-0.605805588	0.926515027	0.838374332	0.765884442	-0.065558554	0.23072722	-0.831383067	0.831383067	-0.304360326	0.997872996	-0.51230735	-0.992194475		-0.272145654	-0.722613096	0.836815747	0.203985068	-0.617296099	0.091271365
2-Hydroxy-2-hydropyrone-4,6-dicarboxylate		0.486499862	-0.251061764	-0.401740677		0.324971972	-0.124015764	0.893103633	0.212252445	-0.25547227	-0.668491949	0.834365337	0.166228067	0.74053666	0.332102049	0.545011448	0.097439613	0.934971165	0.24345021	0.998750665	0.630942061	0.8311638	-0.987359479	0.987359479	-0.871198975	0.686881588	0.20895195	-0.642225574		-0.85419187	-0.99988976	0.985750579	0.815619644	0.082975803	0.744490282
4-Carboxymethyl-4-methylbut-2-en-1,4-olide		0.486499862	-0.251061764	-0.401740677		0.324971972	-0.124015764	0.893103633	0.212252445	-0.25547227	-0.668491949	0.834365337	0.166228067	0.74053666	0.332102049	0.545011448	0.097439613	0.934971165	0.24345021	0.998750665	0.630942061	0.8311638	-0.987359479	0.987359479	-0.871198975	0.686881588	0.20895195	-0.642225574		-0.85419187	-0.99988976	0.985750579	0.815619644	0.082975803	0.744490282
Protoanemonin		0.486499862	-0.251061764	-0.401740677		0.324971972	-0.124015764	0.893103633	0.212252445	-0.25547227	-0.668491949	0.834365337	0.166228067	0.74053666	0.332102049	0.545011448	0.097439613	0.934971165	0.24345021	0.998750665	0.630942061	0.8311638	-0.987359479	0.987359479	-0.871198975	0.686881588	0.20895195	-0.642225574		-0.85419187	-0.99988976	0.985750579	0.815619644	0.082975803	0.744490282
Feruloyl-CoA		0.484856495	-0.03956721	-0.038496913		0.472318628	0.036593327	0.953648221	0.052917247	-0.407097009	-0.779029592	0.911911393	0.006065863	0.623280866	0.478959132	0.672321308	-0.063300558	0.979731193	0.395726581	0.993851861	0.498466981	0.731323257	-0.999998435	0.999998435	-0.781272541	0.794465458	0.049545463	-0.756755606		-0.759833685	-0.984589368	0.999967359	0.712364746	-0.077787399	0.627885691
Cobalt-precorrin_6		0.480391237	-0.554374181	0.046129171		0.894020036	0.605919463	0.952741932	-0.532352939	-0.859143287	-0.997993422	0.981731054	-0.57143528	0.058578009	0.89737675	0.97608552	-0.62697378	0.916065913	0.852724235	0.74832358	-0.092358343	0.204487834	-0.816144696	0.816144696	-0.278644363	0.999264737	-0.535207945	-0.99518803		-0.246180607	-0.70377019	0.821796246	0.177595252	-0.638221384	0.064469275
R-S-Cysteinylglycine		0.479128337	-0.34257857	0.082482929		0.859204145	0.546679996	0.972250244	-0.469611491	-0.819802576	-0.990781549	0.992938048	-0.510466105	0.130763016	0.863042017	0.957766859	-0.568873569	0.942717487	0.812630384	0.79442374	-0.019961824	0.274882468	-0.85587193	0.85587193	-0.347505301	0.993859464	-0.472589582	-0.985471523		-0.315766715	-0.753400059	0.860924125	0.248439896	-0.580757359	0.136612479
1,3,7-Trimethyluric_acid		0.477186757	-0.725905108	0.633990837		0.997400146	0.927475427	0.663476642	-0.890325485	-0.999999864	-0.890058995	0.746424857	-0.910683494	-0.460066658	0.996827724	0.950004723	-0.937140823	0.582235831	0.999916332	0.303962646	-0.588475498	-0.324744314	-0.405956824	0.405956824	0.251567553	0.878380997	-0.891857683	-0.905372241		0.283981697	-0.241594548	0.414937923	-0.350532403	-0.94210969	-0.454817976
5-Hydroxy-N-formylkynurenine		0.474281323	-0.261858238	-0.140344888		0.60097517	0.188272272	0.988339652	-0.099693307	-0.541377568	-0.865384798	0.963750247	-0.146209264	0.496992995	0.606991775	0.777160679	-0.21446502	0.99880561	0.530898138	0.96542001	0.360709354	0.618992252	-0.988077755	0.988077755	-0.677163369	0.877645708	-0.103052132	-0.847435905		-0.652027959	-0.946499187	0.989546119	0.597244215	-0.228627126	0.502106191
Protein_N6,N6,N6-trimethyl-L-lysine		0.472591578	0.518531723	-0.176746361		-0.577902055	-0.877907079	0.156415171	0.917208806	0.63561247	0.213306921	0.039832086	0.897532359	0.977987112	-0.571724743	-0.362300585	0.86479011	0.258085468	-0.645147451	0.542715387	0.998253613	0.936760965	-0.447967314	0.447967314	-0.907299099	-0.188808067	0.915858472	0.247151566		-0.920930074	-0.595997483	0.439140223	0.945996716	0.857406604	0.976738446
Acrylamide		0.469308861	-0.453625649	-0.726891221		0.267122977	-0.183859725	0.86423212	0.271022528	-0.19647382	-0.622241976	0.799465297	0.225619693	0.779861422	0.274390124	0.493254377	0.157511586	0.911781747	0.184286321	0.993893616	0.676752607	0.863300548	-0.975953304	0.975953304	-0.899321366	0.64162402	0.267771132	-0.594643716		-0.884102765	-0.998954699	0.97375912	0.849150705	0.143153618	0.783542471
Benzamide		0.469308861	-0.453625649	-0.726891221		0.267122977	-0.183859725	0.86423212	0.271022528	-0.19647382	-0.622241976	0.799465297	0.225619693	0.779861422	0.274390124	0.493254377	0.157511586	0.911781747	0.184286321	0.993893616	0.676752607	0.863300548	-0.975953304	0.975953304	-0.899321366	0.64162402	0.267771132	-0.594643716		-0.884102765	-0.998954699	0.97375912	0.849150705	0.143153618	0.783542471
Monocarboxylic_acid_amide		0.469308861	-0.453625649	-0.726891221		0.267122977	-0.183859725	0.86423212	0.271022528	-0.19647382	-0.622241976	0.799465297	0.225619693	0.779861422	0.274390124	0.493254377	0.157511586	0.911781747	0.184286321	0.993893616	0.676752607	0.863300548	-0.975953304	0.975953304	-0.899321366	0.64162402	0.267771132	-0.594643716		-0.884102765	-0.998954699	0.97375912	0.849150705	0.143153618	0.783542471
2-Acetolactate		0.460857856	-0.595800621	-0.293220987		0.697485517	0.311303705	0.999669825	-0.225076085	-0.643633637	-0.921947777	0.989804955	-0.270485408	0.382931974	0.7028753	0.850693534	-0.336602018	0.996937535	0.634082937	0.924563249	0.239515118	0.514390718	-0.960575245	0.960575245	-0.578377881	0.93134528	-0.228364385	-0.907921734		-0.550609454	-0.897931532	0.963266835	0.490705168	-0.350241722	0.388377822
Futalosine		0.45705737	-0.608925744	-0.08246216		0.845060235	0.523846049	0.978218703	-0.44557494	-0.80402381	-0.986757642	0.995782022	-0.487035671	0.157514145	0.849072426	0.949644231	-0.546434723	0.951390347	0.79658033	0.810551113	0.007071093	0.30077174	-0.869539299	0.869539299	-0.372724704	0.990505329	-0.448594937	-0.98052046		-0.34129935	-0.770899339	0.874361115	0.274532629	-0.558539833	0.163340142
N-Formyl-L-glutamate		0.455501362	-0.540540624	0.55899505		0.998654328	0.919718309	0.678483694	-0.880927681	-0.999784478	-0.899102654	0.759740579	-0.902136018	-0.442002295	0.998234372	0.956129546	-0.929886346	0.598571493	0.999449707	0.323182004	-0.57199121	-0.305535463	-0.424370175	0.424370175	0.231927661	0.887874655	-0.882520455	-0.91378076		0.264517522	-0.261184781	0.433267616	-0.331505509	-0.93513039	-0.436700042
1-Acyl-sn-glycerol_3-phosphate		0.451889913	-0.739995028	0.160222362		0.963668287	0.748033456	0.87622163	-0.68568945	-0.94173975	-0.991456212	0.926567715	-0.71904456	-0.135146404	0.965657199	0.999688422	-0.765511128	0.821470578	0.937491715	0.60626726	-0.282752917	0.011767403	-0.689308856	0.689308856	-0.088095148	0.987884141	-0.688143067	-0.995392497		-0.054537746	-0.553464148	0.696410596	-0.015629827	-0.774774594	-0.129295779
Dihomomethionine		0.44961005	-0.364584544	-0.162504868		0.66745966	0.2720032	0.997770478	-0.184861208	-0.61165126	-0.905259113	0.983118615	-0.23070942	0.420556492	0.673062027	0.828381837	-0.297636045	0.999308479	0.601782812	0.939435076	0.279196172	0.549184001	-0.971185197	0.971185197	-0.61140059	0.915600766	-0.188178177	-0.88993755		-0.584435855	-0.915253872	0.973485331	0.52608409	-0.311469124	0.425904235
Hexahomomethionine		0.44961005	-0.364584544	-0.162504868		0.66745966	0.2720032	0.997770478	-0.184861208	-0.61165126	-0.905259113	0.983118615	-0.23070942	0.420556492	0.673062027	0.828381837	-0.297636045	0.999308479	0.601782812	0.939435076	0.279196172	0.549184001	-0.971185197	0.971185197	-0.61140059	0.915600766	-0.188178177	-0.88993755		-0.584435855	-0.915253872	0.973485331	0.52608409	-0.311469124	0.425904235
Homomethionine		0.44961005	-0.364584544	-0.162504868		0.66745966	0.2720032	0.997770478	-0.184861208	-0.61165126	-0.905259113	0.983118615	-0.23070942	0.420556492	0.673062027	0.828381837	-0.297636045	0.999308479	0.601782812	0.939435076	0.279196172	0.549184001	-0.971185197	0.971185197	-0.61140059	0.915600766	-0.188178177	-0.88993755		-0.584435855	-0.915253872	0.973485331	0.52608409	-0.311469124	0.425904235
Pentahomomethionine		0.44961005	-0.364584544	-0.162504868		0.66745966	0.2720032	0.997770478	-0.184861208	-0.61165126	-0.905259113	0.983118615	-0.23070942	0.420556492	0.673062027	0.828381837	-0.297636045	0.999308479	0.601782812	0.939435076	0.279196172	0.549184001	-0.971185197	0.971185197	-0.61140059	0.915600766	-0.188178177	-0.88993755		-0.584435855	-0.915253872	0.973485331	0.52608409	-0.311469124	0.425904235
Tetrahomomethionine		0.44961005	-0.364584544	-0.162504868		0.66745966	0.2720032	0.997770478	-0.184861208	-0.61165126	-0.905259113	0.983118615	-0.23070942	0.420556492	0.673062027	0.828381837	-0.297636045	0.999308479	0.601782812	0.939435076	0.279196172	0.549184001	-0.971185197	0.971185197	-0.61140059	0.915600766	-0.188178177	-0.88993755		-0.584435855	-0.915253872	0.973485331	0.52608409	-0.311469124	0.425904235
Trihomomethionine		0.44961005	-0.364584544	-0.162504868		0.66745966	0.2720032	0.997770478	-0.184861208	-0.61165126	-0.905259113	0.983118615	-0.23070942	0.420556492	0.673062027	0.828381837	-0.297636045	0.999308479	0.601782812	0.939435076	0.279196172	0.549184001	-0.971185197	0.971185197	-0.61140059	0.915600766	-0.188178177	-0.88993755		-0.584435855	-0.915253872	0.973485331	0.52608409	-0.311469124	0.425904235
D-Lysine		0.447458977	-0.246400044	-0.13680942		0.595255842	0.18125854	0.987227832	-0.092589759	-0.535363506	-0.861786572	0.961821627	-0.13914567	0.503173124	0.601304833	0.772649834	-0.207489052	0.998431478	0.524836841	0.967255923	0.367356285	0.624581524	-0.989151308	0.989151308	-0.68239744	0.874202733	-0.095950941	-0.84362554		-0.65742226	-0.948778097	0.990550132	0.602952953	-0.22167376	0.508265147
1D-myo-Inositol_3-phosphate		0.444212953	-0.487260528	-0.303863047		0.626514097	0.219941666	0.992747703	-0.131826364	-0.568290441	-0.881140979	0.971876141	-0.178131518	0.468664222	0.632380068	0.797109646	-0.245946515	0.999863416	0.558031794	0.956482144	0.330351848	0.593263603	-0.982580807	0.982580807	-0.653007508	0.892690388	-0.13517236	-0.86416507		-0.627161914	-0.93556553	0.98436342	0.570987979	-0.259997133	0.473870118
5-Aminopentanamide		0.438121112	-0.836501268	0		0.929212904	0.672039288	0.923113257	-0.603127117	-0.899939728	-0.999742865	0.96174903	-0.639841371	-0.027423083	0.931976147	0.99115547	-0.691599083	0.878216288	0.894457555	0.688553948	-0.177581394	0.119615282	-0.7634702	0.7634702	-0.195085078	0.998863128	-0.605816699	-0.99992676		-0.16198266	-0.640118496	0.769793982	0.092372365	-0.702015584	-0.021522404
1,2-Dihydronaphthalene-1,2-diol		0.437730085	-0.489655541	0		0.865458203	0.556980994	0.969286447	-0.480480766	-0.826813265	-0.992379259	0.991396953	-0.521048476	0.118507267	0.869215485	0.961245512	-0.578988625	0.938525096	0.819766784	0.78686108	-0.032309671	0.262985487	-0.849418422	0.849418422	-0.335896751	0.995150373	-0.483438984	-0.987494188		-0.304022754	-0.745220485	0.854574659	0.236456376	-0.590768393	0.124366031
1-Nitro-5,6-dihydroxy-dihydronaphthalene		0.437730085	-0.489655541	0		0.865458203	0.556980994	0.969286447	-0.480480766	-0.826813265	-0.992379259	0.991396953	-0.521048476	0.118507267	0.869215485	0.961245512	-0.578988625	0.938525096	0.819766784	0.78686108	-0.032309671	0.262985487	-0.849418422	0.849418422	-0.335896751	0.995150373	-0.483438984	-0.987494188		-0.304022754	-0.745220485	0.854574659	0.236456376	-0.590768393	0.124366031
Bromobenzene-2,3-dihydrodiol		0.437730085	-0.489655541	0		0.865458203	0.556980994	0.969286447	-0.480480766	-0.826813265	-0.992379259	0.991396953	-0.521048476	0.118507267	0.869215485	0.961245512	-0.578988625	0.938525096	0.819766784	0.78686108	-0.032309671	0.262985487	-0.849418422	0.849418422	-0.335896751	0.995150373	-0.483438984	-0.987494188		-0.304022754	-0.745220485	0.854574659	0.236456376	-0.590768393	0.124366031
Bromobenzene-3,4-dihydrodiol		0.437730085	-0.489655541	0		0.865458203	0.556980994	0.969286447	-0.480480766	-0.826813265	-0.992379259	0.991396953	-0.521048476	0.118507267	0.869215485	0.961245512	-0.578988625	0.938525096	0.819766784	0.78686108	-0.032309671	0.262985487	-0.849418422	0.849418422	-0.335896751	0.995150373	-0.483438984	-0.987494188		-0.304022754	-0.745220485	0.854574659	0.236456376	-0.590768393	0.124366031
1-Acylglycerol		0.436771981	-0.49799056	0.052653496		0.898456815	0.613846604	0.949655621	-0.540793866	-0.864219068	-0.998576845	0.979778676	-0.579615426	0.048589497	0.901745724	0.978211156	-0.634734966	0.9120087	0.857906628	0.741650974	-0.102313727	0.194686213	-0.810323796	0.810323796	-0.26902383	0.999598255	-0.543630702	-0.996118349		-0.236473379	-0.696628745	0.816055747	0.167742617	-0.645890107	0.0544841
Geranic_acid		0.434510245	-1.023030968	-0.468697631		0.768456256	0.408771184	0.996893373	-0.325521993	-0.719983981	-0.957331432	0.999263852	-0.369471126	0.28444312	0.773265029	0.900903115	-0.433027325	0.983334095	0.711313073	0.879754293	0.136892591	0.422094423	-0.926318847	0.926318847	-0.490092807	0.964259064	-0.328712463	-0.946703033		-0.460493917	-0.847100069	0.92998438	0.397101282	-0.446072089	0.290096775
p-Coumaroyl-CoA		0.42492139	-0.172897106	-0.020896505		0.67226148	0.27822088	0.998181226	-0.191213084	-0.616754854	-0.907987838	0.984281356	-0.236997334	0.414680219	0.677831007	0.831987209	-0.303803929	0.999047111	0.606935324	0.937198944	0.272980302	0.543767863	-0.969623583	0.969623583	-0.606270166	0.918182008	-0.194525911	-0.892868518		-0.579175884	-0.91262924	0.971985603	0.520573165	-0.317608113	0.420044006
L-Galactose_1-phosphate		0.41777106	-0.307358589	-0.032801479		0.767230485	0.407024231	0.99704225	-0.323712247	-0.718654808	-0.956776733	0.99918862	-0.367692473	0.286276926	0.772050383	0.900071028	-0.431301865	0.983680159	0.709966916	0.880662349	0.13878769	0.423828212	-0.927037992	0.927037992	-0.49175973	0.963750332	-0.326904825	-0.946084991		-0.462191494	-0.848115343	0.930686027	0.398856591	-0.444358819	0.291927326
1,4-beta-D-Mannan		0.4126006	-0.369640055	0.277095224		0.980806615	0.795139879	0.83811626	-0.737725319	-0.964067412	-0.979069742	0.896159845	-0.768549437	-0.208171853	0.982250608	0.998790882	-0.811070348	0.776971538	0.960695159	0.545691549	-0.35302958	-0.062336156	-0.633749109	0.633749109	-0.01406476	0.973673856	-0.740000399	-0.985554976		0.019578202	-0.490247347	0.641336838	-0.089654194	-0.819479812	-0.202395113
3-Carbamoyl-2-phenylpropionaldehyde		0.40895367	-0.440651438	-0.157286572		0.733758265	0.360234483	0.999655314	-0.275371159	-0.682509913	-0.940817477	0.995865916	-0.320115918	0.334442377	0.738866277	0.876843955	-0.385048755	0.9915312	0.673383982	0.903528399	0.188772241	0.469162659	-0.944841164	0.944841164	-0.535233532	0.948998693	-0.278615271	-0.9284631		-0.506516192	-0.873863139	0.948021121	0.444793988	-0.39841104	0.339999089
5-Phenyl-1,3-oxazinane-2,4-dione		0.40895367	-0.440651438	-0.157286572		0.733758265	0.360234483	0.999655314	-0.275371159	-0.682509913	-0.940817477	0.995865916	-0.320115918	0.334442377	0.738866277	0.876843955	-0.385048755	0.9915312	0.673383982	0.903528399	0.188772241	0.469162659	-0.944841164	0.944841164	-0.535233532	0.948998693	-0.278615271	-0.9284631		-0.506516192	-0.873863139	0.948021121	0.444793988	-0.39841104	0.339999089
Alcophosphamide		0.40895367	-0.440651438	-0.157286572		0.733758265	0.360234483	0.999655314	-0.275371159	-0.682509913	-0.940817477	0.995865916	-0.320115918	0.334442377	0.738866277	0.876843955	-0.385048755	0.9915312	0.673383982	0.903528399	0.188772241	0.469162659	-0.944841164	0.944841164	-0.535233532	0.948998693	-0.278615271	-0.9284631		-0.506516192	-0.873863139	0.948021121	0.444793988	-0.39841104	0.339999089
Trichloroethanol		0.40895367	-0.440651438	-0.157286572		0.733758265	0.360234483	0.999655314	-0.275371159	-0.682509913	-0.940817477	0.995865916	-0.320115918	0.334442377	0.738866277	0.876843955	-0.385048755	0.9915312	0.673383982	0.903528399	0.188772241	0.469162659	-0.944841164	0.944841164	-0.535233532	0.948998693	-0.278615271	-0.9284631		-0.506516192	-0.873863139	0.948021121	0.444793988	-0.39841104	0.339999089
_R,R_-Butane-2,3-diol		0.408084739	0.276840206	-0.274174963		-0.366057823	-0.737990242	0.387987	0.795377843	0.432636617	-0.026424782	0.277536599	0.766102297	0.999514056	-0.359022285	-0.128988205	0.719683131	0.481553498	-0.443795641	0.727761994	0.983433295	0.993261877	-0.648701412	0.648701412	-0.981510967	0.051415476	0.79332694	0.008353023		-0.987394077	-0.770671139	0.641174551	0.996063915	0.709524125	0.999680631
Typhasterol		0.404617464	-0.366671499	-0.019203038		0.817270043	0.480600717	0.987373913	-0.400255948	-0.773288682	-0.977413472	0.999124018	-0.442757937	0.206692371	0.821596945	0.93279014	-0.503876692	0.96559959	0.765357738	0.838820354	0.057060391	0.348079778	-0.893144609	0.893144609	-0.418655052	0.98239282	-0.40334764	-0.969473343		-0.387869631	-0.801782598	0.897531004	0.322267562	-0.516367857	0.212463735
Phenethylamine		0.402278185	0.448215529	-1.002322608		-0.552122453	-0.862518458	0.187197108	0.90431368	0.611182438	0.182678985	0.071030698	0.883317712	0.98402898	-0.545812583	-0.333003465	0.848679856	0.288143886	-0.620961151	0.568691837	0.999611925	0.947237716	-0.475681296	0.475681296	-0.919993354	-0.158034977	0.902867327	0.216757313		-0.932656707	-0.620794112	0.466995002	0.955663092	0.84090923	0.982961159
6-Aminopenicillanate		0.39828683	-0.230663683	-0.212907212		0.492486743	0.059591432	0.960323672	0.029912253	-0.428018167	-0.793258362	0.921118108	-0.016958546	0.605111536	0.499042818	0.689186256	-0.086260832	0.984083433	0.416765488	0.991039335	0.478375819	0.715426852	-0.999692631	0.999692631	-0.766694581	0.80823709	0.02653738	-0.771605248		-0.744664474	-0.980302032	0.999888318	0.696018003	-0.100720245	0.609800153
2-Hydroxy-6-oxoocta-2,4,7-trienoate		0.397574403	0.328746453	-0.534207292		-0.471261745	-0.811104943	0.278752592	0.860159456	0.534035664	0.089404132	0.164526056	0.835315362	0.996408739	-0.464590084	-0.242847467	0.795175744	0.376925648	-0.54449035	0.64353025	0.997801199	0.973184566	-0.556298986	0.556298986	-0.95277616	-0.064468625	0.8584326	0.123984772		-0.962452026	-0.691773509	0.548087786	0.979120811	0.78628566	0.995891602
2-Hydroxychromene-2-carboxylate		0.394558308	-0.276370558	0.255150596		0.973295639	0.773191067	0.856887496	-0.713383191	-0.954066927	-0.985656335	0.911295177	-0.745437065	-0.173443381	0.975000835	0.999904781	-0.789871291	0.798753943	0.950274154	0.57499224	-0.319713108	-0.0269928	-0.660714983	0.660714983	-0.049425597	0.981127659	-0.715745088	-0.990928837		-0.015800408	-0.520771176	0.668075847	-0.054367398	-0.798694331	-0.167627396
Alkane		0.388873919	-0.212660883	-0.162993499		0.535075644	0.109061946	0.972981943	-0.019734563	-0.472346726	-0.822501009	0.939303858	-0.066562668	0.564851592	0.541437885	0.724299559	-0.135601681	0.991690599	0.461368182	0.983188559	0.434201512	0.679867758	-0.997230095	0.997230095	-0.733885237	0.836467245	-0.023110006	-0.802225394		-0.710620284	-0.969291311	0.997914269	0.659523108	-0.149975883	0.569712387
2-Oxohept-3-enedioate		0.387612987	-0.312218296	-0.104681751		0.705417259	0.321860307	0.999893875	-0.235905462	-0.652111078	-0.926201052	0.991328737	-0.281182688	0.372627672	0.710747883	0.856490875	-0.347060639	0.996005498	0.642649235	0.920265575	0.228695348	0.504815235	-0.957421709	0.957421709	-0.569263477	0.93534004	-0.23918504	-0.91253006		-0.541285388	-0.892977718	0.960218567	0.48097791	-0.360643992	0.378098515
1-Oxa-2-oxo-3-hydroxycycloheptane		0.384618104	-0.976541027	0.248266958		0.992257103	0.836550142	0.796873854	-0.784204167	-0.980625219	-0.961969071	0.862059999	-0.812418821	-0.277723222	0.99316643	0.992700696	-0.850900666	0.729864022	0.978117769	0.484241776	-0.419164608	-0.133692885	-0.576691041	0.576691041	0.057620635	0.954837163	-0.786294647	-0.970886075		0.091170468	-0.426532645	0.584709211	-0.160791492	-0.858440061	-0.272048158
_S_-1-Phenylethanol		0.383416554	-0.241855178	-0.428132262		0.266020011	-0.184984471	0.863655826	0.272123895	-0.195351621	-0.621345723	0.798777333	0.226734414	0.780577236	0.273289491	0.492258579	0.158641574	0.911311183	0.183161425	0.993766692	0.677594665	0.863877538	-0.975703214	0.975703214	-0.899821199	0.640745842	0.268873542	-0.593723261		-0.884636944	-0.998901734	0.973498044	0.849754552	0.144286113	0.784253002
5-Amino-6-_5'-phosphoribitylamino_uracil		0.380709929	-0.282707128	0.000210147		0.801039282	0.456192119	0.991373039	-0.374787836	-0.75547802	-0.971202365	0.999898736	-0.41781953	0.233641653	0.805535421	0.922477665	-0.479822862	0.97241443	0.747286259	0.853539343	0.084618298	0.373844117	-0.905228501	0.905228501	-0.443582513	0.976856865	-0.377915823	-0.962329875		-0.413183677	-0.817985562	0.90936962	0.348295449	-0.492513923	0.239376642
3'-AMP		0.380604002	-0.113210611	0.249359469		0.957407941	0.732896178	0.886853297	-0.669121274	-0.933925475	-0.994142585	0.934804137	-0.703209605	-0.112795925	0.95956037	0.998872634	-0.750825242	0.834105858	0.929415785	0.624024994	-0.261077456	0.034285686	-0.705451057	0.705451057	-0.110508062	0.991128933	-0.671626503	-0.997299577		-0.077013219	-0.572082405	0.7123973	0.006894215	-0.760338278	-0.106929207
3'-CMP		0.380604002	-0.113210611	0.249359469		0.957407941	0.732896178	0.886853297	-0.669121274	-0.933925475	-0.994142585	0.934804137	-0.703209605	-0.112795925	0.95956037	0.998872634	-0.750825242	0.834105858	0.929415785	0.624024994	-0.261077456	0.034285686	-0.705451057	0.705451057	-0.110508062	0.991128933	-0.671626503	-0.997299577		-0.077013219	-0.572082405	0.7123973	0.006894215	-0.760338278	-0.106929207
3'-UMP		0.380604002	-0.113210611	0.249359469		0.957407941	0.732896178	0.886853297	-0.669121274	-0.933925475	-0.994142585	0.934804137	-0.703209605	-0.112795925	0.95956037	0.998872634	-0.750825242	0.834105858	0.929415785	0.624024994	-0.261077456	0.034285686	-0.705451057	0.705451057	-0.110508062	0.991128933	-0.671626503	-0.997299577		-0.077013219	-0.572082405	0.7123973	0.006894215	-0.760338278	-0.106929207
Guanosine_3'-phosphate		0.380604002	-0.113210611	0.249359469		0.957407941	0.732896178	0.886853297	-0.669121274	-0.933925475	-0.994142585	0.934804137	-0.703209605	-0.112795925	0.95956037	0.998872634	-0.750825242	0.834105858	0.929415785	0.624024994	-0.261077456	0.034285686	-0.705451057	0.705451057	-0.110508062	0.991128933	-0.671626503	-0.997299577		-0.077013219	-0.572082405	0.7123973	0.006894215	-0.760338278	-0.106929207
Capecitabine		0.378511623	-0.273565074	-0.37484841		0.357856665	-0.089227602	0.908293819	0.177937299	-0.289137374	-0.694099808	0.853137312	0.131630712	0.71657473	0.364895615	0.574008033	0.062564129	0.946807954	0.277231013	0.999887465	0.603415557	0.81120394	-0.992299734	0.992299734	-0.853491873	0.71188524	0.17461395	-0.668646977		-0.835479717	-0.998758335	0.99103173	0.794880068	0.04806334	0.720679248
Cocaine		0.378511623	-0.273565074	-0.37484841		0.357856665	-0.089227602	0.908293819	0.177937299	-0.289137374	-0.694099808	0.853137312	0.131630712	0.71657473	0.364895615	0.574008033	0.062564129	0.946807954	0.277231013	0.999887465	0.603415557	0.81120394	-0.992299734	0.992299734	-0.853491873	0.71188524	0.17461395	-0.668646977		-0.835479717	-0.998758335	0.99103173	0.794880068	0.04806334	0.720679248
Irinotecan		0.378511623	-0.273565074	-0.37484841		0.357856665	-0.089227602	0.908293819	0.177937299	-0.289137374	-0.694099808	0.853137312	0.131630712	0.71657473	0.364895615	0.574008033	0.062564129	0.946807954	0.277231013	0.999887465	0.603415557	0.81120394	-0.992299734	0.992299734	-0.853491873	0.71188524	0.17461395	-0.668646977		-0.835479717	-0.998758335	0.99103173	0.794880068	0.04806334	0.720679248
Lidocaine		0.378511623	-0.273565074	-0.37484841		0.357856665	-0.089227602	0.908293819	0.177937299	-0.289137374	-0.694099808	0.853137312	0.131630712	0.71657473	0.364895615	0.574008033	0.062564129	0.946807954	0.277231013	0.999887465	0.603415557	0.81120394	-0.992299734	0.992299734	-0.853491873	0.71188524	0.17461395	-0.668646977		-0.835479717	-0.998758335	0.99103173	0.794880068	0.04806334	0.720679248
Monoethylglycinexylidide		0.378511623	-0.273565074	-0.37484841		0.357856665	-0.089227602	0.908293819	0.177937299	-0.289137374	-0.694099808	0.853137312	0.131630712	0.71657473	0.364895615	0.574008033	0.062564129	0.946807954	0.277231013	0.999887465	0.603415557	0.81120394	-0.992299734	0.992299734	-0.853491873	0.71188524	0.17461395	-0.668646977		-0.835479717	-0.998758335	0.99103173	0.794880068	0.04806334	0.720679248
NPC		0.378511623	-0.273565074	-0.37484841		0.357856665	-0.089227602	0.908293819	0.177937299	-0.289137374	-0.694099808	0.853137312	0.131630712	0.71657473	0.364895615	0.574008033	0.062564129	0.946807954	0.277231013	0.999887465	0.603415557	0.81120394	-0.992299734	0.992299734	-0.853491873	0.71188524	0.17461395	-0.668646977		-0.835479717	-0.998758335	0.99103173	0.794880068	0.04806334	0.720679248
XTP		0.377440713	-0.061602249	-0.047151093		0.496120082	0.063763143	0.96148094	0.025734203	-0.43179188	-0.795796365	0.922737134	-0.021137456	0.601778653	0.502660457	0.692208751	-0.090424158	0.984817592	0.420561216	0.9904724	0.474701251	0.712500327	-0.999580277	0.999580277	-0.764004492	0.810691252	0.022358961	-0.774257196		-0.741868302	-0.979467969	0.999817119	0.693010827	-0.10487777	0.606482216
Pectate		0.377370148	-0.578802366	0.275068921		0.991427736	0.832966521	0.800789013	-0.780149061	-0.979329493	-0.963726527	0.865340251	-0.808606718	-0.27146495	0.992385819	0.993464613	-0.847463595	0.734297673	0.976742961	0.489925964	-0.413246664	-0.127240056	-0.581995965	0.581995965	0.051121804	0.956750785	-0.782256752	-0.972424551		0.084687218	-0.432410301	0.58997674	-0.154364347	-0.855083617	-0.265779445
CDP-4-dehydro-3,6-dideoxy-D-glucose_epimer		0.376962424	-0.231952499	0.517392287		0.989685868	0.951853822	0.608232069	-0.920627284	-0.99747323	-0.855155132	0.696887849	-0.937911705	-0.522427024	0.988576228	0.925224357	-0.959710169	0.52256061	0.998278319	0.235006081	-0.6448267	-0.391596405	-0.339514815	0.339514815	0.32018437	0.841924398	-0.921940254	-0.872663793		0.351870617	-0.171531698	0.348762183	-0.416656325	-0.963689702	-0.517385023
Chitobiose		0.376128184	-0.329541279	0.016312655		0.8427258	0.520134723	0.979112641	-0.441675377	-0.801429017	-0.986042537	0.996171816	-0.483230843	0.161809489	0.846765778	0.948271894	-0.542785454	0.952721442	0.793942376	0.81309177	0.011422068	0.304918569	-0.871679944	0.871679944	-0.376758791	0.989897781	-0.444701914	-0.979656539		-0.345386004	-0.773663538	0.876464347	0.278714001	-0.554925363	0.16763131
Sinapoyl_aldehyde		0.373527649	0.175709288	-0.118196512		-0.145277175	-0.565559139	0.587060235	0.637041868	0.216706034	-0.252636338	0.488356306	0.600221874	0.966350754	-0.13780405	0.099462834	0.543305715	0.667914133	-0.228808657	0.864436895	0.916620147	0.993642162	-0.804511792	0.804511792	-0.999338255	0.276753803	0.634435754	-0.2188376		-0.997549147	-0.895195578	0.798623179	0.990185025	0.531056153	0.967852188
1-Hydroxy-2-naphthoate		0.36668889	-0.418083251	-0.330012913		0.558648297	0.137004943	0.979096515	-0.047875428	-0.496974932	-0.838188033	0.948590823	-0.094628015	0.54139507	0.564893614	0.743424332	-0.163442051	0.994919403	0.48616392	0.977658058	0.40866767	0.658951822	-0.994740725	0.994740725	-0.714469938	0.851564625	-0.051247497	-0.818716026		-0.690529998	-0.961983535	0.995701248	0.63809862	-0.177752169	0.546348208
1-Hydroxy-2-aminoethylphosphonate		0.363963315	0.120294234	0.061400545		0.300798951	-0.149228187	0.881366095	0.237052891	-0.230784969	-0.649348486	0.820067286	0.191269216	0.757398983	0.307989837	0.523497718	0.122736004	0.925640965	0.218687987	0.997155474	0.650481847	0.845044979	-0.983006098	0.983006098	-0.883410516	0.668163532	0.233771561	-0.622510473		-0.86714765	-0.999943788	0.981150439	0.830080008	0.108310219	0.76123979
N-Acetyl-L-2-amino-6-oxopimelate		0.356454047	-0.324979139	-0.162900685		0.659243274	0.261420869	0.996977544	-0.174059391	-0.602927875	-0.900539616	0.981050364	-0.220011805	0.43049285	0.664900861	0.822181349	-0.287135803	0.999656504	0.592977318	0.943141559	0.289722633	0.558326828	-0.973743453	0.973743453	-0.620052375	0.911130673	-0.177383074	-0.884876157		-0.593310167	-0.919622262	0.975938298	0.535390055	-0.301016613	0.435812841
Dihydrolipoylprotein		0.353398047	-0.536044002	0.078218622		0.942621918	0.699773602	0.907787429	-0.633088824	-0.9159033	-0.998152292	0.950610175	-0.668665892	-0.065500884	0.945115408	0.995493059	-0.718624255	0.859350625	0.910849622	0.660415397	-0.214958686	0.081689952	-0.738301109	0.738301109	-0.157563558	0.996320615	-0.635698672	-0.999661543		-0.124256239	-0.610372844	0.744908066	0.054356142	-0.728647494	-0.059609997
Selenocysteine		0.349964133	-0.357833304	-0.060366716		0.796778066	0.449875939	0.992276781	-0.368209933	-0.750817209	-0.969489966	0.999974465	-0.411372189	0.24052461	0.801317056	0.919719379	-0.473594763	0.974042649	0.742559564	0.857209361	0.091675675	0.38040593	-0.908216338	0.908216338	-0.449921115	0.975316927	-0.371346844	-0.960379444		-0.419625165	-0.822040548	0.912294042	0.354927996	-0.486335531	0.246249564
6-Oxo-2-hydroxy-7-_4'-chlorophenyl_-3,8,8-trichloroocta-2E,4E,7E-		0.348349652	-0.265653917	0.565744176		0.975592063	0.972764564	0.544829297	-0.948139301	-0.988957238	-0.812369588	0.639158044	-0.96199213	-0.586993871	0.973906557	0.893005888	-0.978614568	0.454851642	0.990720845	0.15890253	-0.702171242	-0.461789627	-0.265531489	0.265531489	0.392704006	0.797532469	-0.949207043	-0.832156462		0.423417756	-0.094596681	0.275013908	-0.485915134	-0.981498708	-0.582205096
5'-Deoxy-5-fluorocytidine		0.348178987	-0.193261728	0.325095375		0.997469426	0.864583851	0.763514117	-0.816185567	-0.989678198	-0.94602926	0.833799578	-0.842363604	-0.328569789	0.997977718	0.984854429	-0.877710388	0.692361975	0.987822866	0.436883169	-0.46699607	-0.186363994	-0.532293061	0.532293061	0.110790265	0.937628875	-0.818131656	-0.956726694		0.144158812	-0.377680632	0.540604888	-0.213208827	-0.884576951	-0.322989348
CDP-glycerol		0.345496566	-0.259643816	0.270089164		0.989063299	0.823439613	0.810855422	-0.769401186	-0.97574934	-0.968124434	0.873735375	-0.798487883	-0.255064033	0.990148541	0.995261443	-0.838316581	0.745731673	0.972956765	0.504675211	-0.397706359	-0.110359778	-0.595736173	0.595736173	0.034136577	0.961557993	-0.77155341	-0.976248741		0.067735983	-0.447676381	0.60361768	-0.137545735	-0.846145681	-0.249352396
S-Methyl-5-thio-D-ribulose_1-phosphate		0.345211897	-0.559885382	-0.396387297		0.613477893	0.203703378	0.9906133	-0.115338393	-0.554540895	-0.873162994	0.967829332	-0.161757881	0.483276629	0.619422005	0.786967042	-0.229808141	0.999450803	0.544167501	0.961198156	0.345988233	0.606556742	-0.985532797	0.985532797	-0.665500593	0.885079378	-0.118691417	-0.855685091		-0.640016407	-0.941303948	0.987154228	0.584549202	-0.243917863	0.48843559
Diacylglycerol		0.34416661	-0.264435761	-0.196652566		0.557971123	0.136196361	0.97893017	-0.047060115	-0.496266468	-0.837742595	0.948332165	-0.093815412	0.542081153	0.5642199	0.742878171	-0.162636739	0.994836898	0.485450477	0.977829306	0.409412496	0.659565562	-0.994823996	0.994823996	-0.715040791	0.851136432	-0.050432319	-0.818247073		-0.691120153	-0.962206134	0.995776518	0.63872687	-0.176948875	0.547031669
Adenosine_3',5'-bisphosphate		0.343733797	-0.732984008	0.329843127		0.999001426	0.877577214	0.746158837	-0.831188385	-0.99312366	-0.937122673	0.818899667	-0.856328466	-0.353446129	0.999310239	0.979921788	-0.890082703	0.673026983	0.991593783	0.412928515	-0.490230484	-0.212295653	-0.509706296	0.509706296	0.137049057	0.928101909	-0.833060791	-0.948692023		0.170292425	-0.353047682	0.518155017	-0.238986238	-0.896608242	-0.347918523
Amide		0.343217	-0.138321322	-0.19693744		0.381210086	-0.064168979	0.918519946	0.153151458	-0.313103348	-0.711971639	0.865978205	0.106677123	0.698819507	0.388178254	0.594404998	0.037462919	0.954595961	0.301289099	0.999948683	0.583185101	0.796252239	-0.995099021	0.995099021	-0.840126565	0.729309582	0.149814203	-0.687122475		-0.821406006	-0.997190953	0.994076869	0.779380567	0.022946521	0.703029324
Stachyose		0.340707368	-0.21074721	-0.041336086		0.713655981	0.332907793	0.999995861	-0.247250983	-0.660930205	-0.930545841	0.992797322	-0.292383391	0.361752594	0.718923743	0.862467112	-0.358001827	0.994893453	0.651562975	0.915627807	0.217297939	0.494688196	-0.953980978	0.953980978	-0.559612235	0.939412023	-0.25052096	-0.917249678		-0.531417614	-0.887654271	0.956888055	0.470694601	-0.371524167	0.367248967
alpha,alpha'-Trehalose_6-phosphate		0.338818149	-0.359848796	0.051943013		0.898618644	0.614137637	0.949540038	-0.541103978	-0.864404516	-0.998596441	0.979704834	-0.579915851	0.048221212	0.901905047	0.97828764	-0.635019842	0.911857401	0.858096019	0.741403593	-0.102680502	0.194324537	-0.810107679	0.810107679	-0.268668688	0.999608637	-0.543940139	-0.996150737		-0.236115102	-0.696364168	0.815842582	0.167379113	-0.646171553	0.054115927
Campest-4-en-3-one		0.336710389	-0.419588649	0.001592604		0.881653415	0.584315724	0.960563668	-0.509404931	-0.845076712	-0.995930717	0.986491098	-0.549168713	0.08539199	0.885190681	0.969889151	-0.605805588	0.926515027	0.838374332	0.765884442	-0.065558554	0.23072722	-0.831383067	0.831383067	-0.304360326	0.997872996	-0.51230735	-0.992194475		-0.272145654	-0.722613096	0.836815747	0.203985068	-0.617296099	0.091271365
2-Amino-5-oxocyclohex-1-enecarbonyl-CoA		0.335184192	0.664132714	-0.378511623		-0.764803239	-0.970199754	-0.097365607	0.987980787	0.80954803	0.452474994	-0.21309104	0.979652211	0.893915614	-0.759917851	-0.585352854	0.963374033	0.006459762	-0.816773521	0.31369927	0.951201882	0.818432204	-0.208372136	0.208372136	-0.772161231	-0.430032201	0.987453272	0.483211966		-0.793098935	-0.374564549	0.198729366	0.833866128	0.959378026	0.891254369
Creatine		0.334744991	-0.368651662	-0.16540272		0.699510804	0.313991977	0.999738542	-0.227832713	-0.645797067	-0.923040241	0.990204087	-0.273208976	0.380316017	0.704885606	0.852177828	-0.33926567	0.99671222	0.636268851	0.923481179	0.23676639	0.511961648	-0.95978456	0.95978456	-0.576066819	0.932372112	-0.231118833	-0.909104325		-0.548244747	-0.896682288	0.962502952	0.488237222	-0.352891204	0.385768286
Salicylate		0.329846387	-0.37976137	-0.208263509		0.662288187	0.265334326	0.997284505	-0.178052713	-0.606159315	-0.902295945	0.981828284	-0.223967273	0.426827773	0.667925452	0.82448375	-0.291019292	0.99954196	0.596238954	0.941785393	0.285837558	0.554956727	-0.972811945	0.972811945	-0.616864563	0.912795005	-0.181373962	-0.886758584		-0.590039764	-0.918021216	0.975045722	0.531959359	-0.304882662	0.432158093
Divinyl_chlorophyllide_a		0.327084032	0.109162813	-0.591550196		-0.322195718	-0.705668328	0.430609319	0.766201771	0.390057391	-0.073083932	0.322103259	0.735248574	0.996967511	-0.315040033	-0.082533315	0.686470867	0.52196043	-0.401458326	0.758999026	0.973894026	0.99759062	-0.6835375	0.6835375	-0.98937938	0.098001891	0.764027849	-0.038358757		-0.993709003	-0.799591673	0.67631552	0.99911674	0.675838228	0.997409464
Penicilloic_acid		0.3238633	-0.805540592	0.286643033		0.998050067	0.868921586	0.757868413	-0.821180072	-0.990887194	-0.943174752	0.828966387	-0.847018955	-0.336772055	0.998492829	0.983309162	-0.881844998	0.68606004	0.989138696	0.429043006	-0.474669329	-0.194902156	-0.524909896	0.524909896	0.119430117	0.934569799	-0.823102092	-0.954159612		0.152760096	-0.369612938	0.533267363	-0.221698362	-0.888599997	-0.331208549
Dopamine		0.322025425	0.40959979	-0.511437947		-0.599828465	-0.890573578	0.129563799	0.927679117	0.656321367	0.239731793	0.012711244	0.909163972	0.971966577	-0.593771144	-0.38745194	0.878093579	0.231781805	-0.665637169	0.519730637	0.996283692	0.926922333	-0.423548922	0.423548922	-0.895558373	-0.215378374	0.926413224	0.273346733		-0.910018725	-0.57399496	0.41460657	0.936854408	0.871052053	0.970561874
Squalene		0.321928095	-0.719819736	0.054958846		0.9603033	0.739797597	0.88209419	-0.676666707	-0.937523099	-0.992988476	0.9311328	-0.710425121	-0.122925068	0.962381811	0.999304876	-0.757523362	0.828436042	0.933131624	0.616022123	-0.270910219	0.024089793	-0.698184945	0.698184945	-0.10036468	0.989721738	-0.67914872	-0.996498591		-0.0668394	-0.563686556	0.705202045	-0.003306008	-0.766923971	-0.11706527
Selenohomocysteine		0.319780313	-0.106164045	-0.108774284		0.466083918	0.029537078	0.951499913	0.059966102	-0.400638306	-0.774583606	0.908991305	0.013125648	0.62878629	0.472749607	0.667078271	-0.056253074	0.978292527	0.389232977	0.994608768	0.50457499	0.736120215	-0.999986003	0.999986003	-0.785659892	0.790158015	0.056595623	-0.752121596		-0.76440462	-0.98579951	0.999885395	0.717301812	-0.070746787	0.633364931
Glucobrassicin		0.319278516	0	0.030557467		0.545497408	0.121364589	0.975766757	-0.032115522	-0.483226696	-0.829481999	0.943480902	-0.078914981	0.554588356	0.551808836	0.732783206	-0.147861772	0.993207805	0.472320775	0.980851758	0.423011711	0.67073335	-0.996232444	0.996232444	-0.725416227	0.843190218	-0.03548981	-0.809557907		-0.701852079	-0.966171338	0.99703825	0.650163002	-0.162209188	0.559490248
Glucoerucin		0.319278516	0	0.030557467		0.545497408	0.121364589	0.975766757	-0.032115522	-0.483226696	-0.829481999	0.943480902	-0.078914981	0.554588356	0.551808836	0.732783206	-0.147861772	0.993207805	0.472320775	0.980851758	0.423011711	0.67073335	-0.996232444	0.996232444	-0.725416227	0.843190218	-0.03548981	-0.809557907		-0.701852079	-0.966171338	0.99703825	0.650163002	-0.162209188	0.559490248
Glucoiberverin		0.319278516	0	0.030557467		0.545497408	0.121364589	0.975766757	-0.032115522	-0.483226696	-0.829481999	0.943480902	-0.078914981	0.554588356	0.551808836	0.732783206	-0.147861772	0.993207805	0.472320775	0.980851758	0.423011711	0.67073335	-0.996232444	0.996232444	-0.725416227	0.843190218	-0.03548981	-0.809557907		-0.701852079	-0.966171338	0.99703825	0.650163002	-0.162209188	0.559490248
Sinalbin		0.319278516	0	0.030557467		0.545497408	0.121364589	0.975766757	-0.032115522	-0.483226696	-0.829481999	0.943480902	-0.078914981	0.554588356	0.551808836	0.732783206	-0.147861772	0.993207805	0.472320775	0.980851758	0.423011711	0.67073335	-0.996232444	0.996232444	-0.725416227	0.843190218	-0.03548981	-0.809557907		-0.701852079	-0.966171338	0.99703825	0.650163002	-0.162209188	0.559490248
2-Hydroxy-5-methyl-cis,cis-muconic_semialdehyde		0.318059523	0.262997162	-0.427365833		-0.471261745	-0.811104943	0.278752592	0.860159456	0.534035664	0.089404132	0.164526056	0.835315362	0.996408739	-0.464590084	-0.242847467	0.795175744	0.376925648	-0.54449035	0.64353025	0.997801199	0.973184566	-0.556298986	0.556298986	-0.95277616	-0.064468625	0.8584326	0.123984772		-0.962452026	-0.691773509	0.548087786	0.979120811	0.78628566	0.995891602
2,4-Dihydroxy-6-amino-1,3,5-triazine		0.315202232	0.274174963	0.231946728		-0.041764556	-0.476873856	0.667941293	0.553564384	0.11417313	-0.351731748	0.576322559	0.513931905	0.934420085	-0.03422088	0.202239337	0.453201216	0.74157765	-0.126497478	0.911963862	0.870159384	0.976582172	-0.861831358	0.861831358	-0.990160348	0.375031467	0.550749498	-0.318967082		-0.984892727	-0.936631006	0.856794272	0.970321827	0.440207819	0.936506091
S-Formylglutathione		0.309475544	-0.157522452	-0.161540573		0.464199686	0.027409433	0.950842925	0.062090642	-0.398687184	-0.773235632	0.908102053	0.015253941	0.630439946	0.470872903	0.665491049	-0.054127811	0.977849223	0.387271445	0.994827238	0.506411531	0.737559228	-0.999972477	0.999972477	-0.786974931	0.788851656	0.05872059	-0.750717155		-0.765775215	-0.986154709	0.999850905	0.718783251	-0.068623454	0.635010648
Cellulose		0.30370585	-0.239482333	0.879303778		0.874266429	0.998671298	0.2866295	-0.999278553	-0.907195202	-0.615267695	0.396704834	-0.999960499	-0.791230961	0.870576846	0.730123008	-0.996936344	0.18564374	0.912348123	-0.125567373	-0.874265669	-0.692890719	0.01672273	-0.01672273	0.635803154	0.595361256	-0.999401081	-0.642308535		0.661407122	0.189585854	-0.006874447	-0.712383426	-0.995695288	-0.787607745
Teasterone		0.303463098	-0.275003624	-0.014402278		0.817270043	0.480600717	0.987373913	-0.400255948	-0.773288682	-0.977413472	0.999124018	-0.442757937	0.206692371	0.821596945	0.93279014	-0.503876692	0.96559959	0.765357738	0.838820354	0.057060391	0.348079778	-0.893144609	0.893144609	-0.418655052	0.98239282	-0.40334764	-0.969473343		-0.387869631	-0.801782598	0.897531004	0.322267562	-0.516367857	0.212463735
5-Amino-6-_1-D-ribitylamino_uracil		0.302354168	-0.20502046	0.038614063		0.836505472	0.510319703	0.981376825	-0.431372031	-0.79452718	-0.984071204	0.997107583	-0.473173073	0.173099893	0.840618215	0.944574189	-0.533131713	0.956138579	0.786927621	0.819705025	0.0228725	0.315805144	-0.877235093	0.877235093	-0.387342137	0.988209181	-0.434415505	-0.977294107		-0.35611054	-0.780868708	0.881920595	0.28969386	-0.545362113	0.178910198
2-Hydroxy-6-keto-2,4-heptadienoate		0.302279549	0.074849521	-0.173549583		-0.058852032	-0.491841962	0.655111136	0.567731445	0.131153061	-0.335664972	0.562256747	0.528532901	0.940376911	-0.051314367	0.185454749	0.468385557	0.729991572	-0.143450046	0.904811265	0.878462596	0.980120045	-0.853027867	0.853027867	-0.992409549	0.359116776	0.564948865	-0.302705531		-0.987711182	-0.930500507	0.84784672	0.974316943	0.455505057	0.942368146
2-Dehydro-3-deoxy-D-galactonate		0.302123537	0.070797991	-0.390626406		-0.221075267	-0.627419511	0.522942012	0.694538555	0.291278312	-0.177337342	0.419669717	0.660062718	0.983296942	-0.213706683	0.022501897	0.606374632	0.608587136	-0.303131886	0.823132422	0.944695824	0.999362827	-0.756359092	0.756359092	-0.999170162	0.201893204	0.692105562	-0.143007285		-0.999974814	-0.858196597	0.749879717	0.998009981	0.594762583	0.984354105
4,4'-Diapophytoene		0.299480177	-0.245262229	-0.147707767		0.612227383	0.202153774	0.990395737	-0.11376628	-0.553223288	-0.872390531	0.967429943	-0.160195989	0.484661477	0.618178851	0.785989644	-0.228267678	0.99939711	0.542839114	0.961633507	0.347472591	0.607814157	-0.985799778	0.985799778	-0.666680956	0.884341696	-0.117119925	-0.854865065		-0.641231561	-0.941836969	0.987405833	0.585832468	-0.242382826	0.489815894
Aminopropylcadaverine		0.299225044	-0.855524964	0.284622743		0.999011413	0.877684638	0.746009613	-0.831312967	-0.993149871	-0.937044435	0.818771022	-0.856444181	-0.353655764	0.999318537	0.97987708	-0.890184829	0.672861211	0.991622756	0.412724394	-0.490425804	-0.212514648	-0.509513471	0.509513471	0.137271048	0.928018444	-0.833184743	-0.948621136		0.170513256	-0.352837995	0.517963327	-0.239203848	-0.89670746	-0.348128622
Fatty_acid		0.296340322	-0.850480386	0.493225256		0.994738166	0.938447609	0.640347497	-0.903798937	-0.999550513	-0.875741335	0.725780353	-0.922859744	-0.486933622	0.99393642	0.940039359	-0.947348046	0.557167345	0.999845662	0.27476379	-0.612861907	-0.353440755	-0.377893685	0.377893685	0.280970209	0.863394226	-0.905238661	-0.891999886		0.31309446	-0.211885052	0.386993905	-0.378934677	-0.951898372	-0.481769735
2-Aminomuconate_semialdehyde		0.296163895	-0.113310693	0.106476462		0.870473494	0.565340094	0.966753315	-0.489313171	-0.832451571	-0.993573064	0.990024536	-0.529641705	0.108473353	0.874164459	0.963980733	-0.587193203	0.934990936	0.825508672	0.780588533	-0.042401786	0.253228527	-0.844045642	0.844045642	-0.326367351	0.996093018	-0.492254805	-0.989035997		-0.294386254	-0.738448261	0.849286361	0.226631669	-0.598886584	0.114339057
Cobalt-precorrin_5A		0.293408055	0.415804686	-0.843093945		-0.601453433	-0.891496169	0.12754823	0.928436067	0.657853444	0.241704462	0.01067895	0.910008476	0.971486706	-0.595405281	-0.389324819	0.879064262	0.229804242	-0.667152548	0.517993196	0.996106576	0.926157742	-0.421706922	0.421706922	-0.894652205	-0.217362661	0.927176538	0.275301196		-0.909174266	-0.5723295	0.412756199	0.936141692	0.872048565	0.970070355
Lipopolysaccharide		0.289506618	-0.932885804	-0.570315724		0.705459677	0.321916969	0.999894746	-0.23596362	-0.652156448	-0.926223614	0.9913366	-0.28124012	0.372572134	0.710789981	0.856521765	-0.347116766	0.996000152	0.642695086	0.920242156	0.228637087	0.504763572	-0.95740443	0.95740443	-0.569214273	0.935361209	-0.239243149	-0.912554536		-0.541235066	-0.89295078	0.960201853	0.480925439	-0.360699811	0.37804311
1-Pyrroline-4-hydroxy-2-carboxylate		0.288759357	-1.33172491	1.007960561		0.963421247	0.983117842	0.502313968	-0.96281694	-0.980331552	-0.782263696	0.599991317	-0.974418455	-0.626654993	0.961370706	0.869440098	-0.987658734	0.409852975	0.982706069	0.109446524	-0.736820297	-0.505468224	-0.21709979	0.21709979	0.438098885	0.766440573	-0.963723552	-0.803452939		0.468089348	-0.044810578	0.226703209	-0.528915914	-0.989829131	-0.622044339
Phenanthracene		0.28698223	-0.191025262	0.35881697		0.996216539	0.932939859	0.652262183	-0.897006712	-0.99989676	-0.883172628	0.736433039	-0.916733797	-0.473236544	0.995532094	0.945250108	-0.942232927	0.570065144	0.999998089	0.289743167	-0.600449313	-0.338791613	-0.392303658	0.392303658	0.265951117	0.871166614	-0.898493943	-0.898949151		0.298227505	-0.227118524	0.401343956	-0.36443909	-0.946998041	-0.468028649
4-Amino-4-deoxychorismate		0.286032473	-0.201544724	0.039488148		0.845351515	0.524310225	0.978105424	-0.446062799	-0.804347757	-0.986845898	0.995731868	-0.487511608	0.156975907	0.84936022	0.94981486	-0.546891096	0.951222347	0.796909693	0.810231793	0.006526087	0.300251914	-0.869270005	0.869270005	-0.372218903	0.990580108	-0.449081973	-0.980627366		-0.340787006	-0.770552072	0.874096501	0.274008511	-0.558991831	0.162802419
_9Z,12Z,15Z_-Octadecatrienoyl-CoA		0.284432462	-0.930711998	-0.073298535		0.947985682	0.711428621	0.900765949	-0.645735031	-0.922381506	-0.997017874	0.945376416	-0.680805365	-0.081904435	0.950361637	0.996918207	-0.729964774	0.850823224	0.917515019	0.64797545	-0.230992844	0.065286141	-0.727107714	0.727107714	-0.141299962	0.994776198	-0.648309297	-0.999098421		-0.107919166	-0.597261794	0.733833914	0.037925373	-0.739813797	-0.076020418
Linoleoyl-CoA		0.284432462	-0.930711998	-0.073298535		0.947985682	0.711428621	0.900765949	-0.645735031	-0.922381506	-0.997017874	0.945376416	-0.680805365	-0.081904435	0.950361637	0.996918207	-0.729964774	0.850823224	0.917515019	0.64797545	-0.230992844	0.065286141	-0.727107714	0.727107714	-0.141299962	0.994776198	-0.648309297	-0.999098421		-0.107919166	-0.597261794	0.733833914	0.037925373	-0.739813797	-0.076020418
Benzoate		0.282423863	-0.348568615	0.037272877		0.909373268	0.633800645	0.941347607	-0.562092387	-0.876781982	-0.99961293	0.974351143	-0.600230745	0.023073696	0.912487627	0.983192682	-0.654255962	0.901239723	0.870744515	0.724283989	-0.127676519	0.169581141	-0.795099474	0.795099474	-0.24434723	0.999996041	-0.564881562	-0.998040932		-0.211590268	-0.678085562	0.801034032	0.142519564	-0.66517005	0.028974144
Carboxylate		0.279026145	-0.047583788	-0.099633294		0.355092276	-0.092174172	0.907052096	0.180848065	-0.286303722	-0.69196682	0.851590031	0.134563152	0.718635361	0.362139267	0.571582739	0.065516821	0.945851683	0.274387011	0.999838702	0.605772312	0.812930565	-0.991928919	0.991928919	-0.855029966	0.709804198	0.177526492	-0.666443975		-0.837101962	-0.998901362	0.990632023	0.796671867	0.051018472	0.72272731
Thiamin_monophosphate		0.276368029	-0.229008132	-0.060640771		0.733476164	0.359847201	0.999666126	-0.274972063	-0.682206452	-0.940676705	0.995828122	-0.319722613	0.334833566	0.738586483	0.8766443	-0.384665608	0.991585026	0.673077028	0.903706213	0.189179883	0.469529217	-0.944977047	0.944977047	-0.535584141	0.948867731	-0.278216563	-0.928308834		-0.506874078	-0.874064884	0.948153134	0.445165746	-0.398030253	0.340389451
GDP-D-mannuronate		0.275007048	0.344828497	-0.089267338		-0.649845364	-0.91787756	0.06578725	0.949689314	0.703298548	0.301422166	-0.051360068	0.933970189	0.954911339	-0.64408905	-0.445703776	0.906937961	0.168999726	-0.712069628	0.463943278	0.988721169	0.900983938	-0.364657705	0.364657705	-0.865220655	-0.277483296	0.948626494	0.334396524		-0.881596967	-0.520368133	0.355469344	0.912531056	0.900724447	0.953142328
Phenylacetaldehyde		0.27443334	-0.062703288	-0.25374072		0.124591409	-0.32442326	0.782164243	0.407710615	-0.052246282	-0.502175929	0.703929124	0.364475358	0.862371149	0.132078111	0.361929325	0.299015262	0.842610063	0.039844886	0.967395886	0.77633666	0.927348465	-0.934040149	0.934040149	-0.953216969	0.523644666	0.404625434	-0.471800888		-0.942509088	-0.981773601	0.930477153	0.916749356	0.285125522	0.865344385
D-glycero-D-manno-Heptose_1,7-bisphosphate		0.273212505	-0.175103097	0.006925214		0.786833509	0.435274735	0.994164952	-0.353022783	-0.739963062	-0.965370152	0.999958261	-0.396476879	0.256297014	0.791470114	0.913205413	-0.459191472	0.977599258	0.731555575	0.865480583	0.107877244	0.395413681	-0.914910094	0.914910094	-0.464402666	0.971592348	-0.356179606	-0.955714327		-0.43434893	-0.83120318	0.918841283	0.370103152	-0.472044051	0.261997819
5-Carboxy-2-pentenoyl-CoA		0.272862837	-0.365831516	-0.01243426		0.87969992	0.580964205	0.961702158	-0.505851982	-0.842864771	-0.995550605	0.987158245	-0.545717759	0.089499974	0.883264658	0.968876572	-0.602519511	0.92805875	0.836119355	0.768529426	-0.061443095	0.234737766	-0.833667577	0.833667577	-0.308285867	0.99759569	-0.508761489	-0.991671803		-0.276111466	-0.725457521	0.839066334	0.2080204	-0.61404655	0.095377149
Oxalureate		0.269221045	-0.311051939	-0.057748506		0.807902823	0.466444331	0.989792319	-0.385475672	-0.762998184	-0.973890599	0.999667542	-0.428289792	0.222390766	0.812328589	0.92687693	-0.489928874	0.969654167	0.754914759	0.847461823	0.07309899	0.3631019	-0.900258013	0.900258013	-0.433196829	0.979263215	-0.388588767	-0.965407281		-0.402633466	-0.81128401	0.904502112	0.33744062	-0.502537499	0.228141503
2,4-Dihydroxyhept-2-enedioate		0.266646063	-0.179020487	-0.077229456		0.651719227	0.251791548	0.996154052	-0.164240029	-0.594949669	-0.896163355	0.979071352	-0.210282198	0.439463852	0.657426329	0.816469461	-0.277578283	0.999867999	0.584925647	0.9464063	0.29924376	0.566564471	-0.975963141	0.975963141	-0.627838024	0.906979607	-0.167569458	-0.880191304		-0.601300519	-0.92349005	0.978062221	0.543778118	-0.291500955	0.444758107
dCTP		0.262622235	-0.375003055	-0.446422016		0.388082454	-0.056737418	0.921438103	0.14578992	-0.320165449	-0.717179935	0.869677376	0.099271524	0.693474654	0.395028807	0.60037564	0.030021981	0.956787434	0.308379921	0.999845545	0.577120969	0.791726132	-0.995807641	0.995807641	-0.836065116	0.734383204	0.142448949	-0.692512625		-0.817136958	-0.996605666	0.994858448	0.774694216	0.015502719	0.697715157
L-Ascorbate_6-phosphate		0.262612105	-0.3068276	0.098594933		0.950172499	0.716289873	0.897729396	-0.651019949	-0.925040753	-0.996458148	0.943090751	-0.685873567	-0.088820918	0.952498656	0.997438756	-0.734691787	0.847155152	0.920253666	0.642672553	-0.237741321	0.058357598	-0.7223245	0.7223245	-0.134424426	0.994043613	-0.653578988	-0.998779642		-0.101015328	-0.591679774	0.729100481	0.030987673	-0.744466482	-0.082940278
1,1,1-Trichloro-2,2-bis_4-chlorophenyl_ethane		0.262542102	-0.07826164	-0.136160024		0.347931976	-0.099787263	0.903805471	0.18836501	-0.278967169	-0.686425015	0.847555796	0.142138002	0.723932903	0.354999466	0.565290212	0.073146819	0.943341371	0.267024187	0.999672091	0.61183991	0.817360884	-0.990930133	0.990930133	-0.858971227	0.704395949	0.185048161	-0.660722217		-0.841261483	-0.999230564	0.989558602	0.801271318	0.058655367	0.727992199
1,6-Naphthalenedisulfonic_acid		0.262542102	-0.07826164	-0.136160024		0.347931976	-0.099787263	0.903805471	0.18836501	-0.278967169	-0.686425015	0.847555796	0.142138002	0.723932903	0.354999466	0.565290212	0.073146819	0.943341371	0.267024187	0.999672091	0.61183991	0.817360884	-0.990930133	0.990930133	-0.858971227	0.704395949	0.185048161	-0.660722217		-0.841261483	-0.999230564	0.989558602	0.801271318	0.058655367	0.727992199
1'-Hydroxy-gamma-carotene		0.262542102	-0.07826164	-0.136160024		0.347931976	-0.099787263	0.903805471	0.18836501	-0.278967169	-0.686425015	0.847555796	0.142138002	0.723932903	0.354999466	0.565290212	0.073146819	0.943341371	0.267024187	0.999672091	0.61183991	0.817360884	-0.990930133	0.990930133	-0.858971227	0.704395949	0.185048161	-0.660722217		-0.841261483	-0.999230564	0.989558602	0.801271318	0.058655367	0.727992199
1-Naphthalenesulfonic_acid		0.262542102	-0.07826164	-0.136160024		0.347931976	-0.099787263	0.903805471	0.18836501	-0.278967169	-0.686425015	0.847555796	0.142138002	0.723932903	0.354999466	0.565290212	0.073146819	0.943341371	0.267024187	0.999672091	0.61183991	0.817360884	-0.990930133	0.990930133	-0.858971227	0.704395949	0.185048161	-0.660722217		-0.841261483	-0.999230564	0.989558602	0.801271318	0.058655367	0.727992199
2,6-Naphthalenedisulfonic_acid		0.262542102	-0.07826164	-0.136160024		0.347931976	-0.099787263	0.903805471	0.18836501	-0.278967169	-0.686425015	0.847555796	0.142138002	0.723932903	0.354999466	0.565290212	0.073146819	0.943341371	0.267024187	0.999672091	0.61183991	0.817360884	-0.990930133	0.990930133	-0.858971227	0.704395949	0.185048161	-0.660722217		-0.841261483	-0.999230564	0.989558602	0.801271318	0.058655367	0.727992199
2-Naphthalenesulfonic_acid		0.262542102	-0.07826164	-0.136160024		0.347931976	-0.099787263	0.903805471	0.18836501	-0.278967169	-0.686425015	0.847555796	0.142138002	0.723932903	0.354999466	0.565290212	0.073146819	0.943341371	0.267024187	0.999672091	0.61183991	0.817360884	-0.990930133	0.990930133	-0.858971227	0.704395949	0.185048161	-0.660722217		-0.841261483	-0.999230564	0.989558602	0.801271318	0.058655367	0.727992199
6-Hydroxynicotinate		0.262542102	-0.07826164	-0.136160024		0.347931976	-0.099787263	0.903805471	0.18836501	-0.278967169	-0.686425015	0.847555796	0.142138002	0.723932903	0.354999466	0.565290212	0.073146819	0.943341371	0.267024187	0.999672091	0.61183991	0.817360884	-0.990930133	0.990930133	-0.858971227	0.704395949	0.185048161	-0.660722217		-0.841261483	-0.999230564	0.989558602	0.801271318	0.058655367	0.727992199
Chloroxanthin		0.262542102	-0.07826164	-0.136160024		0.347931976	-0.099787263	0.903805471	0.18836501	-0.278967169	-0.686425015	0.847555796	0.142138002	0.723932903	0.354999466	0.565290212	0.073146819	0.943341371	0.267024187	0.999672091	0.61183991	0.817360884	-0.990930133	0.990930133	-0.858971227	0.704395949	0.185048161	-0.660722217		-0.841261483	-0.999230564	0.989558602	0.801271318	0.058655367	0.727992199
Rhodovibrin		0.262542102	-0.07826164	-0.136160024		0.347931976	-0.099787263	0.903805471	0.18836501	-0.278967169	-0.686425015	0.847555796	0.142138002	0.723932903	0.354999466	0.565290212	0.073146819	0.943341371	0.267024187	0.999672091	0.61183991	0.817360884	-0.990930133	0.990930133	-0.858971227	0.704395949	0.185048161	-0.660722217		-0.841261483	-0.999230564	0.989558602	0.801271318	0.058655367	0.727992199
D-Galactosamine_6-phosphate		0.262022087	-0.637052691	0.462879929		0.990374433	0.950343663	0.612105613	-0.918707346	-0.997808651	-0.857679314	0.700385926	-0.936204573	-0.518251874	0.989301314	0.927068345	-0.958324885	0.52672287	0.998553161	0.239755504	-0.641082069	-0.387093029	-0.344109502	0.344109502	0.315548774	0.844552503	-0.920035508	-0.875040843		0.347289922	-0.176346341	0.353340188	-0.412206788	-0.962372658	-0.51319493
3-Aminopropanal		0.260233265	-0.008246362	-0.212931545		0.044221587	-0.399601378	0.729405006	0.47997431	0.028406106	-0.430848797	0.644396876	0.438338564	0.900368072	0.051762014	0.285623233	0.374947873	0.796468151	-0.040813233	0.94383749	0.824610289	0.954489554	-0.902216773	0.902216773	-0.974478347	0.453281597	0.477009682	-0.399207354		-0.966375678	-0.963263078	0.897925374	0.945961011	0.361445176	0.902920704
_Alginate_n		0.259386629	-0.597756613	0.60642701		0.96884114	0.979054874	0.520377198	-0.95692606	-0.984263106	-0.795184169	0.616673532	-0.969479522	-0.610137084	0.966943757	0.879631867	-0.984148643	0.428934289	0.986380984	0.13031436	-0.722447309	-0.487221042	-0.237568809	0.237568809	0.419108214	0.779771619	-0.957900828	-0.815789064		0.449412489	-0.065797843	0.247124171	-0.510961402	-0.986620381	-0.605449991
Maleylpyruvate		0.257766513	0.140949364	-0.381125949		-0.375096222	-0.74452199	0.37899977	0.801238368	0.44138943	-0.016695779	0.268174596	0.772320415	0.999770063	-0.36808765	-0.138631954	0.726405419	0.473002154	-0.452494984	0.721053623	0.9851507	0.992087089	-0.641264873	0.641264873	-0.979601894	0.041694763	0.79921366	0.018083438		-0.985807067	-0.764433638	0.633676555	0.995154204	0.716347888	0.999879216
_6Z,9Z,12Z,15Z,18Z,21Z_-Tetracosahexaenoyl-CoA		0.256339753	-0.355094959	-0.551015169		0.252615288	-0.19860632	0.856576383	0.285453115	-0.18172101	-0.610411013	0.790350295	0.240230315	0.789177374	0.259912322	0.480130027	0.172329732	0.905509085	0.169499378	0.99212372	0.687736657	0.870785308	-0.972568351	0.972568351	-0.905789452	0.630028325	0.282215751	-0.582497906		-0.891023336	-0.998155219	0.970230167	0.85698952	0.158006185	0.79278869
_6Z,9Z,12Z,15Z,18Z_-Tetracosapentaenoyl-CoA		0.256339753	-0.355094959	-0.551015169		0.252615288	-0.19860632	0.856576383	0.285453115	-0.18172101	-0.610411013	0.790350295	0.240230315	0.789177374	0.259912322	0.480130027	0.172329732	0.905509085	0.169499378	0.99212372	0.687736657	0.870785308	-0.972568351	0.972568351	-0.905789452	0.630028325	0.282215751	-0.582497906		-0.891023336	-0.998155219	0.970230167	0.85698952	0.158006185	0.79278869
L-Rhamnulose		0.253125825	-0.35334062	0.123713332		0.971942812	0.769486182	0.859873935	-0.709291608	-0.952306703	-0.986622083	0.913676723	-0.74154402	-0.16770726	0.973690789	0.999968171	-0.786287794	0.802242907	0.94844518	0.579745338	-0.314191818	-0.021173051	-0.665073554	0.665073554	-0.055239057	0.982236669	-0.711667509	-0.991694372		-0.021620826	-0.52573207	0.6723962	-0.048553673	-0.795177838	-0.161885514
Androst-4-ene-3,17-dione		0.253092694	-0.292481251	0.463468269		0.971450114	0.976807505	0.529535399	-0.953746704	-0.986107512	-0.801662634	0.625108281	-0.966785354	-0.601576688	0.969631461	0.884698976	-0.982183438	0.438629318	0.988093644	0.140975027	-0.714965768	-0.47779639	-0.24800697	0.24800697	0.40931459	0.786462905	-0.954756197	-0.821964859		0.439774334	-0.07653068	0.257536096	-0.501682518	-0.984809021	-0.596851266
Coniferyl_aldehyde		0.252231268	0.090213731	-0.043019316		0.022776991	-0.419177326	0.714559843	0.498686275	0.049846314	-0.411387744	0.62784178	0.457521992	0.909496684	0.030323456	0.264995869	0.394751707	0.783311144	-0.062241366	0.936531143	0.836557817	0.960668789	-0.89275574	0.89275574	-0.97907037	0.434052606	0.49575699	-0.379443842		-0.971670145	-0.957279286	0.88827513	0.952700823	0.38136685	0.911934544
Naringenin		0.247278122	-0.031598762	-0.2222397		0.074560143	-0.37155983	0.749856506	0.453093154	-0.001983457	-0.458073315	0.667337244	0.410822448	0.886729232	0.082086078	0.314614094	0.346602979	0.814475765	-0.010430996	0.953442319	0.807038519	0.944985469	-0.914906218	0.914906218	-0.967206587	0.480159754	0.450080802	-0.426885194		-0.958115385	-0.970979379	0.910886194	0.935669663	0.332944016	0.889442412
Dihydrokaempferol		0.247278122	-0.031598762	-0.2222397		0.074560143	-0.37155983	0.749856506	0.453093154	-0.001983457	-0.458073315	0.667337244	0.410822448	0.886729232	0.082086078	0.314614094	0.346602979	0.814475765	-0.010430996	0.953442319	0.807038519	0.944985469	-0.914906218	0.914906218	-0.967206587	0.480159754	0.450080802	-0.426885194		-0.958115385	-0.970979379	0.910886194	0.935669663	0.332944016	0.889442412
beta-D-Galactosyl-1,4-beta-D-glucosylceramide		0.243493854	-0.13459453	-0.019521823		0.711454698	0.32994767	0.999981913	-0.244209733	-0.658572463	-0.929392406	0.99241655	-0.289381608	0.364675773	0.7167394	0.860874964	-0.355070566	0.995205221	0.649179719	0.916884639	0.220359348	0.497412423	-0.9549171	0.9549171	-0.562209654	0.938331914	-0.24748233	-0.915995478		-0.534072761	-0.889094729	0.957794639	0.473460441	-0.36860946	0.37016537
D-Urobilinogen		0.242491942	-0.112524311	0		0.721144495	0.343024578	0.999969013	-0.25765211	-0.668958697	-0.934428157	0.994027777	-0.30264593	0.351710533	0.726353828	0.867857573	-0.368017856	0.993751054	0.659679584	0.911253456	0.206793076	0.48531784	-0.950702544	0.950702544	-0.550671491	0.943042454	-0.260912865	-0.921478211		-0.522281194	-0.882652889	0.953710604	0.461183467	-0.381482469	0.357229715
Amylose		0.241188042	-0.070025568	-0.043876147		0.536228658	0.110419119	0.973296286	-0.021099699	-0.473549785	-0.823276844	0.939771439	-0.067924998	0.563724331	0.542585345	0.725240321	-0.136954363	0.99186533	0.462579164	0.982938327	0.432971115	0.678865815	-0.997127607	0.997127607	-0.732957059	0.837214738	-0.024475039	-0.803039831		-0.709658946	-0.96895463	0.997825197	0.658496128	-0.15132572	0.568589693
_Z_-4-_2-Hydroxy-5-sulfonatophenyl_-2-oxo-3-butenoate		0.241008099	-0.090197809	0.510194732		0.908723106	0.999694074	0.358815773	-0.993477173	-0.936622011	-0.673562046	0.465514934	-0.997729232	-0.742320761	0.905546233	0.780080182	-0.99999799	0.259996867	0.940899088	-0.049587356	-0.834722715	-0.63591878	-0.059533277	0.059533277	0.57512474	0.654867444	-0.993856504	-0.698857184		0.602317625	0.11419864	0.06936177	-0.656822148	-0.999863411	-0.738352944
11_R_-HPETE		0.241008099	-0.090197809	0.510194732		0.908723106	0.999694074	0.358815773	-0.993477173	-0.936622011	-0.673562046	0.465514934	-0.997729232	-0.742320761	0.905546233	0.780080182	-0.99999799	0.259996867	0.940899088	-0.049587356	-0.834722715	-0.63591878	-0.059533277	0.059533277	0.57512474	0.654867444	-0.993856504	-0.698857184		0.602317625	0.11419864	0.06936177	-0.656822148	-0.999863411	-0.738352944
2,4-Dichloro-cis,cis-muconate		0.241008099	-0.090197809	0.510194732		0.908723106	0.999694074	0.358815773	-0.993477173	-0.936622011	-0.673562046	0.465514934	-0.997729232	-0.742320761	0.905546233	0.780080182	-0.99999799	0.259996867	0.940899088	-0.049587356	-0.834722715	-0.63591878	-0.059533277	0.059533277	0.57512474	0.654867444	-0.993856504	-0.698857184		0.602317625	0.11419864	0.06936177	-0.656822148	-0.999863411	-0.738352944
2-Formaminobenzoylacetate		0.241008099	-0.090197809	0.510194732		0.908723106	0.999694074	0.358815773	-0.993477173	-0.936622011	-0.673562046	0.465514934	-0.997729232	-0.742320761	0.905546233	0.780080182	-0.99999799	0.259996867	0.940899088	-0.049587356	-0.834722715	-0.63591878	-0.059533277	0.059533277	0.57512474	0.654867444	-0.993856504	-0.698857184		0.602317625	0.11419864	0.06936177	-0.656822148	-0.999863411	-0.738352944
2-Hydroxy-4-_1-oxo-1,3-dihydro-2H-inden-2-ylidene_-but-2-enoic_acid		0.241008099	-0.090197809	0.510194732		0.908723106	0.999694074	0.358815773	-0.993477173	-0.936622011	-0.673562046	0.465514934	-0.997729232	-0.742320761	0.905546233	0.780080182	-0.99999799	0.259996867	0.940899088	-0.049587356	-0.834722715	-0.63591878	-0.059533277	0.059533277	0.57512474	0.654867444	-0.993856504	-0.698857184		0.602317625	0.11419864	0.06936177	-0.656822148	-0.999863411	-0.738352944
2-Hydroxy-4-_2-oxo-1,3-dihydro-2H-inden-1-ylidene_but-2-enoic_acid		0.241008099	-0.090197809	0.510194732		0.908723106	0.999694074	0.358815773	-0.993477173	-0.936622011	-0.673562046	0.465514934	-0.997729232	-0.742320761	0.905546233	0.780080182	-0.99999799	0.259996867	0.940899088	-0.049587356	-0.834722715	-0.63591878	-0.059533277	0.059533277	0.57512474	0.654867444	-0.993856504	-0.698857184		0.602317625	0.11419864	0.06936177	-0.656822148	-0.999863411	-0.738352944
3-_2-Carboxyvinyl_naphthalene-2-carboxylic_acid		0.241008099	-0.090197809	0.510194732		0.908723106	0.999694074	0.358815773	-0.993477173	-0.936622011	-0.673562046	0.465514934	-0.997729232	-0.742320761	0.905546233	0.780080182	-0.99999799	0.259996867	0.940899088	-0.049587356	-0.834722715	-0.63591878	-0.059533277	0.059533277	0.57512474	0.654867444	-0.993856504	-0.698857184		0.602317625	0.11419864	0.06936177	-0.656822148	-0.999863411	-0.738352944
3-_6-_Carboxymethylene_cyclohexa-2,4-dien-1-ylidene_-2-oxopropanate		0.241008099	-0.090197809	0.510194732		0.908723106	0.999694074	0.358815773	-0.993477173	-0.936622011	-0.673562046	0.465514934	-0.997729232	-0.742320761	0.905546233	0.780080182	-0.99999799	0.259996867	0.940899088	-0.049587356	-0.834722715	-0.63591878	-0.059533277	0.059533277	0.57512474	0.654867444	-0.993856504	-0.698857184		0.602317625	0.11419864	0.06936177	-0.656822148	-0.999863411	-0.738352944
3-Sulfomuconate		0.241008099	-0.090197809	0.510194732		0.908723106	0.999694074	0.358815773	-0.993477173	-0.936622011	-0.673562046	0.465514934	-0.997729232	-0.742320761	0.905546233	0.780080182	-0.99999799	0.259996867	0.940899088	-0.049587356	-0.834722715	-0.63591878	-0.059533277	0.059533277	0.57512474	0.654867444	-0.993856504	-0.698857184		0.602317625	0.11419864	0.06936177	-0.656822148	-0.999863411	-0.738352944
4,5-seco-Dopa		0.241008099	-0.090197809	0.510194732		0.908723106	0.999694074	0.358815773	-0.993477173	-0.936622011	-0.673562046	0.465514934	-0.997729232	-0.742320761	0.905546233	0.780080182	-0.99999799	0.259996867	0.940899088	-0.049587356	-0.834722715	-0.63591878	-0.059533277	0.059533277	0.57512474	0.654867444	-0.993856504	-0.698857184		0.602317625	0.11419864	0.06936177	-0.656822148	-0.999863411	-0.738352944
6-Oxo-2-hydroxy-7-_4'-chlorophenyl_-3,8,8,8-tetrachloroocta-2E,4E-		0.241008099	-0.090197809	0.510194732		0.908723106	0.999694074	0.358815773	-0.993477173	-0.936622011	-0.673562046	0.465514934	-0.997729232	-0.742320761	0.905546233	0.780080182	-0.99999799	0.259996867	0.940899088	-0.049587356	-0.834722715	-0.63591878	-0.059533277	0.059533277	0.57512474	0.654867444	-0.993856504	-0.698857184		0.602317625	0.11419864	0.06936177	-0.656822148	-0.999863411	-0.738352944
9_S_-HPETE		0.241008099	-0.090197809	0.510194732		0.908723106	0.999694074	0.358815773	-0.993477173	-0.936622011	-0.673562046	0.465514934	-0.997729232	-0.742320761	0.905546233	0.780080182	-0.99999799	0.259996867	0.940899088	-0.049587356	-0.834722715	-0.63591878	-0.059533277	0.059533277	0.57512474	0.654867444	-0.993856504	-0.698857184		0.602317625	0.11419864	0.06936177	-0.656822148	-0.999863411	-0.738352944
cis,trans-4-Hydroxymuconic_semialdehyde		0.241008099	-0.090197809	0.510194732		0.908723106	0.999694074	0.358815773	-0.993477173	-0.936622011	-0.673562046	0.465514934	-0.997729232	-0.742320761	0.905546233	0.780080182	-0.99999799	0.259996867	0.940899088	-0.049587356	-0.834722715	-0.63591878	-0.059533277	0.059533277	0.57512474	0.654867444	-0.993856504	-0.698857184		0.602317625	0.11419864	0.06936177	-0.656822148	-0.999863411	-0.738352944
N-Acetylmuramic_acid_6-phosphate		0.240799106	-0.396728176	0.185701706		0.993788655	0.843605839	0.788948257	-0.79220877	-0.983090266	-0.958334693	0.855394992	-0.8199342	-0.290195145	0.994600428	0.991048009	-0.857661659	0.720910723	0.980741177	0.472820453	-0.430938429	-0.146571909	-0.566015944	0.566015944	0.070601252	0.950891593	-0.794264589	-0.967688199		0.104115686	-0.414732001	0.574107827	-0.173615748	-0.865038963	-0.284541665
Urate		0.237608053	-0.192525088	0.038251952		0.870343307	0.565121958	0.966820898	-0.489082543	-0.832305023	-0.993543098	0.990061758	-0.529417392	0.108736218	0.874036014	0.963910369	-0.586979141	0.935084689	0.825359402	0.780753786	-0.042137594	0.253484329	-0.844187418	0.844187418	-0.326617289	0.996069632	-0.492024615	-0.988996913		-0.294638955	-0.738626542	0.849425932	0.226889209	-0.598674799	0.114601748
_+_-Limonene		0.237295618	-0.228177627	0.087833551		0.938224428	0.690474493	0.913136963	-0.623022865	-0.910634431	-0.998854758	0.954545614	-0.658991694	-0.052587824	0.940809879	0.994183054	-0.709568901	0.865893699	0.905434497	0.670073309	-0.202307731	0.094575243	-0.746963866	0.746963866	-0.170324156	0.997345874	-0.6256602	-0.999914424		-0.137080955	-0.620568059	0.753475789	0.067267829	-0.719727248	-0.046692654
1-Methylnaphthalene		0.237295618	-0.228177627	0.087833551		0.938224428	0.690474493	0.913136963	-0.623022865	-0.910634431	-0.998854758	0.954545614	-0.658991694	-0.052587824	0.940809879	0.994183054	-0.709568901	0.865893699	0.905434497	0.670073309	-0.202307731	0.094575243	-0.746963866	0.746963866	-0.170324156	0.997345874	-0.6256602	-0.999914424		-0.137080955	-0.620568059	0.753475789	0.067267829	-0.719727248	-0.046692654
2,4,6-Trichlorophenol		0.237295618	-0.228177627	0.087833551		0.938224428	0.690474493	0.913136963	-0.623022865	-0.910634431	-0.998854758	0.954545614	-0.658991694	-0.052587824	0.940809879	0.994183054	-0.709568901	0.865893699	0.905434497	0.670073309	-0.202307731	0.094575243	-0.746963866	0.746963866	-0.170324156	0.997345874	-0.6256602	-0.999914424		-0.137080955	-0.620568059	0.753475789	0.067267829	-0.719727248	-0.046692654
2,6-Dichlorophenol		0.237295618	-0.228177627	0.087833551		0.938224428	0.690474493	0.913136963	-0.623022865	-0.910634431	-0.998854758	0.954545614	-0.658991694	-0.052587824	0.940809879	0.994183054	-0.709568901	0.865893699	0.905434497	0.670073309	-0.202307731	0.094575243	-0.746963866	0.746963866	-0.170324156	0.997345874	-0.6256602	-0.999914424		-0.137080955	-0.620568059	0.753475789	0.067267829	-0.719727248	-0.046692654
2-Hexaprenyl-3-methyl-6-methoxy-1,4-benzoquinone		0.237295618	-0.228177627	0.087833551		0.938224428	0.690474493	0.913136963	-0.623022865	-0.910634431	-0.998854758	0.954545614	-0.658991694	-0.052587824	0.940809879	0.994183054	-0.709568901	0.865893699	0.905434497	0.670073309	-0.202307731	0.094575243	-0.746963866	0.746963866	-0.170324156	0.997345874	-0.6256602	-0.999914424		-0.137080955	-0.620568059	0.753475789	0.067267829	-0.719727248	-0.046692654
2-Hexaprenyl-6-methoxyphenol		0.237295618	-0.228177627	0.087833551		0.938224428	0.690474493	0.913136963	-0.623022865	-0.910634431	-0.998854758	0.954545614	-0.658991694	-0.052587824	0.940809879	0.994183054	-0.709568901	0.865893699	0.905434497	0.670073309	-0.202307731	0.094575243	-0.746963866	0.746963866	-0.170324156	0.997345874	-0.6256602	-0.999914424		-0.137080955	-0.620568059	0.753475789	0.067267829	-0.719727248	-0.046692654
2-Octaprenyl-3-methyl-6-methoxy-1,4-benzoquinone		0.237295618	-0.228177627	0.087833551		0.938224428	0.690474493	0.913136963	-0.623022865	-0.910634431	-0.998854758	0.954545614	-0.658991694	-0.052587824	0.940809879	0.994183054	-0.709568901	0.865893699	0.905434497	0.670073309	-0.202307731	0.094575243	-0.746963866	0.746963866	-0.170324156	0.997345874	-0.6256602	-0.999914424		-0.137080955	-0.620568059	0.753475789	0.067267829	-0.719727248	-0.046692654
2-Octaprenyl-6-methoxyphenol		0.237295618	-0.228177627	0.087833551		0.938224428	0.690474493	0.913136963	-0.623022865	-0.910634431	-0.998854758	0.954545614	-0.658991694	-0.052587824	0.940809879	0.994183054	-0.709568901	0.865893699	0.905434497	0.670073309	-0.202307731	0.094575243	-0.746963866	0.746963866	-0.170324156	0.997345874	-0.6256602	-0.999914424		-0.137080955	-0.620568059	0.753475789	0.067267829	-0.719727248	-0.046692654
3-_3-Hydroxy-phenyl_-propanoic_acid		0.237295618	-0.228177627	0.087833551		0.938224428	0.690474493	0.913136963	-0.623022865	-0.910634431	-0.998854758	0.954545614	-0.658991694	-0.052587824	0.940809879	0.994183054	-0.709568901	0.865893699	0.905434497	0.670073309	-0.202307731	0.094575243	-0.746963866	0.746963866	-0.170324156	0.997345874	-0.6256602	-0.999914424		-0.137080955	-0.620568059	0.753475789	0.067267829	-0.719727248	-0.046692654
4-Ethylphenol		0.237295618	-0.228177627	0.087833551		0.938224428	0.690474493	0.913136963	-0.623022865	-0.910634431	-0.998854758	0.954545614	-0.658991694	-0.052587824	0.940809879	0.994183054	-0.709568901	0.865893699	0.905434497	0.670073309	-0.202307731	0.094575243	-0.746963866	0.746963866	-0.170324156	0.997345874	-0.6256602	-0.999914424		-0.137080955	-0.620568059	0.753475789	0.067267829	-0.719727248	-0.046692654
5-Deoxystrigol		0.237295618	-0.228177627	0.087833551		0.938224428	0.690474493	0.913136963	-0.623022865	-0.910634431	-0.998854758	0.954545614	-0.658991694	-0.052587824	0.940809879	0.994183054	-0.709568901	0.865893699	0.905434497	0.670073309	-0.202307731	0.094575243	-0.746963866	0.746963866	-0.170324156	0.997345874	-0.6256602	-0.999914424		-0.137080955	-0.620568059	0.753475789	0.067267829	-0.719727248	-0.046692654
Campesterol		0.237295618	-0.228177627	0.087833551		0.938224428	0.690474493	0.913136963	-0.623022865	-0.910634431	-0.998854758	0.954545614	-0.658991694	-0.052587824	0.940809879	0.994183054	-0.709568901	0.865893699	0.905434497	0.670073309	-0.202307731	0.094575243	-0.746963866	0.746963866	-0.170324156	0.997345874	-0.6256602	-0.999914424		-0.137080955	-0.620568059	0.753475789	0.067267829	-0.719727248	-0.046692654
L-Homophenylalanine		0.237295618	-0.228177627	0.087833551		0.938224428	0.690474493	0.913136963	-0.623022865	-0.910634431	-0.998854758	0.954545614	-0.658991694	-0.052587824	0.940809879	0.994183054	-0.709568901	0.865893699	0.905434497	0.670073309	-0.202307731	0.094575243	-0.746963866	0.746963866	-0.170324156	0.997345874	-0.6256602	-0.999914424		-0.137080955	-0.620568059	0.753475789	0.067267829	-0.719727248	-0.046692654
N1,N5,N10-Tricoumaroyl_spermidine		0.237295618	-0.228177627	0.087833551		0.938224428	0.690474493	0.913136963	-0.623022865	-0.910634431	-0.998854758	0.954545614	-0.658991694	-0.052587824	0.940809879	0.994183054	-0.709568901	0.865893699	0.905434497	0.670073309	-0.202307731	0.094575243	-0.746963866	0.746963866	-0.170324156	0.997345874	-0.6256602	-0.999914424		-0.137080955	-0.620568059	0.753475789	0.067267829	-0.719727248	-0.046692654
N1,N5,N10-Triferuloyl_spermidine		0.237295618	-0.228177627	0.087833551		0.938224428	0.690474493	0.913136963	-0.623022865	-0.910634431	-0.998854758	0.954545614	-0.658991694	-0.052587824	0.940809879	0.994183054	-0.709568901	0.865893699	0.905434497	0.670073309	-0.202307731	0.094575243	-0.746963866	0.746963866	-0.170324156	0.997345874	-0.6256602	-0.999914424		-0.137080955	-0.620568059	0.753475789	0.067267829	-0.719727248	-0.046692654
p-Cymene		0.237295618	-0.228177627	0.087833551		0.938224428	0.690474493	0.913136963	-0.623022865	-0.910634431	-0.998854758	0.954545614	-0.658991694	-0.052587824	0.940809879	0.994183054	-0.709568901	0.865893699	0.905434497	0.670073309	-0.202307731	0.094575243	-0.746963866	0.746963866	-0.170324156	0.997345874	-0.6256602	-0.999914424		-0.137080955	-0.620568059	0.753475789	0.067267829	-0.719727248	-0.046692654
Tetracenomycin_A2		0.237295618	-0.228177627	0.087833551		0.938224428	0.690474493	0.913136963	-0.623022865	-0.910634431	-0.998854758	0.954545614	-0.658991694	-0.052587824	0.940809879	0.994183054	-0.709568901	0.865893699	0.905434497	0.670073309	-0.202307731	0.094575243	-0.746963866	0.746963866	-0.170324156	0.997345874	-0.6256602	-0.999914424		-0.137080955	-0.620568059	0.753475789	0.067267829	-0.719727248	-0.046692654
Thiobenzamide		0.237295618	-0.228177627	0.087833551		0.938224428	0.690474493	0.913136963	-0.623022865	-0.910634431	-0.998854758	0.954545614	-0.658991694	-0.052587824	0.940809879	0.994183054	-0.709568901	0.865893699	0.905434497	0.670073309	-0.202307731	0.094575243	-0.746963866	0.746963866	-0.170324156	0.997345874	-0.6256602	-0.999914424		-0.137080955	-0.620568059	0.753475789	0.067267829	-0.719727248	-0.046692654
trans-3-Hydroxycinnamate		0.237295618	-0.228177627	0.087833551		0.938224428	0.690474493	0.913136963	-0.623022865	-0.910634431	-0.998854758	0.954545614	-0.658991694	-0.052587824	0.940809879	0.994183054	-0.709568901	0.865893699	0.905434497	0.670073309	-0.202307731	0.094575243	-0.746963866	0.746963866	-0.170324156	0.997345874	-0.6256602	-0.999914424		-0.137080955	-0.620568059	0.753475789	0.067267829	-0.719727248	-0.046692654
3,4-Dihydroxybenzoate		0.236796606	-0.33898012	-0.18199178		0.686762824	0.297151632	0.999177781	-0.210576529	-0.632192886	-0.916092133	0.987579807	-0.256153424	0.396613249	0.692230536	0.842790473	-0.322575857	0.997989279	0.622525413	0.930121742	0.253912172	0.527073719	-0.964599481	0.964599481	-0.590433038	0.925832913	-0.213875838	-0.901594841		-0.562949849	-0.904371046	0.967150028	0.503595345	-0.336288152	0.40202468
D-Glucuronate		0.236039075	-0.034758936	-0.099613792		0.302198002	-0.147777127	0.882058363	0.23562713	-0.23221244	-0.650463678	0.820906108	0.18982877	0.756440071	0.309385508	0.524747359	0.121279636	0.926195211	0.220119564	0.997264996	0.649366678	0.844259495	-0.983274402	0.983274402	-0.882721974	0.669254527	0.232344636	-0.623658153		-0.866415911	-0.999958269	0.981432938	0.829260866	0.106851405	0.76028745
L-Aspartyl-tRNA_Asn_		0.23518833	-0.247607969	-0.042691046		0.799653224	0.454133603	0.991673409	-0.372643468	-0.753961318	-0.970648951	0.999928964	-0.415718003	0.23588892	0.80416337	0.921582698	-0.477793218	0.972951099	0.745748014	0.854741616	0.086921658	0.375987366	-0.906208457	0.906208457	-0.44565331	0.976359757	-0.375774384	-0.961698739		-0.41528788	-0.819313258	0.910328906	0.350461638	-0.490500569	0.241620666
Thymine		0.229210157	-0.193912072	0.099049686		0.943268934	0.701160509	0.906970634	-0.634591899	-0.91668161	-0.998032329	0.950005204	-0.670109598	-0.067439891	0.945748572	0.995675472	-0.719974268	0.858355223	0.911649978	0.658954922	-0.216856155	0.079752989	-0.736989012	0.736989012	-0.155644231	0.996152185	-0.63719758	-0.999609099		-0.122327761	-0.608832373	0.743610151	0.052415609	-0.729977065	-0.061549733
L-Asparagine		0.228780391	-0.19059108	-0.023195181		0.781976068	0.428210732	0.994979249	-0.345684718	-0.73467255	-0.963297442	0.999856044	-0.389275081	0.263859039	0.786659186	0.909986088	-0.452220402	0.979217607	0.726193786	0.869377158	0.115659704	0.402594785	-0.91804327	0.91804327	-0.471324165	0.969709151	-0.348850819	-0.953380248		-0.441389765	-0.835531743	0.921903618	0.377367166	-0.465125546	0.26954769
1-Methyluric_acid		0.226770862	0.089267338	-0.306661338		-0.301419025	-0.690006847	0.450240995	0.75196769	0.369830413	-0.094873677	0.342726599	0.720252276	0.995027589	-0.294212457	-0.06072249	0.670406947	0.540486411	-0.381336054	0.773054134	0.968697604	0.998869056	-0.699334182	0.699334182	-0.992321151	0.119738895	0.749737805	-0.060199185		-0.995920228	-0.812531815	0.692260357	0.99979668	0.659560539	0.995598135
3,7-Dimethyluric_acid		0.226770862	0.089267338	-0.306661338		-0.301419025	-0.690006847	0.450240995	0.75196769	0.369830413	-0.094873677	0.342726599	0.720252276	0.995027589	-0.294212457	-0.06072249	0.670406947	0.540486411	-0.381336054	0.773054134	0.968697604	0.998869056	-0.699334182	0.699334182	-0.992321151	0.119738895	0.749737805	-0.060199185		-0.995920228	-0.812531815	0.692260357	0.99979668	0.659560539	0.995598135
6-Thiourate		0.226770862	0.089267338	-0.306661338		-0.301419025	-0.690006847	0.450240995	0.75196769	0.369830413	-0.094873677	0.342726599	0.720252276	0.995027589	-0.294212457	-0.06072249	0.670406947	0.540486411	-0.381336054	0.773054134	0.968697604	0.998869056	-0.699334182	0.699334182	-0.992321151	0.119738895	0.749737805	-0.060199185		-0.995920228	-0.812531815	0.692260357	0.99979668	0.659560539	0.995598135
7-Methyluric_acid		0.226770862	0.089267338	-0.306661338		-0.301419025	-0.690006847	0.450240995	0.75196769	0.369830413	-0.094873677	0.342726599	0.720252276	0.995027589	-0.294212457	-0.06072249	0.670406947	0.540486411	-0.381336054	0.773054134	0.968697604	0.998869056	-0.699334182	0.699334182	-0.992321151	0.119738895	0.749737805	-0.060199185		-0.995920228	-0.812531815	0.692260357	0.99979668	0.659560539	0.995598135
CDP-4-dehydro-6-deoxy-D-glucose		0.225649806	0	-0.072559567		0.251949562	-0.199280548	0.856221169	0.286112402	-0.181044442	-0.60986593	0.789928614	0.240898091	0.789599721	0.259247925	0.479526419	0.173007378	0.905216942	0.168821313	0.992037307	0.68823594	0.871123357	-0.972408084	0.972408084	-0.906080754	0.62949391	0.282875698	-0.581938556		-0.891335438	-0.998113213	0.970063319	0.857343857	0.158685485	0.793207824
Deamino-NAD+		0.2253793	-0.174979904	-0.30100471		0.255950052	-0.19522573	0.85835058	0.282146786	-0.185110617	-0.613138571	0.792458092	0.236881763	0.78705498	0.263240372	0.483151835	0.168932195	0.906966822	0.172896576	0.992549737	0.685229387	0.869084828	-0.973364656	0.973364656	-0.904323012	0.632702277	0.278906137	-0.585297168		-0.889452749	-0.998358632	0.971059476	0.855207504	0.154600462	0.790682373
S-_Hydroxymethyl_glutathione		0.222699542	-0.281949266	0.12905272		0.978286014	0.787477551	0.844886679	-0.729206849	-0.960662413	-0.981543481	0.901650421	-0.760471067	-0.195897806	0.979822755	0.999328539	-0.80367593	0.784800021	0.957140692	0.556150548	-0.34127653	-0.049823382	-0.643393521	0.643393521	-0.026594667	0.976454064	-0.731513012	-0.987599989		0.007046816	-0.501131749	0.650901961	-0.07716537	-0.812233123	-0.190106336
2,3-Dihydroxybenzoate		0.222392421	0.115477217	-0.040641985		-0.140565382	-0.561626584	0.590907536	0.633364999	0.212056054	-0.257239698	0.492505128	0.596407343	0.96511523	-0.133087256	0.104198752	0.539302824	0.671449624	-0.224171705	0.866820476	0.914706645	0.993094927	-0.807330201	0.807330201	-0.999153767	0.281325372	0.630748697	-0.22348038		-0.997204743	-0.89730713	0.801479239	0.989508442	0.52701626	0.966643823
22alpha-Hydroxy-5alpha-campestan-3-one		0.220567444	-0.082073561	-0.323291416		0.031659598	-0.41109331	0.720747918	0.49096452	0.040969581	-0.419470568	0.634733185	0.449602681	0.905766847	0.039203984	0.273553547	0.386571947	0.788803905	-0.053370326	0.939609396	0.831656444	0.958163302	-0.896723917	0.896723917	-0.977223258	0.442040587	0.488020435	-0.387650146		-0.969531701	-0.959810959	0.892321419	0.949962726	0.373137539	0.908252376
Phenylacetic_acid		0.217234508	-0.235979968	0.156975926		0.987829645	0.818792545	0.815593592	-0.764174884	-0.973934799	-0.970131656	0.877666671	-0.793559875	-0.247182932	0.988975678	0.996020136	-0.833849936	0.751131499	0.971043829	0.511687503	-0.390222835	-0.102263905	-0.602255878	0.602255878	0.025998243	0.963761915	-0.766348217	-0.977980357		0.059610489	-0.454942037	0.610089036	-0.129476613	-0.841778369	-0.241459364
2-Keto-D-gluconic_acid		0.215485433	-0.224859234	0.139424082		0.980904193	0.795443645	0.837842821	-0.738063504	-0.964200406	-0.978967638	0.895937389	-0.768869925	-0.208661926	0.982344474	0.998766123	-0.81136335	0.776655994	0.96083414	0.545271585	-0.35349835	-0.06283625	-0.633361427	0.633361427	-0.013563731	0.973559515	-0.740337333	-0.985469992		0.020079181	-0.489810555	0.640952301	-0.090153242	-0.819766881	-0.202885795
Melatonin		0.213769142	-0.064883937	-0.109982842		0.353397203	-0.093978919	0.906287462	0.182630496	-0.284566514	-0.690657103	0.850638444	0.136359061	0.719894649	0.360449089	0.570094469	0.067325434	0.945261756	0.272643514	0.999804504	0.607213503	0.813984825	-0.991697459	0.991697459	-0.855968545	0.708526228	0.179310024	-0.665091475		-0.838092173	-0.998984664	0.990382867	0.797766125	0.052828643	0.723978882
5-Amino-2-oxopentanoic_acid		0.212279288	-0.465651992	0.314696698		0.996165445	0.933150662	0.65181792	-0.89726556	-0.999888168	-0.882897635	0.736036507	-0.916967728	-0.473752652	0.995476595	0.945058721	-0.942429036	0.569583625	0.999996772	0.289182296	-0.600917777	-0.339342858	-0.391764608	0.391764608	0.266515925	0.870878768	-0.898751015	-0.898692317		0.298786745	-0.226547842	0.400807194	-0.364984685	-0.94718611	-0.468546385
5-Guanidino-2-oxopentanoate		0.212279288	-0.465651992	0.314696698		0.996165445	0.933150662	0.65181792	-0.89726556	-0.999888168	-0.882897635	0.736036507	-0.916967728	-0.473752652	0.995476595	0.945058721	-0.942429036	0.569583625	0.999996772	0.289182296	-0.600917777	-0.339342858	-0.391764608	0.391764608	0.266515925	0.870878768	-0.898751015	-0.898692317		0.298786745	-0.226547842	0.400807194	-0.364984685	-0.94718611	-0.468546385
4-Hydroxycinnamyl_aldehyde		0.210860095	-0.114088814	0.209239432		0.999286473	0.880871304	0.741537529	-0.835012928	-0.993909403	-0.9346871	0.81491159	-0.859878874	-0.359905908	0.999543125	0.978519729	-0.89321306	0.667896786	0.992464749	0.406621145	-0.496245417	-0.219047491	-0.503745208	0.503745208	0.143895064	0.925505262	-0.836865864	-0.94648296		0.177101884	-0.346569974	0.512228728	-0.245694689	-0.899648731	-0.354392746
Diglucosyl-diacylglycerol		0.207715232	-0.079230519	-0.204412279		0.188272589	-0.262792202	0.820690662	0.348020199	-0.116491948	-0.55685958	0.748237392	0.303708286	0.827953039	0.195681295	0.421250478	0.236899806	0.875562368	0.104153167	0.981706325	0.734103837	0.901306683	-0.955115408	0.955115408	-0.931755587	0.577456982	0.34485306	-0.527639305		-0.919014669	-0.991980447	0.95215152	0.889101534	0.222765581	0.831248679
3-Ureidopropionate		0.206637252	-0.14179348	-0.133900896		0.488167952	0.054644151	0.958929893	0.034865024	-0.42353441	-0.790231379	0.919177762	-0.012003695	0.609049267	0.494742492	0.685587222	-0.081322888	0.983190749	0.412255883	0.991689056	0.482721517	0.718880314	-0.99980321	0.99980321	-0.769866565	0.805309169	0.031490665	-0.768443664		-0.747962729	-0.9812687	0.999950099	0.699567523	-0.095788851	0.613720059
4-Amino-5-hydroxymethyl-2-methylpyrimidine		0.206450878	0.310787538	0.23029762		-0.968088401	-0.759256001	-0.867865617	0.698017824	0.9473453	0.989084501	-0.920010495	0.730805809	0.152044422	-0.969952681	-0.999968886	0.776385567	-0.811614153	-0.943297059	-0.592600303	0.299089307	0.005307497	0.676838545	-0.676838545	0.071074323	-0.985090305	0.700431485	0.993610229		0.037480841	0.539162686	-0.684055766	0.03269983	0.785456705	0.146207976
2-Deoxy-5-keto-D-gluconic_acid_6-phosphate		0.202102033	-0.079877881	0.056831014		0.839422593	0.514909396	0.980335988	-0.436188373	-0.797761724	-0.985007426	0.996687069	-0.477875469	0.167832688	0.843501438	0.946315587	-0.537646498	0.954559165	0.790214747	0.81663153	0.017528147	0.310728764	-0.87465643	0.87465643	-0.382408463	0.989013499	-0.43922399	-0.978412772		-0.351110453	-0.777518291	0.879388173	0.284573511	-0.549834859	0.173648463
2-Hydroxycyclohexane-1-carboxyl-CoA		0.197958124	-0.141956422	-0.120895604		0.51881768	0.090027329	0.968387442	-0.000605912	-0.455399961	-0.811470768	0.932569173	-0.047464147	0.580533154	0.525256485	0.710978028	-0.116624789	0.989048312	0.444312556	0.986501445	0.451353559	0.69377115	-0.998470396	0.998470396	-0.74674462	0.825831308	-0.003982121	-0.79065833		-0.723948796	-0.973818015	0.998966502	0.673781226	-0.13103603	0.585329009
myo-Inositol_hexakisphosphate		0.196397213	0.708110732	-0.919080004		-0.76407863	-0.969926798	-0.096246927	0.987806425	0.808887695	0.451472388	-0.211992761	0.979426011	0.894418848	-0.759186776	-0.584441202	0.963072022	0.007583693	-0.816124527	0.314766296	0.951548101	0.819077517	-0.209471292	0.209471292	-0.772874937	-0.429017204	0.987275163	0.482227631		-0.793783029	-0.375606448	0.199830782	0.834485989	0.959060324	0.891763526
_3S_-3-Isopropenyl-6-oxoheptanoate		0.195846219	0.092431287	-0.377415528		-0.377401325	-0.746180614	0.376696287	0.802724522	0.44362051	-0.014208157	0.26577698	0.773898432	0.999820319	-0.370399754	-0.141095419	0.728113032	0.470808684	-0.454712225	0.719327566	0.985574806	0.991771657	-0.639353861	0.639353861	-0.97909892	0.039208881	0.800706542	0.020570892		-0.985386339	-0.762827306	0.631749947	0.994906496	0.718081598	0.999914789
Benzoyl_acetate		0.195846219	0.092431287	-0.377415528		-0.377401325	-0.746180614	0.376696287	0.802724522	0.44362051	-0.014208157	0.26577698	0.773898432	0.999820319	-0.370399754	-0.141095419	0.728113032	0.470808684	-0.454712225	0.719327566	0.985574806	0.991771657	-0.639353861	0.639353861	-0.97909892	0.039208881	0.800706542	0.020570892		-0.985386339	-0.762827306	0.631749947	0.994906496	0.718081598	0.999914789
Cyclohexane-1-carboxylate		0.195846219	0.092431287	-0.377415528		-0.377401325	-0.746180614	0.376696287	0.802724522	0.44362051	-0.014208157	0.26577698	0.773898432	0.999820319	-0.370399754	-0.141095419	0.728113032	0.470808684	-0.454712225	0.719327566	0.985574806	0.991771657	-0.639353861	0.639353861	-0.97909892	0.039208881	0.800706542	0.020570892		-0.985386339	-0.762827306	0.631749947	0.994906496	0.718081598	0.999914789
Cyclopropanecarboxylate		0.195846219	0.092431287	-0.377415528		-0.377401325	-0.746180614	0.376696287	0.802724522	0.44362051	-0.014208157	0.26577698	0.773898432	0.999820319	-0.370399754	-0.141095419	0.728113032	0.470808684	-0.454712225	0.719327566	0.985574806	0.991771657	-0.639353861	0.639353861	-0.97909892	0.039208881	0.800706542	0.020570892		-0.985386339	-0.762827306	0.631749947	0.994906496	0.718081598	0.999914789
Pseudoecgonine		0.195846219	0.092431287	-0.377415528		-0.377401325	-0.746180614	0.376696287	0.802724522	0.44362051	-0.014208157	0.26577698	0.773898432	0.999820319	-0.370399754	-0.141095419	0.728113032	0.470808684	-0.454712225	0.719327566	0.985574806	0.991771657	-0.639353861	0.639353861	-0.97909892	0.039208881	0.800706542	0.020570892		-0.985386339	-0.762827306	0.631749947	0.994906496	0.718081598	0.999914789
N2-Acetyl-L-aminoadipate_semialdehyde		0.194837805	-0.242830128	-0.229908816		0.493487692	0.060739816	0.960643888	0.02876228	-0.429057643	-0.79395834	0.921565357	-0.018108837	0.604195201	0.500039458	0.690019411	-0.087406954	0.984287228	0.417811004	0.990885011	0.477365213	0.714622561	-0.999663447	0.999663447	-0.765955459	0.808914016	0.0253873	-0.772336552		-0.743896114	-0.980074161	0.999870462	0.695191479	-0.101864796	0.60888794
2-Deoxy-5-keto-D-gluconic_acid		0.192952176	-0.132507004	-0.027309412		0.725937473	0.349538538	0.999890246	-0.264354987	-0.674103684	-0.936878576	0.994761542	-0.309256522	0.345202167	0.731108743	0.871286282	-0.374465197	0.992952068	0.66488206	0.908371829	0.19999466	0.479235162	-0.948526411	0.948526411	-0.54486231	0.945329637	-0.267609585	-0.924153068		-0.516347358	-0.879367982	0.951599518	0.455011334	-0.387891694	0.350735744
Chloroacetaldehyde		0.192140779	-0.260932682	0.017396068		0.91070479	0.636281998	0.940258832	-0.564746213	-0.878322165	-0.999697139	0.973623266	-0.602796849	0.019862236	0.913797043	0.983774064	-0.656681885	0.899843162	0.872319575	0.722065437	-0.130861768	0.166414594	-0.793147242	0.793147242	-0.241231141	0.999999921	-0.567529263	-0.998236752		-0.208449709	-0.675721154	0.799107018	0.139339422	-0.667565139	0.025763147
_S_-2-Acetolactate		0.191319888	-0.290034889	-0.118635962		0.750663036	0.383651464	0.998674966	-0.299533461	-0.700729224	-0.949067262	0.997840366	-0.343911848	0.310563335	0.755629207	0.888692578	-0.408206457	0.987939728	0.691818506	0.892431189	0.163940516	0.446736713	-0.936278534	0.936278534	-0.513755402	0.956649712	-0.30275295	-0.937536913		-0.484605095	-0.861321293	0.939692615	0.422059949	-0.421420977	0.316168488
_S_-3-Methyl-2-oxopentanoic_acid		0.190199236	-0.081843207	-0.060084397		0.533030522	0.106657086	0.972420602	-0.017316006	-0.470213233	-0.82112278	0.938471194	-0.064148868	0.566846056	0.539402574	0.722629595	-0.133204657	0.991376507	0.4592207	0.98362737	0.436379288	0.681639684	-0.997407096	0.997407096	-0.735526232	0.835139161	-0.020691614	-0.800778871		-0.712320134	-0.969883337	0.998067502	0.66133948	-0.147583834	0.571698736
Octadecanoyl-_acyl-carrier_protein_		0.188902676	0.211504105	-0.628031222		-0.548588969	-0.8603692	0.191352684	0.902499046	0.607827328	0.178516498	0.075251437	0.881325916	0.984773511	-0.542261617	-0.32900996	0.846433887	0.292193877	-0.617638322	0.572167833	0.999720865	0.948585745	-0.479399636	0.479399636	-0.921643805	-0.153854678	0.901039795	0.212623922		-0.934175136	-0.624106381	0.470733066	0.956900717	0.838611406	0.983730267
UDP-N-acetyl-D-galactosaminuronic_acid		0.188481212	-0.11597625	0.258696144		0.989685868	0.951853822	0.608232069	-0.920627284	-0.99747323	-0.855155132	0.696887849	-0.937911705	-0.522427024	0.988576228	0.925224357	-0.959710169	0.52256061	0.998278319	0.235006081	-0.6448267	-0.391596405	-0.339514815	0.339514815	0.32018437	0.841924398	-0.921940254	-0.872663793		0.351870617	-0.171531698	0.348762183	-0.416656325	-0.963689702	-0.517385023
UDP-4-keto-rhamnose		0.188481212	-0.11597625	0.258696144		0.989685868	0.951853822	0.608232069	-0.920627284	-0.99747323	-0.855155132	0.696887849	-0.937911705	-0.522427024	0.988576228	0.925224357	-0.959710169	0.52256061	0.998278319	0.235006081	-0.6448267	-0.391596405	-0.339514815	0.339514815	0.32018437	0.841924398	-0.921940254	-0.872663793		0.351870617	-0.171531698	0.348762183	-0.416656325	-0.963689702	-0.517385023
2-Pyrone-4,6-dicarboxylate		0.1873256	0.208681276	-0.141157537		-0.574115719	-0.875679755	0.160988398	0.915353579	0.632029772	0.208779318	0.0444599	0.895480293	0.978943141	-0.567918374	-0.357979468	0.862454992	0.262557697	-0.641601476	0.54659999	0.998516529	0.938371948	-0.452103674	0.452103674	-0.909237022	-0.184257433	0.913988926	0.242660694		-0.922725382	-0.599710456	0.443296913	0.947488126	0.855013638	0.977721209
N2-Acetyl-L-lysine		0.186635199	-0.125973025	-0.137614429		0.442603392	0.003181874	0.943060837	0.086254281	-0.376350399	-0.757644823	0.897689767	0.03947526	0.649062049	0.449360166	0.647211311	-0.029918825	0.972490865	0.364819806	0.996996376	0.52715501	0.753703872	-0.99949917	0.99949917	-0.801692601	0.773729573	0.08289016	-0.734490778		-0.781132041	-0.989882998	0.999139025	0.735416811	-0.04443181	0.653540924
L-Aspartyl-tRNA_Asp_		0.185916143	-0.210927223	-0.039403427		0.804980759	0.462067487	0.990484506	-0.380911205	-0.759794575	-0.972756862	0.999782751	-0.423819072	0.227205961	0.809436693	0.925010684	-0.485614937	0.970850468	0.751664687	0.850074787	0.078026539	0.367701857	-0.902398406	0.902398406	-0.437645456	0.978250117	-0.384030719	-0.964106972		-0.407151955	-0.814163257	0.906598535	0.342088317	-0.498259023	0.232950057
L-Gulono-1,4-lactone		0.184913356	-0.176059187	0.173934604		0.998189215	0.870043128	0.756385171	-0.822473657	-0.991190463	-0.942417842	0.827694366	-0.848223682	-0.338909054	0.998614866	0.982893527	-0.882913353	0.684406384	0.989469875	0.426990998	-0.476666515	-0.197128608	-0.522975993	0.522975993	0.121684054	0.933759593	-0.82438937	-0.953477598		0.155003549	-0.367502273	0.53134527	-0.223911786	-0.889639144	-0.333350039
L-Phenylalanine		0.184854197	-0.087355324	0.033497296		0.812915027	0.473994855	0.988536818	-0.393355692	-0.768500411	-0.975797162	0.999410368	-0.43600504	0.214041574	0.81728831	0.930054372	-0.497369131	0.967527076	0.760497892	0.842889173	0.064563905	0.355117217	-0.896500459	0.896500459	-0.42547009	0.980960612	-0.396457494	-0.967602715		-0.394787541	-0.806252445	0.900820439	0.329374767	-0.509915637	0.219803476
_4Z,7Z,10Z,13Z,16Z_-Docosapentaenoyl-CoA		0.183929886	-0.025080837	-0.166783585		0.076828974	-0.369446406	0.751359943	0.451063583	-0.004258806	-0.460094728	0.669030102	0.408746905	0.885675064	0.084353545	0.316773094	0.344467769	0.815793814	-0.008155735	0.954126043	0.805692834	0.944238725	-0.915822336	0.915822336	-0.966626163	0.482154412	0.44804777	-0.428941708		-0.957461282	-0.971521048	0.91182278	0.934864319	0.330797613	0.888400163
7-Methyl-3-oxo-6-octenoyl-CoA		0.183929886	-0.025080837	-0.166783585		0.076828974	-0.369446406	0.751359943	0.451063583	-0.004258806	-0.460094728	0.669030102	0.408746905	0.885675064	0.084353545	0.316773094	0.344467769	0.815793814	-0.008155735	0.954126043	0.805692834	0.944238725	-0.915822336	0.915822336	-0.966626163	0.482154412	0.44804777	-0.428941708		-0.957461282	-0.971521048	0.91182278	0.934864319	0.330797613	0.888400163
dCMP		0.18191273	-0.287992561	-0.01658409		0.892606316	0.603414088	0.95369278	-0.529687515	-0.857529342	-0.997789314	0.982324715	-0.568851055	0.061717881	0.895984283	0.975396887	-0.624520158	0.917322839	0.851076896	0.750406436	-0.089225767	0.207565916	-0.817958314	0.817958314	-0.281663965	0.999139192	-0.532548176	-0.994874893		-0.249228145	-0.706001403	0.823584464	0.180689934	-0.635796606	0.067607975
beta-D-Glucose		0.179079745	-0.023973821	-0.094223418		0.237768057	-0.213592257	0.848573443	0.300096752	-0.166640382	-0.598209206	0.780875225	0.255067977	0.798490338	0.245093862	0.46664006	0.187394709	0.898904626	0.154386795	0.990089075	0.698773578	0.878212672	-0.968891926	0.968891926	-0.912172328	0.618061783	0.296874442	-0.569981641		-0.897870885	-0.997108376	0.966407499	0.864780997	0.173109578	0.802029732
L-Arginyl-tRNA_Arg_		0.177801837	-0.242732412	0		0.892409401	0.603065883	0.953824007	-0.529317153	-0.857304664	-0.997760205	0.982406344	-0.568491933	0.062153631	0.895790314	0.975300545	-0.624179119	0.917496577	0.850847588	0.750694939	-0.088790912	0.207992977	-0.818209396	0.818209396	-0.282082851	0.999120985	-0.532178597	-0.994830654		-0.249650933	-0.706310533	0.823832016	0.181119319	-0.635459561	0.068043558
Acetate		0.177497215	-0.106952414	-0.045664979		0.641384601	0.238657959	0.994875669	-0.150861973	-0.58400654	-0.89007001	0.97622447	-0.197018855	0.451592209	0.647158121	0.808572685	-0.264538219	0.999996352	0.573884221	0.950694827	0.312142481	0.5776754	-0.978825945	0.978825945	-0.638324596	0.90119075	-0.154198684	-0.873680895		-0.612069663	-0.928602218	0.980794474	0.555097209	-0.278515596	0.456850627
myo-Inositol		0.176468546	-0.345684968	0.068239208		0.973416423	0.773525012	0.856615835	-0.713752226	-0.954224606	-0.985567301	0.911078158	-0.745788082	-0.173962125	0.975117744	0.999897374	-0.790194224	0.798436908	0.950438061	0.574561194	-0.320212168	-0.027519356	-0.660319492	0.660319492	-0.048899482	0.98102567	-0.716112852	-0.990857911		-0.01527372	-0.520321418	0.667683802	-0.054893363	-0.799011186	-0.168146671
2-Polyprenyl-6-methoxyphenol		0.175176205	-0.156558397	-0.057677897		0.70659482	0.323434122	0.999916717	-0.237520946	-0.653370738	-0.926826674	0.991545859	-0.282777953	0.371084167	0.711916548	0.857347934	-0.348619547	0.995855652	0.643922271	0.919613683	0.227076359	0.503379215	-0.956940364	0.956940364	-0.567895661	0.935926941	-0.240799185	-0.913208874		-0.539886545	-0.892228084	0.959752921	0.479519467	-0.362194336	0.376558687
Se-Adenosylselenomethionine		0.173939288	-0.321184884	0.042485544		0.95749501	0.733101403	0.886713856	-0.669345452	-0.93403328	-0.994109933	0.934696942	-0.703424076	-0.113095694	0.959645255	0.99888691	-0.75102448	0.833939401	0.92952708	0.623789217	-0.26136868	0.033984163	-0.705237194	0.705237194	-0.110208206	0.991088791	-0.671849999	-0.997277375		-0.076712413	-0.571834927	0.712185542	0.006592522	-0.760534205	-0.107229171
Dextrin		0.173756575	-0.028569171	-0.06602692		0.337671522	-0.110648914	0.899077511	0.199080375	-0.268462013	-0.678441501	0.841708804	0.152940747	0.731424567	0.34476757	0.556246926	0.084035315	0.939660884	0.256482727	0.999332782	0.620442609	0.823604645	-0.989403332	0.989403332	-0.864512375	0.696601335	0.195770609	-0.652484332		-0.84711611	-0.999599337	0.98792536	0.807758239	0.06955518	0.735436819
2-Acyl-sn-glycero-3-phosphocholine		0.172590154	0.057280838	-0.208772812		-0.254973049	-0.654210144	0.492879389	0.719221569	0.324483632	-0.142886567	0.38773995	0.685874848	0.989049416	-0.247666221	-0.012398836	0.633753783	0.580527062	-0.336201229	0.802815499	0.955564485	0.999999682	-0.733071073	0.733071073	-0.997140289	0.167592969	0.716871743	-0.108382996		-0.99911812	-0.83976113	0.726336803	0.999602546	0.622453179	0.989903294
cis-3-Chloroallyl_aldehyde		0.172545226	-0.151297061	-0.061495997		0.690405369	0.301944105	0.999368829	-0.215484356	-0.636076875	-0.918094683	0.98835657	-0.261005716	0.391997098	0.695846867	0.84548349	-0.327326384	0.997658309	0.626448646	0.928265263	0.249050476	0.522798329	-0.96326262	0.96326262	-0.586371501	0.927719634	-0.218780024	-0.903756373		-0.558791187	-0.902216037	0.965860919	0.499249323	-0.341014473	0.3974203
trans-3-Chloroallyl_aldehyde		0.172545226	-0.151297061	-0.061495997		0.690405369	0.301944105	0.999368829	-0.215484356	-0.636076875	-0.918094683	0.98835657	-0.261005716	0.391997098	0.695846867	0.84548349	-0.327326384	0.997658309	0.626448646	0.928265263	0.249050476	0.522798329	-0.96326262	0.96326262	-0.586371501	0.927719634	-0.218780024	-0.903756373		-0.558791187	-0.902216037	0.965860919	0.499249323	-0.341014473	0.3974203
6-Carboxyhexanoyl-CoA		0.172423747	-0.166183386	-0.03326982		0.777251006	0.421380371	0.995706034	-0.338595111	-0.72953301	-0.961244697	0.999699567	-0.382314225	0.271129053	0.781978665	0.906831776	-0.445478182	0.980719936	0.720986068	0.873080721	0.123150683	0.40948977	-0.921008545	0.921008545	-0.477965055	0.967838612	-0.341769968	-0.951076273		-0.448147363	-0.839653451	0.92480042	0.384343489	-0.458433219	0.276805664
Methyloxaloacetate		0.171576628	-0.184160438	0.129437777		0.989926025	0.826811654	0.807347769	-0.773200133	-0.97703847	-0.96661219	0.870816587	-0.80206693	-0.260830848	0.990966657	0.994663339	-0.84155573	0.741741711	0.974318146	0.499513318	-0.403175707	-0.116290134	-0.590931555	0.590931555	0.040101271	0.959901825	-0.775336793	-0.974938198		0.073689849	-0.442331149	0.598848175	-0.143455334	-0.84931168	-0.255128198
tRNA_Met_		0.170659459	-0.215663421	0.087793301		0.971669841	0.768746263	0.860464391	-0.708475026	-0.95195279	-0.986810161	0.914146663	-0.740766793	-0.166565808	0.973426319	0.999976738	-0.785571948	0.802933536	0.94807761	0.58068827	-0.313092499	-0.02001556	-0.66593768	0.66593768	-0.056394989	0.982453256	-0.710853703	-0.991842612		-0.022778277	-0.526716547	0.673252696	-0.04739727	-0.794475282	-0.16074294
2,6-Dihydroxycyclohexane-1-carboxyl-CoA		0.170145264	-0.512244415	-0.808212893		0.189598485	-0.261489205	0.82146139	0.346754074	-0.117832863	-0.557980569	0.749132484	0.302421572	0.827195087	0.197005228	0.422474663	0.235587811	0.876213865	0.105495943	0.981962513	0.733186322	0.900720974	-0.955514516	0.955514516	-0.931264494	0.578558798	0.343585358	-0.528785788		-0.918481546	-0.992150198	0.952563313	0.888482718	0.221449092	0.830497336
2-Hydroxy-4-isopropenylcyclohexane-1-carboxyl-CoA		0.170145264	-0.512244415	-0.808212893		0.189598485	-0.261489205	0.82146139	0.346754074	-0.117832863	-0.557980569	0.749132484	0.302421572	0.827195087	0.197005228	0.422474663	0.235587811	0.876213865	0.105495943	0.981962513	0.733186322	0.900720974	-0.955514516	0.955514516	-0.931264494	0.578558798	0.343585358	-0.528785788		-0.918481546	-0.992150198	0.952563313	0.888482718	0.221449092	0.830497336
Naphthyl-2-hydroxymethyl-succinyl_CoA		0.170145264	-0.512244415	-0.808212893		0.189598485	-0.261489205	0.82146139	0.346754074	-0.117832863	-0.557980569	0.749132484	0.302421572	0.827195087	0.197005228	0.422474663	0.235587811	0.876213865	0.105495943	0.981962513	0.733186322	0.900720974	-0.955514516	0.955514516	-0.931264494	0.578558798	0.343585358	-0.528785788		-0.918481546	-0.992150198	0.952563313	0.888482718	0.221449092	0.830497336
2-Hydroxyhepta-2,4-dienedioate		0.169032002	-0.058278349	0.08970589		0.927024607	0.66767481	0.925357627	-0.598428013	-0.897361219	-0.999858886	0.963342631	-0.635312911	-0.021546661	0.929829098	0.99035828	-0.687341448	0.881012425	0.891813666	0.692804806	-0.171793594	0.125449171	-0.767253378	0.767253378	-0.200846926	0.999126085	-0.601129544	-0.999838343		-0.167780391	-0.644623486	0.773532667	0.098223796	-0.697817257	-0.015645234
5-Carboxy-2-oxohept-3-enedioate		0.16860197	-0.071545267	-0.224852197		0.093161541	-0.354165089	0.762075522	0.43637385	-0.020649422	-0.474586289	0.68112284	0.393732474	0.877945487	0.100675129	0.332277742	0.329033334	0.825164027	0.008236152	0.958905511	0.795875452	0.938714831	-0.922281791	0.922281791	-0.962296986	0.496449861	0.433333564	-0.443690903		-0.952602737	-0.975274508	0.9184303	0.928919713	0.315284638	0.88075604
N-Acetylputrescine		0.168121692	0.280055115	-0.220200735		-0.697473445	-0.941543747	0.001350047	0.967897674	0.747646895	0.362238695	-0.11560834	0.955056724	0.933794947	-0.692043825	-0.502462909	0.932199256	0.105135306	-0.75583359	0.405893814	0.977015131	0.871153833	-0.303896962	0.303896962	-0.831112673	-0.338816105	0.967043565	0.39443192		-0.849348735	-0.464258506	0.294499175	0.884277966	0.926844543	0.931666744
_R_-Lactate		0.166652069	-0.040739517	-0.131574124		0.187368716	-0.263679996	0.820164509	0.348882774	-0.115577915	-0.556094979	0.747626553	0.304584939	0.828468762	0.194778753	0.420415685	0.237793759	0.87511742	0.103237879	0.981530692	0.73472841	0.901704937	-0.954842394	0.954842394	-0.932089322	0.576705426	0.345716712	-0.526857358		-0.919377064	-0.991863715	0.951869864	0.889522366	0.223662612	0.831759894
Chlorophyllide		0.164555119	-0.128990838	-0.122377188		0.488073967	0.054536627	0.958899343	0.034972643	-0.423436858	-0.790165385	0.919135346	-0.011896018	0.609134671	0.494648907	0.685508824	-0.081215559	0.983171082	0.412157773	0.991702905	0.482815821	0.718955165	-0.999805341	0.999805341	-0.769935286	0.805245323	0.031598296	-0.76837475		-0.748034199	-0.981289439	0.999951169	0.699644467	-0.095681662	0.613805075
_R_-Methylmalonyl-CoA		0.163938127	-0.083760035	-0.025932701		0.65574904	0.256941737	0.996606527	-0.169490717	-0.599221539	-0.898513627	0.980141266	-0.215485478	0.434674085	0.661429745	0.81953267	-0.28269041	0.999767297	0.589236661	0.944672912	0.294158208	0.56216827	-0.974788722	0.974788722	-0.62368418	0.909209641	-0.172817116	-0.882706328		-0.597036929	-0.921434038	0.976939016	0.539301233	-0.296590879	0.439982162
4-Nitrophenol		0.162658324	-0.120468321	0.312885149		0.950825488	0.990158429	0.464149817	-0.97367656	-0.970798265	-0.754369532	0.564553336	-0.983287737	-0.660024728	0.948460242	0.847081523	-0.993546459	0.369707893	0.973701618	0.066019906	-0.765587077	-0.542594528	-0.174348563	0.174348563	0.476861802	0.73771731	-0.974440564	-0.776740662		0.506159294	-0.001227335	0.184038112	-0.565402302	-0.995088924	-0.655579073
4-Methylcatechol		0.161654095	-0.057215518	-0.21402837		0.061593906	-0.383594161	0.741194943	0.464640447	0.011012799	-0.446482196	0.657601955	0.42263651	0.892662308	0.06912689	0.302251356	0.358764218	0.806866666	-0.023425523	0.949442489	0.814644552	0.949156851	-0.909582856	0.909582856	-0.970425799	0.468719257	0.461648164	-0.415096679		-0.961756328	-0.967789185	0.905446321	0.940176675	0.34517054	0.895307134
_R_-2-Methylmalate		0.160868685	-0.226022381	-0.016730816		0.872847444	0.569328857	0.965503378	-0.493531694	-0.83512571	-0.994109683	0.989330464	-0.533744054	0.103656924	0.876506469	0.965257724	-0.591107062	0.933262032	0.828232742	0.777551821	-0.04724067	0.248539694	-0.841438183	0.841438183	-0.321785013	0.996509085	-0.496465267	-0.989739692		-0.289753706	-0.735173417	0.846719231	0.221911304	-0.602758588	0.109525745
4-Fumarylacetoacetate		0.160683095	-0.349659965	0.257808134		0.993288117	0.942957223	0.630078797	-0.909408969	-0.99906357	-0.869245105	0.716569855	-0.927898762	-0.498503415	0.992386639	0.935421617	-0.951521614	0.546077487	0.999523705	0.261955697	-0.623313731	-0.365846908	-0.365550632	0.365550632	0.293705312	0.85660992	-0.910807963	-0.88591099		0.325693841	-0.198872675	0.374700128	-0.391205177	-0.955888169	-0.493377994
2-Aminoethylphosphonate		0.157677032	-0.458649703	0.011339673		0.965699669	0.753129744	0.872478814	-0.691282996	-0.944305808	-0.990420696	0.92363924	-0.724383138	-0.142784204	0.967632356	0.999851204	-0.770450807	0.817048041	0.940147867	0.600115717	-0.290142356	0.004055009	-0.683700842	0.683700842	-0.080409937	0.98665782	-0.693718654	-0.994623377		-0.046835025	-0.547024089	0.690855002	-0.023340998	-0.779627732	-0.136939772
Peptide		0.157586135	-0.223225242	-0.005819673		0.889127931	0.597290213	0.955968016	-0.523177077	-0.853564992	-0.99725118	0.983729255	-0.562536663	0.069358823	0.892557495	0.973680181	-0.618521392	0.920344674	0.847031522	0.755445765	-0.081596344	0.215050411	-0.822339434	0.822339434	-0.289003034	0.998792246	-0.526051385	-0.994071464		-0.256636557	-0.711403719	0.827903518	0.188215946	-0.62986759	0.075245822
_4Z,7Z,10Z,13Z,16Z,19Z_-Docosahexaenoyl-CoA		0.154730384	-0.70869913	-0.194588003		0.901619087	0.619558678	0.94735728	-0.546883226	-0.867847028	-0.998937543	0.978301027	-0.58551318	0.041340579	0.904858603	0.979691883	-0.640325345	0.909008405	0.861612324	0.736764085	-0.109529163	0.187563721	-0.806050452	0.806050452	-0.262028049	0.999777602	-0.549706704	-0.996730845		-0.229416745	-0.69140457	0.811840368	0.160584806	-0.651412713	0.047237235
UDP-N-acetylmuramoyl-L-alanyl-D-gamma-glutamyl-meso-2,6-		0.15460549	-0.285092826	0.076019721		0.979705289	0.791749581	0.841141797	-0.733953373	-0.962572668	-0.980188244	0.898617649	-0.764973703	-0.202720377	0.981190534	0.999049225	-0.807799438	0.780466173	0.959133915	0.550350899	-0.347812483	-0.056775743	-0.638048103	0.638048103	-0.019634269	0.974928471	-0.736242313	-0.986483045		0.014008688	-0.495094703	0.645600737	-0.084104957	-0.816274727	-0.196936978
1,1-Dichloroethylene_epoxide		0.154594691	0.016619621	-0.083144625		0.059047107	-0.385949174	0.739479773	0.466898235	0.013564051	-0.444197731	0.655677646	0.424947505	0.893809404	0.066581326	0.299818266	0.361144639	0.805356817	-0.025976189	0.948638396	0.816121636	0.949956964	-0.908519714	0.908519714	-0.971038558	0.466463922	0.463909952	-0.412774084		-0.962452054	-0.967143678	0.904360386	0.941042859	0.347564047	0.896440758
1,2-Dibromoethane		0.154594691	0.016619621	-0.083144625		0.059047107	-0.385949174	0.739479773	0.466898235	0.013564051	-0.444197731	0.655677646	0.424947505	0.893809404	0.066581326	0.299818266	0.361144639	0.805356817	-0.025976189	0.948638396	0.816121636	0.949956964	-0.908519714	0.908519714	-0.971038558	0.466463922	0.463909952	-0.412774084		-0.962452054	-0.967143678	0.904360386	0.941042859	0.347564047	0.896440758
1-Nitronaphthalene-7,8-oxide		0.154594691	0.016619621	-0.083144625		0.059047107	-0.385949174	0.739479773	0.466898235	0.013564051	-0.444197731	0.655677646	0.424947505	0.893809404	0.066581326	0.299818266	0.361144639	0.805356817	-0.025976189	0.948638396	0.816121636	0.949956964	-0.908519714	0.908519714	-0.971038558	0.466463922	0.463909952	-0.412774084		-0.962452054	-0.967143678	0.904360386	0.941042859	0.347564047	0.896440758
2,2-Dichloroacetaldehyde		0.154594691	0.016619621	-0.083144625		0.059047107	-0.385949174	0.739479773	0.466898235	0.013564051	-0.444197731	0.655677646	0.424947505	0.893809404	0.066581326	0.299818266	0.361144639	0.805356817	-0.025976189	0.948638396	0.816121636	0.949956964	-0.908519714	0.908519714	-0.971038558	0.466463922	0.463909952	-0.412774084		-0.962452054	-0.967143678	0.904360386	0.941042859	0.347564047	0.896440758
2-Bromoacetaldehyde		0.154594691	0.016619621	-0.083144625		0.059047107	-0.385949174	0.739479773	0.466898235	0.013564051	-0.444197731	0.655677646	0.424947505	0.893809404	0.066581326	0.299818266	0.361144639	0.805356817	-0.025976189	0.948638396	0.816121636	0.949956964	-0.908519714	0.908519714	-0.971038558	0.466463922	0.463909952	-0.412774084		-0.962452054	-0.967143678	0.904360386	0.941042859	0.347564047	0.896440758
Benzo_a_pyrene-4,5-oxide		0.154594691	0.016619621	-0.083144625		0.059047107	-0.385949174	0.739479773	0.466898235	0.013564051	-0.444197731	0.655677646	0.424947505	0.893809404	0.066581326	0.299818266	0.361144639	0.805356817	-0.025976189	0.948638396	0.816121636	0.949956964	-0.908519714	0.908519714	-0.971038558	0.466463922	0.463909952	-0.412774084		-0.962452054	-0.967143678	0.904360386	0.941042859	0.347564047	0.896440758
Chloroacetyl_chloride		0.154594691	0.016619621	-0.083144625		0.059047107	-0.385949174	0.739479773	0.466898235	0.013564051	-0.444197731	0.655677646	0.424947505	0.893809404	0.066581326	0.299818266	0.361144639	0.805356817	-0.025976189	0.948638396	0.816121636	0.949956964	-0.908519714	0.908519714	-0.971038558	0.466463922	0.463909952	-0.412774084		-0.962452054	-0.967143678	0.904360386	0.941042859	0.347564047	0.896440758
RX		0.154594691	0.016619621	-0.083144625		0.059047107	-0.385949174	0.739479773	0.466898235	0.013564051	-0.444197731	0.655677646	0.424947505	0.893809404	0.066581326	0.299818266	0.361144639	0.805356817	-0.025976189	0.948638396	0.816121636	0.949956964	-0.908519714	0.908519714	-0.971038558	0.466463922	0.463909952	-0.412774084		-0.962452054	-0.967143678	0.904360386	0.941042859	0.347564047	0.896440758
Trichloroethene		0.154594691	0.016619621	-0.083144625		0.059047107	-0.385949174	0.739479773	0.466898235	0.013564051	-0.444197731	0.655677646	0.424947505	0.893809404	0.066581326	0.299818266	0.361144639	0.805356817	-0.025976189	0.948638396	0.816121636	0.949956964	-0.908519714	0.908519714	-0.971038558	0.466463922	0.463909952	-0.412774084		-0.962452054	-0.967143678	0.904360386	0.941042859	0.347564047	0.896440758
Methanol		0.152727915	0.063292136	-0.027182339		-0.036773562	-0.472477591	0.671650184	0.549397751	0.109209536	-0.356403026	0.580397258	0.509640773	0.932629406	-0.029228547	0.207128433	0.448743129	0.744919267	-0.121541193	0.914001718	0.867687225	0.975495378	-0.864353961	0.864353961	-0.989449033	0.379657058	0.546573589	-0.323697034		-0.984015508	-0.9383691	0.859359211	0.969101887	0.435717489	0.934742964
cis-2,3-Dihydro-2,3-dihydroxy-4'-chlorobiphenyl		0.152003094	0.103093493	0.736965595		0.586264284	0.882784925	-0.146249537	-0.921257496	-0.643518147	-0.223342902	-0.029554198	-0.902019586	-0.975789493	0.580131925	0.371866692	-0.869908291	-0.248136276	0.652970864	-0.534049032	-0.997593311	-0.933112358	0.438749266	-0.438749266	0.902926868	0.198897058	-0.919939056	-0.257103399		0.916873435	0.5877081	-0.429877716	-0.942612881	-0.862653788	-0.974481566
Tryptamine		0.151305051	0.231185639	-0.609656685		-0.599766598	-0.890538408	0.129640465	0.927650245	0.656263029	0.239656728	0.012788556	0.90913177	0.971984753	-0.593708929	-0.38738066	0.87805658	0.231857017	-0.665579465	0.519796691	0.996290348	0.926951345	-0.423618962	0.423618962	-0.895592773	-0.215302869	0.92638411	0.273272358		-0.910050776	-0.574058272	0.414676929	0.936881445	0.871014072	0.970580494
1-Acyl-sn-glycero-3-phosphocholine		0.150563847	0.202711277	0.270395024		0.10795291	0.534132828	-0.617100106	-0.607591894	-0.179826069	0.288857674	-0.520839947	-0.569706806	-0.955989617	0.100444878	-0.136826413	-0.511337351	-0.695439962	0.192024164	-0.882738358	-0.900932108	-0.988703273	0.826286493	-0.826286493	0.997262418	-0.312709001	-0.604906876	0.25539135		0.994210697	0.911328344	-0.820699052	-0.984226121	-0.498802957	-0.957704737
1-Acyl-sn-glycero-3-phosphoethanolamine		0.150563847	0.202711277	0.270395024		0.10795291	0.534132828	-0.617100106	-0.607591894	-0.179826069	0.288857674	-0.520839947	-0.569706806	-0.955989617	0.100444878	-0.136826413	-0.511337351	-0.695439962	0.192024164	-0.882738358	-0.900932108	-0.988703273	0.826286493	-0.826286493	0.997262418	-0.312709001	-0.604906876	0.25539135		0.994210697	0.911328344	-0.820699052	-0.984226121	-0.498802957	-0.957704737
Linoleate		0.149668746	0.17685669	0.167040808		-0.754338421	-0.388799126	-0.998372222	0.304853245	0.704699723	0.950810809	-0.998191398	0.349146763	-0.305253767	-0.759272785	-0.891237501	0.413294646	-0.987060237	-0.695837384	-0.88989938	-0.158432787	-0.441736913	0.934303693	-0.934303693	0.50895953	-0.958260138	0.308067011	0.939463753		0.479715942	0.858472556	-0.937769277	-0.41699411	0.42647534	-0.310869155
Lactose_6-phosphate		0.147629961	-0.386217224	0.288712487		0.98625036	0.958444292	0.590405286	-0.929093623	-0.99564384	-0.843399619	0.680744396	-0.945403545	-0.541285605	0.984974712	0.916545737	-0.965729493	0.503444719	0.996724603	0.213302803	-0.661687376	-0.411989518	-0.318484705	0.318484705	0.341201304	0.829699551	-0.930337001	-0.861573126		0.37262791	-0.149550554	0.327805259	-0.436796643	-0.96939701	-0.536313191
Maltose_6'-phosphate		0.147629961	-0.386217224	0.288712487		0.98625036	0.958444292	0.590405286	-0.929093623	-0.99564384	-0.843399619	0.680744396	-0.945403545	-0.541285605	0.984974712	0.916545737	-0.965729493	0.503444719	0.996724603	0.213302803	-0.661687376	-0.411989518	-0.318484705	0.318484705	0.341201304	0.829699551	-0.930337001	-0.861573126		0.37262791	-0.149550554	0.327805259	-0.436796643	-0.96939701	-0.536313191
3-Hydroxy-N6,N6,N6-trimethyl-L-lysine		0.147126872	-0.2011125	0.097111335		0.986144301	0.812727468	0.821616368	-0.757369129	-0.971502668	-0.972622065	0.882644185	-0.78713543	-0.237008473	0.987368515	0.996899998	-0.82801576	0.758012739	0.968485254	0.520668875	-0.380546456	-0.091826989	-0.610593987	0.610593987	0.015514088	0.966506284	-0.759569435	-0.980115038		0.049139589	-0.464255268	0.618364108	-0.119071492	-0.836071353	-0.231270097
6-Deoxy-5-ketofructose_1-phosphate		0.147126872	-0.2011125	0.097111335		0.986144301	0.812727468	0.821616368	-0.757369129	-0.971502668	-0.972622065	0.882644185	-0.78713543	-0.237008473	0.987368515	0.996899998	-0.82801576	0.758012739	0.968485254	0.520668875	-0.380546456	-0.091826989	-0.610593987	0.610593987	0.015514088	0.966506284	-0.759569435	-0.980115038		0.049139589	-0.464255268	0.618364108	-0.119071492	-0.836071353	-0.231270097
4-Hydroxymethylcatechol		0.146371226	0.024767906	-0.112530995		-0.06838194	-0.500133828	0.647866578	0.575566547	0.14061374	-0.326654552	0.554334326	0.536615193	0.943582026	-0.06084859	0.176062801	0.4768011	0.723431868	-0.152893887	0.900703863	0.88298523	0.981969959	-0.848005607	0.848005607	-0.993538624	0.350188258	0.572802352	-0.293590593		-0.989158586	-0.92696032	0.842744713	0.976422805	0.463985252	0.94552011
Malonyl-CoA		0.145858519	-0.064427041	-0.075368947		0.431593624	-0.009059178	0.938918617	0.098443075	-0.364981307	-0.749598842	0.892228837	0.051703637	0.658325488	0.438391104	0.63783147	-0.017681187	0.969566602	0.353395261	0.997869712	0.537517433	0.76169228	-0.999036922	0.999036922	-0.808949355	0.765916813	0.095082701	-0.726128862		-0.788716302	-0.991545643	0.998556325	0.743656313	-0.032199694	0.66275697
2-Hydroxy-6-oxo-_2'-aminophenyl_-hexa-2,4-dienoate		0.145145688	-0.110689132	0.23572674		0.975592063	0.972764564	0.544829297	-0.948139301	-0.988957238	-0.812369588	0.639158044	-0.96199213	-0.586993871	0.973906557	0.893005888	-0.978614568	0.454851642	0.990720845	0.15890253	-0.702171242	-0.461789627	-0.265531489	0.265531489	0.392704006	0.797532469	-0.949207043	-0.832156462		0.423417756	-0.094596681	0.275013908	-0.485915134	-0.981498708	-0.582205096
2-Hydroxy-6-oxo-octa-2,4-dienoate		0.145145688	-0.110689132	0.23572674		0.975592063	0.972764564	0.544829297	-0.948139301	-0.988957238	-0.812369588	0.639158044	-0.96199213	-0.586993871	0.973906557	0.893005888	-0.978614568	0.454851642	0.990720845	0.15890253	-0.702171242	-0.461789627	-0.265531489	0.265531489	0.392704006	0.797532469	-0.949207043	-0.832156462		0.423417756	-0.094596681	0.275013908	-0.485915134	-0.981498708	-0.582205096
3-Ureidoisobutyrate		0.144646076	-0.099255436	-0.093730627		0.488167952	0.054644151	0.958929893	0.034865024	-0.42353441	-0.790231379	0.919177762	-0.012003695	0.609049267	0.494742492	0.685587222	-0.081322888	0.983190749	0.412255883	0.991689056	0.482721517	0.718880314	-0.99980321	0.99980321	-0.769866565	0.805309169	0.031490665	-0.768443664		-0.747962729	-0.9812687	0.999950099	0.699567523	-0.095788851	0.613720059
20-Hydroxyecdysone		0.144497283	-0.106157287	0		0.79902157	0.453196793	0.991808234	-0.371667765	-0.753270342	-0.970395597	0.999940941	-0.414761704	0.236910336	0.803538077	0.921174128	-0.476869494	0.973193403	0.745047256	0.855286779	0.087968842	0.376961236	-0.906652441	0.906652441	-0.446594114	0.976131997	-0.374800007	-0.961410062		-0.416243926	-0.819915513	0.910763484	0.351445984	-0.48958423	0.242640597
6-Deoxyerythronolide_B		0.144497283	-0.106157287	0		0.79902157	0.453196793	0.991808234	-0.371667765	-0.753270342	-0.970395597	0.999940941	-0.414761704	0.236910336	0.803538077	0.921174128	-0.476869494	0.973193403	0.745047256	0.855286779	0.087968842	0.376961236	-0.906652441	0.906652441	-0.446594114	0.976131997	-0.374800007	-0.961410062		-0.416243926	-0.819915513	0.910763484	0.351445984	-0.48958423	0.242640597
Trinitrotoluene		0.144497283	-0.106157287	0		0.79902157	0.453196793	0.991808234	-0.371667765	-0.753270342	-0.970395597	0.999940941	-0.414761704	0.236910336	0.803538077	0.921174128	-0.476869494	0.973193403	0.745047256	0.855286779	0.087968842	0.376961236	-0.906652441	0.906652441	-0.446594114	0.976131997	-0.374800007	-0.961410062		-0.416243926	-0.819915513	0.910763484	0.351445984	-0.48958423	0.242640597
5-Deoxyleucopelargonidin		0.142688417	-0.190605933	0.136204384		0.998727143	0.87479762	0.749986045	-0.827968051	-0.992431977	-0.939119842	0.822196056	-0.85333586	-0.348045295	0.999079453	0.981055369	-0.887439216	0.677281315	0.990831075	0.418174203	-0.485195681	-0.206656383	-0.514659621	0.514659621	0.131333995	0.930233754	-0.829856628	-0.950499844		0.16460663	-0.358437634	0.52307901	-0.23338218	-0.894039472	-0.342505844
Apiforol		0.142688417	-0.190605933	0.136204384		0.998727143	0.87479762	0.749986045	-0.827968051	-0.992431977	-0.939119842	0.822196056	-0.85333586	-0.348045295	0.999079453	0.981055369	-0.887439216	0.677281315	0.990831075	0.418174203	-0.485195681	-0.206656383	-0.514659621	0.514659621	0.131333995	0.930233754	-0.829856628	-0.950499844		0.16460663	-0.358437634	0.52307901	-0.23338218	-0.894039472	-0.342505844
Fisetinidol-4beta-ol		0.142688417	-0.190605933	0.136204384		0.998727143	0.87479762	0.749986045	-0.827968051	-0.992431977	-0.939119842	0.822196056	-0.85333586	-0.348045295	0.999079453	0.981055369	-0.887439216	0.677281315	0.990831075	0.418174203	-0.485195681	-0.206656383	-0.514659621	0.514659621	0.131333995	0.930233754	-0.829856628	-0.950499844		0.16460663	-0.358437634	0.52307901	-0.23338218	-0.894039472	-0.342505844
Leucocyanidin		0.142688417	-0.190605933	0.136204384		0.998727143	0.87479762	0.749986045	-0.827968051	-0.992431977	-0.939119842	0.822196056	-0.85333586	-0.348045295	0.999079453	0.981055369	-0.887439216	0.677281315	0.990831075	0.418174203	-0.485195681	-0.206656383	-0.514659621	0.514659621	0.131333995	0.930233754	-0.829856628	-0.950499844		0.16460663	-0.358437634	0.52307901	-0.23338218	-0.894039472	-0.342505844
Leucodelphinidin		0.142688417	-0.190605933	0.136204384		0.998727143	0.87479762	0.749986045	-0.827968051	-0.992431977	-0.939119842	0.822196056	-0.85333586	-0.348045295	0.999079453	0.981055369	-0.887439216	0.677281315	0.990831075	0.418174203	-0.485195681	-0.206656383	-0.514659621	0.514659621	0.131333995	0.930233754	-0.829856628	-0.950499844		0.16460663	-0.358437634	0.52307901	-0.23338218	-0.894039472	-0.342505844
Luteoforol		0.142688417	-0.190605933	0.136204384		0.998727143	0.87479762	0.749986045	-0.827968051	-0.992431977	-0.939119842	0.822196056	-0.85333586	-0.348045295	0.999079453	0.981055369	-0.887439216	0.677281315	0.990831075	0.418174203	-0.485195681	-0.206656383	-0.514659621	0.514659621	0.131333995	0.930233754	-0.829856628	-0.950499844		0.16460663	-0.358437634	0.52307901	-0.23338218	-0.894039472	-0.342505844
L-Isoleucyl-tRNA_Ile_		0.141112705	-0.161924151	0		0.869099306	0.563040684	0.967461717	-0.486882465	-0.830905189	-0.993253971	0.990413087	-0.527277367	0.111241485	0.872808597	0.963236267	-0.584936628	0.935975065	0.823933654	0.782326247	-0.039619141	0.255921758	-0.845535876	0.845535876	-0.328998573	0.995843213	-0.489828702	-0.98862089		-0.297046685	-0.740323341	0.850753351	0.229343311	-0.596653951	0.117105334
Sulfatide		0.139768123	-0.281571101	0.408778565		0.934680251	0.995781985	0.420632854	-0.98358782	-0.958017144	-0.721635143	0.523846387	-0.990962121	-0.695692467	0.931970001	0.820301432	-0.99787922	0.324197098	0.961502641	0.017535303	-0.795895439	-0.582706079	-0.126373591	0.126373591	0.518941946	0.704097294	-0.984191384	-0.745271799		0.547402625	0.047286782	0.136137351	-0.604750601	-0.998719303	-0.691440405
Precorrin_6X		0.139443423	0.074832788	-0.111300626		-0.30151672	-0.690081005	0.450149504	0.752035229	0.369925608	-0.094771677	0.342630341	0.720323351	0.995037789	-0.294310383	-0.060824762	0.670482969	0.540400202	-0.381430771	0.772989134	0.968723035	0.998864179	-0.69926094	0.69926094	-0.992308473	0.11963717	0.749805604	-0.060096909		-0.995910976	-0.812472084	0.692186412	0.999794609	0.659637551	0.995607733
2-Deoxy-D-ribose_1-phosphate		0.138275298	-0.103522228	-0.039013699		0.682149547	0.291103752	0.998901229	-0.204386445	-0.627277416	-0.913536567	0.98656583	-0.250031661	0.402414097	0.687650087	0.839367738	-0.316579904	0.998370371	0.617560853	0.932426997	0.260027464	0.532440615	-0.966248919	0.966248919	-0.595528263	0.92342291	-0.207690222	-0.898839522		-0.56816841	-0.907053289	0.96873922	0.509052059	-0.3303222	0.407810504
N-Acetyl-D-glucosamine_6-phosphate		0.138264787	0.016200157	-0.104569664		-0.030365458	-0.466816989	0.676386593	0.544029106	0.102833957	-0.362386344	0.585606577	0.504113766	0.930296671	-0.022819002	0.213396814	0.443004034	0.74918154	-0.115174544	0.916584217	0.864482074	0.974064628	-0.867560527	0.867560527	-0.988499761	0.385580879	0.541193139	-0.329756864		-0.982853471	-0.940565913	0.862620305	0.967500456	0.429937482	0.932445521
ADP-glucose		0.132874051	0.077889618	-0.11727554		-0.339475597	-0.718523666	0.414011354	0.777839536	0.406851975	-0.054810317	0.304714789	0.747536006	0.998225261	-0.332365154	-0.100767336	0.69967027	0.50625477	-0.418161036	0.746950078	0.977887257	0.996153089	-0.670057916	0.670057916	-0.986551991	0.079763275	0.775713278	-0.020055474		-0.991491783	-0.788461464	0.662714529	0.998179827	0.689220552	0.998559368
Cys-Gly		0.131525426	-0.094041176	0.022642373		0.859204145	0.546679996	0.972250244	-0.469611491	-0.819802576	-0.990781549	0.992938048	-0.510466105	0.130763016	0.863042017	0.957766859	-0.568873569	0.942717487	0.812630384	0.79442374	-0.019961824	0.274882468	-0.85587193	0.85587193	-0.347505301	0.993859464	-0.472589582	-0.985471523		-0.315766715	-0.753400059	0.860924125	0.248439896	-0.580757359	0.136612479
Rhodopin		0.131271051	-0.03913082	-0.068080012		0.347931976	-0.099787263	0.903805471	0.18836501	-0.278967169	-0.686425015	0.847555796	0.142138002	0.723932903	0.354999466	0.565290212	0.073146819	0.943341371	0.267024187	0.999672091	0.61183991	0.817360884	-0.990930133	0.990930133	-0.858971227	0.704395949	0.185048161	-0.660722217		-0.841261483	-0.999230564	0.989558602	0.801271318	0.058655367	0.727992199
3-O-Methylgallate		0.130584109	-0.169925002	-0.212449619		0.36738329	-0.079041437	0.912522676	0.167868853	-0.298907926	-0.701422342	0.858425559	0.121490503	0.709407146	0.374393984	0.58234855	0.052358609	0.950048005	0.287038125	0.999988576	0.595232511	0.805183943	-0.993514016	0.993514016	-0.848120388	0.719027108	0.164539595	-0.676213122		-0.829818705	-0.998196903	0.99234592	0.788636001	0.037850366	0.713554809
4-Methylthio-2-oxobutanoic_acid		0.13038253	-0.12387694	-0.046182893		0.712393102	0.331208812	0.999989057	-0.245505324	-0.659577441	-0.929884783	0.992579919	-0.290660444	0.363431202	0.717670595	0.861554111	-0.356319445	0.995073634	0.650195552	0.916350445	0.21905573	0.496252747	-0.954519545	0.954519545	-0.561104065	0.938793072	-0.24877681	-0.916530756		-0.532942551	-0.888482294	0.957409669	0.472283013	-0.369851305	0.368923691
L-Threonyl-tRNA_Thr_		0.129589745	-0.040440413	-0.063335767		0.372149291	-0.0739269	0.914608789	0.16280989	-0.303799027	-0.705069177	0.861045406	0.116397355	0.705782515	0.379145532	0.586510897	0.04723541	0.951636457	0.29194804	0.999999939	0.591102815	0.8021314	-0.994084225	0.994084225	-0.845391578	0.72258259	0.159477797	-0.679983194		-0.826945331	-0.997875872	0.992966308	0.785471671	0.032723997	0.709951664
Cadaverine		0.12665799	0.305799691	-0.264274163		-0.763912166	-0.969863971	-0.095990127	0.987766226	0.808735976	0.451242168	-0.211740623	0.979373914	0.894534201	-0.759018829	-0.584231837	0.963002526	0.00784168	-0.815975411	0.315011167	0.951627402	0.819225497	-0.209723556	0.209723556	-0.773038624	-0.428784144	0.987234103	0.482001599		-0.793939915	-0.37584554	0.200083566	0.834628124	0.958987228	0.891880239
1,2-Diacyl-sn-glycerol		0.126410452	-0.212275738	0.00371184		0.921317618	0.656476188	0.93091899	-0.586389524	-0.890666902	-0.999998276	0.967243793	-0.623702471	-0.006605106	0.924226527	0.988177713	-0.67641137	0.887983313	0.884954014	0.703502954	-0.157053948	0.140259737	-0.776751076	0.776751076	-0.215462629	0.999639106	-0.589121013	-0.999458043		-0.182492456	-0.65597515	0.782916284	0.11308319	-0.687036311	-0.000702698
D-Mannitol_1-phosphate		0.12629976	0.001864647	-0.239155171		-0.213923104	-0.621696851	0.52917373	0.689248074	0.284260691	-0.184543975	0.426309484	0.654540476	0.98193687	-0.206542693	0.029826973	0.60053165	0.614385101	-0.296140983	0.82727126	0.942267413	0.999074461	-0.761132142	0.761132142	-0.999441793	0.209064426	0.686797993	-0.150255666		-0.999999973	-0.861934935	0.754707293	0.997521142	0.588856	0.983036555
3-Hydroxyanthranilate		0.126168761	-0.033077052	-0.001028325		0.630011782	0.224325086	0.993278131	-0.136281526	-0.57198391	-0.883257897	0.972925031	-0.182553546	0.464688064	0.635856331	0.799816268	-0.250301666	0.999927613	0.561756798	0.955160665	0.32610518	0.589638508	-0.981735409	0.981735409	-0.649596061	0.894707459	-0.139625462	-0.866418626		-0.623653902	-0.933968394	0.983561551	0.567291402	-0.264335624	0.469906413
_5Z,8Z,11Z,14Z,17Z_-Icosapentaenoyl-CoA		0.125530882	-1.392317423	-0.222392421		0.96791273	0.75880024	0.868213179	-0.697516374	-0.947120908	-0.989187408	0.920284607	-0.730327799	-0.151352492	0.96978213	0.999963118	-0.775944177	0.812022908	0.943064452	0.593164031	-0.298421246	-0.004607474	-0.677353694	0.677353694	-0.071772567	0.985210495	-0.699931687	-0.993688995		-0.038180371	-0.539752122	0.684566222	-0.032000165	-0.785023252	-0.145515431
11beta-Hydroxyandrost-4-ene-3,17-dione		0.125530882	-0.222392421	-0.459431619		0.075486863	-0.370696863	0.750471034	0.452264487	-0.002912794	-0.45889922	0.668029086	0.409974978	0.886299226	0.083012246	0.315496105	0.345731098	0.815014614	-0.009501703	0.953722173	0.806489397	0.944681062	-0.915280966	0.915280966	-0.966970126	0.480974745	0.44925072	-0.427725416		-0.957848824	-0.971201224	0.9112693	0.935341317	0.332067555	0.889017276
8,11,14-Eicosatrienoyl-CoA		0.125530882	-1.392317423	-0.222392421		0.96791273	0.75880024	0.868213179	-0.697516374	-0.947120908	-0.989187408	0.920284607	-0.730327799	-0.151352492	0.96978213	0.999963118	-0.775944177	0.812022908	0.943064452	0.593164031	-0.298421246	-0.004607474	-0.677353694	0.677353694	-0.071772567	0.985210495	-0.699931687	-0.993688995		-0.038180371	-0.539752122	0.684566222	-0.032000165	-0.785023252	-0.145515431
Arachidonyl-CoA		0.125530882	-1.392317423	-0.222392421		0.96791273	0.75880024	0.868213179	-0.697516374	-0.947120908	-0.989187408	0.920284607	-0.730327799	-0.151352492	0.96978213	0.999963118	-0.775944177	0.812022908	0.943064452	0.593164031	-0.298421246	-0.004607474	-0.677353694	0.677353694	-0.071772567	0.985210495	-0.699931687	-0.993688995		-0.038180371	-0.539752122	0.684566222	-0.032000165	-0.785023252	-0.145515431
Eicosanoyl-CoA		0.125530882	-1.392317423	-0.222392421		0.96791273	0.75880024	0.868213179	-0.697516374	-0.947120908	-0.989187408	0.920284607	-0.730327799	-0.151352492	0.96978213	0.999963118	-0.775944177	0.812022908	0.943064452	0.593164031	-0.298421246	-0.004607474	-0.677353694	0.677353694	-0.071772567	0.985210495	-0.699931687	-0.993688995		-0.038180371	-0.539752122	0.684566222	-0.032000165	-0.785023252	-0.145515431
O-Acetyl-L-homoserine		0.124170166	-0.215559952	0.036632928		0.959885241	0.738791025	0.882797364	-0.675565346	-0.937001977	-0.993164068	0.931676883	-0.709372328	-0.121441469	0.961974598	0.999248034	-0.756546698	0.829272329	0.932593149	0.617198931	-0.269471016	0.025584132	-0.699254317	0.699254317	-0.101851819	0.989934399	-0.678050777	-0.996622458		-0.068330782	-0.564920614	0.706261079	-0.001811214	-0.765963845	-0.115580618
Choline_phosphate		0.123335342	-0.338310622	-0.155018236		0.780470228	0.426029603	0.995217774	-0.343420192	-0.733033902	-0.962647109	0.999812205	-0.387051989	0.266185017	0.785167616	0.908983235	-0.450067602	0.979703989	0.724533288	0.870566631	0.118055411	0.404801719	-0.918997001	0.918997001	-0.473450286	0.969117112	-0.346589113	-0.952649531		-0.443553015	-0.836854695	0.922835481	0.379599949	-0.462988777	0.271869854
Pyridoxamine		0.123022763	-0.155224535	0.043336469		0.950729703	0.717539454	0.896938324	-0.652379431	-0.925720136	-0.996305825	0.942493205	-0.687176821	-0.090606076	0.953042984	0.997565355	-0.735906562	0.846201415	0.920953587	0.641298302	-0.239481933	0.056568174	-0.721083809	0.721083809	-0.132648094	0.993846677	-0.654934519	-0.998689515		-0.09923195	-0.590233851	0.72787259	0.0291961	-0.745661989	-0.084726354
Pyridoxine		0.120568394	-0.080770355	-0.015038353		0.72840964	0.352910465	0.999830406	-0.267826516	-0.67675941	-0.938131734	0.995123232	-0.312679333	0.341819949	0.73356107	0.87304809	-0.377802098	0.992518808	0.667567779	0.906859981	0.19646476	0.476071188	-0.947379716	0.947379716	-0.541838943	0.946497969	-0.27107786	-0.925522875		-0.513259879	-0.877647517	0.950486502	0.451801423	-0.391208571	0.347360887
3',5'-Cyclic_AMP		0.120294234	-0.353995343	0.147430364		0.999892175	0.904481954	0.705334834	-0.862717952	-0.998320745	-0.914760226	0.783397055	-0.885466139	-0.408336374	0.999752828	0.966362758	-0.915562744	0.627949352	0.997524673	0.358152905	-0.541089867	-0.269912284	-0.457751927	0.457751927	0.195591057	0.904371106	-0.864420337	-0.928255566		0.228468991	-0.2969034	0.46648614	-0.296188938	-0.921306836	-0.402941344
3',5'-Cyclic_GMP		0.120294234	-0.353995343	0.147430364		0.999892175	0.904481954	0.705334834	-0.862717952	-0.998320745	-0.914760226	0.783397055	-0.885466139	-0.408336374	0.999752828	0.966362758	-0.915562744	0.627949352	0.997524673	0.358152905	-0.541089867	-0.269912284	-0.457751927	0.457751927	0.195591057	0.904371106	-0.864420337	-0.928255566		0.228468991	-0.2969034	0.46648614	-0.296188938	-0.921306836	-0.402941344
_2E_-Octadecenoyl-CoA		0.119519191	0.022092013	-0.174340791		-0.22365908	-0.629480941	0.52068126	0.69644279	0.293812537	-0.174728561	0.417262751	0.66205123	0.983775842	-0.216294872	0.019852326	0.608479857	0.606482128	-0.305656291	0.821624638	0.945561622	0.999453908	-0.754622814	0.754622814	-0.99905871	0.199296905	0.694016009	-0.140383859		-0.999952494	-0.856833198	0.748123804	0.998173585	0.596890964	0.984817612
3-Formylsalicylic_acid		0.119519191	0.022092013	-0.174340791		-0.22365908	-0.629480941	0.52068126	0.69644279	0.293812537	-0.174728561	0.417262751	0.66205123	0.983775842	-0.216294872	0.019852326	0.608479857	0.606482128	-0.305656291	0.821624638	0.945561622	0.999453908	-0.754622814	0.754622814	-0.99905871	0.199296905	0.694016009	-0.140383859		-0.999952494	-0.856833198	0.748123804	0.998173585	0.596890964	0.984817612
4-Carboxy-4-hydroxy-2-oxoadipate		0.119519191	0.022092013	-0.174340791		-0.22365908	-0.629480941	0.52068126	0.69644279	0.293812537	-0.174728561	0.417262751	0.66205123	0.983775842	-0.216294872	0.019852326	0.608479857	0.606482128	-0.305656291	0.821624638	0.945561622	0.999453908	-0.754622814	0.754622814	-0.99905871	0.199296905	0.694016009	-0.140383859		-0.999952494	-0.856833198	0.748123804	0.998173585	0.596890964	0.984817612
D-Tagatose_6-phosphate		0.118795913	0.040837028	-0.066210626		-0.123660482	-0.547434769	0.604579555	0.620075771	0.195359284	-0.273682167	0.50727557	0.58263185	0.960509763	-0.116165828	0.121144545	0.524863206	0.683989683	-0.207519352	0.875197779	0.907681876	0.990949865	-0.817276227	0.817276227	-0.998307027	0.297649477	0.617423456	-0.240070341		-0.995785508	-0.904704291	0.811561227	0.986900696	0.512446377	0.962135359
3-Cresol		0.118647809	-0.156953751	0.247959145		0.959799581	0.985447584	0.490855615	-0.966299317	-0.977640841	-0.773972096	0.589378268	-0.977300327	-0.636887772	0.957653311	0.862842611	-0.989640209	0.397776082	0.980176009	0.096315436	-0.745681041	-0.516814473	-0.204194867	0.204194867	0.449927312	0.75789468	-0.967162918	-0.795523561		0.479713907	-0.03161908	0.213826301	-0.540073051	-0.991620854	-0.632326168
6-Phospho-D-gluconate		0.118615279	-0.082321447	0.070230981		0.964770226	0.750785638	0.874210908	-0.688709169	-0.943129692	-0.990905446	0.924996256	-0.72192711	-0.139263808	0.96672885	0.999783542	-0.768179034	0.819093115	0.938930181	0.602956356	-0.286737558	0.007610881	-0.686291501	0.686291501	-0.083953841	0.987230514	-0.691153125	-0.994985335		-0.050386754	-0.549997357	0.693421545	-0.019785892	-0.777395927	-0.133416478
Precorrin_5		0.118489675	-0.12102262	-0.154354298		0.369010128	-0.077297028	0.913236977	0.166143664	-0.300577235	-0.702668405	0.859321765	0.119753515	0.70817283	0.376015913	0.583770109	0.050611167	0.950592658	0.288713817	0.999995409	0.593825572	0.804145057	-0.99371146	0.99371146	-0.847192059	0.72024206	0.162813429	-0.677501148		-0.82884101	-0.998090346	0.992560477	0.787558934	0.036101799	0.712327834
Cytidine		0.118473603	0.015938512	-0.102871166		-0.07580057	-0.506560856	0.642182784	0.581633031	0.147973883	-0.319615601	0.548128446	0.542876677	0.946018913	-0.068271056	0.168736188	0.483325936	0.71827674	-0.160240139	0.897447661	0.886452176	0.98334884	-0.84404014	0.84404014	-0.994355305	0.343211614	0.578883331	-0.286472321		-0.990223494	-0.924144269	0.838717462	0.978001399	0.470561257	0.947915476
Magnesium_protoporphyrin_monomethyl_ester		0.118346329	0.014695394	-0.067264026		0.033915336	-0.409034843	0.722310593	0.488997062	0.038714422	-0.421518288	0.636475584	0.447585564	0.904808098	0.041459099	0.275723712	0.38448947	0.790189118	-0.051116457	0.940379441	0.830401063	0.957514873	-0.897720537	0.897720537	-0.976741813	0.444063934	0.486049254	-0.389729629		-0.968976356	-0.960441921	0.893337935	0.949255319	0.371042645	0.907305703
p-Benzenediol		0.117778689	-0.109702995	-0.169476585		0.287547183	-0.162923569	0.874731091	0.250499883	-0.217272098	-0.63874188	0.812053989	0.204859825	0.766379348	0.294769238	0.511634063	0.136484353	0.920305442	0.205137594	0.996014591	0.660950072	0.852377286	-0.980366375	0.980366375	-0.889822725	0.657783564	0.247229888	-0.611599747		-0.873969764	-0.999700661	0.978376784	0.837731943	0.122083218	0.770157644
N2-Succinyl-L-ornithine		0.115203175	0.697444149	-0.095508609		-0.974579006	-0.97381304	-0.540993928	0.949581073	0.988270082	0.809697873	-0.635638971	0.963229255	0.590685194	-0.97285991	-0.890941196	0.979543816	-0.450779632	-0.990089794	-0.15439185	0.705415696	0.465835737	0.261125616	-0.261125616	-0.396900067	-0.794768959	0.950634177	0.829615166		-0.427550789	0.090049124	-0.270620094	0.489901697	0.98236292	0.585912229
4-Sulfolactone		0.114982144	0.079389624	-0.190117554		-0.435117551	-0.78672575	0.317457354	0.838775448	0.499320878	0.04895213	0.204379184	0.812340447	0.999022314	-0.428308166	-0.20332058	0.769938895	0.414166469	-0.510038384	0.674031996	0.994293925	0.981709929	-0.589530367	0.589530367	-0.964304047	-0.023959111	0.836932396	0.083654801		-0.972665664	-0.720479926	0.581546403	0.986556969	0.760590544	0.998743973
3-Oxoadipyl-CoA		0.114707333	0.035102485	-0.052989799		-0.062619955	-0.495125192	0.652254419	0.570834938	0.134894405	-0.332106708	0.559131052	0.531733684	0.941654179	-0.055083913	0.181744026	0.471717423	0.727406402	-0.147184868	0.903197424	0.88026002	0.98086202	-0.851051807	0.851051807	-0.992866701	0.355591145	0.568059595	-0.299105591		-0.988294123	-0.929111172	0.845839079	0.975160033	0.45886234	0.943624424
_Dihydrolipoyllysine-residue_acetyltransferase_		0.114676217	-0.107081519	-0.037551688		0.718525831	0.339478525	0.999991596	-0.254005141	-0.666149837	-0.933077924	0.993609021	-0.299048192	0.355239504	0.723755739	0.865977168	-0.364507493	0.994165066	0.656839676	0.912800662	0.210482563	0.488612829	-0.951865648	0.951865648	-0.553816564	0.941780736	-0.257269176	-0.9200063		-0.525494568	-0.88441978	0.954838307	0.464527545	-0.377992543	0.360750753
D-1-Aminopropan-2-ol_O-phosphate		0.113604108	0.620445087	-1.127111918		-0.746496909	-0.963048106	-0.069509826	0.983274287	0.792823278	0.427372562	-0.185699203	0.973659721	0.906094787	-0.741452569	-0.562462457	0.955502396	0.034407197	-0.800328112	0.340116376	0.959454933	0.834172917	-0.235627744	0.235627744	-0.789620073	-0.404630062	0.98265377	0.458552383		-0.809813552	-0.400333976	0.226044777	0.848968112	0.951117692	0.903581838
Uroporphyrinogen_I		0.113070652	-0.042002119	-0.113931385		0.174055022	-0.276713052	0.812344896	0.361536537	-0.10212178	-0.544793791	0.738568364	0.317450119	0.835973641	0.181483906	0.40809529	0.250919954	0.868486902	0.089764489	0.978851215	0.74384357	0.907474751	-0.950733116	0.950733116	-0.936907144	0.565594112	0.358386637	-0.515303894		-0.92461769	-0.990049618	0.947633757	0.895625472	0.236835461	0.839198148
Sorbose_1-phosphate		0.113034447	-0.27513283	0.171078837		0.996264218	0.932741569	0.652679255	-0.896763307	-0.999904516	-0.883430641	0.736805253	-0.916513789	-0.472751639	0.995583911	0.945429574	-0.942048436	0.570517235	0.999999014	0.290269877	-0.600009118	-0.338273747	-0.392809842	0.392809842	0.265420535	0.871436704	-0.898252205	-0.899190103		0.297702141	-0.227654469	0.401847987	-0.363926522	-0.946821099	-0.467542215
Dethiobiotin		0.112902149	-0.160521129	0.016235628		0.925092595	0.663854737	0.927286327	-0.594318444	-0.895090183	-0.999931788	0.964703469	-0.631350927	-0.016427939	0.927932932	0.989636081	-0.683613878	0.88342294	0.889485844	0.696487619	-0.166747829	0.13052671	-0.770526766	0.770526766	-0.205859597	0.999326981	-0.597030307	-0.999733188		-0.172825246	-0.648528995	0.776767126	0.10331738	-0.694141046	-0.010526028
4-Chlorocatechol		0.112069743	-0.229165364	-0.038839487		0.88211851	0.585116006	0.960288896	-0.510253589	-0.845603725	-0.996019137	0.986329015	-0.549992871	0.084409056	0.885649196	0.970128936	-0.606590161	0.9261434	0.838911657	0.765249774	-0.066542895	0.22976723	-0.830834467	0.830834467	-0.303420486	0.997936818	-0.513154305	-0.992317008		-0.271196261	-0.721930827	0.836275249	0.203019216	-0.618071904	0.090288943
2'-Deoxy-5-hydroxymethylcytidine-5'-triphosphate		0.110447681	-0.250039084	0.112530995		0.999595094	0.885244876	0.735252204	-0.840104988	-0.994893335	-0.931333389	0.809474268	-0.864599537	-0.368586037	0.999781415	0.976555811	-0.897364997	0.660931083	0.993563666	0.398088459	-0.504315608	-0.228131956	-0.495671939	0.495671939	0.153112147	0.921935129	-0.841931538	-0.943433677		0.186267191	-0.337812226	0.504201722	-0.254718655	-0.903679045	-0.363092763
6-Methylmercaptopurine		0.109731441	0.304650104	0.233532979		-0.757154439	-0.392757364	-0.998117735	0.308945895	0.707744194	0.952134087	-0.998440678	0.353173076	-0.301156029	-0.76206419	-0.893179541	0.417206538	-0.986361581	-0.698919321	-0.887929606	-0.154185476	-0.437874965	0.932762142	-0.932762142	0.505253289	-0.959480683	0.312155181	0.940928509		0.475938445	0.856259242	-0.936267338	-0.413081801	0.430360886	-0.306779184
Nitrous_oxide		0.109624491	-0.038474148	0.658963082		0.68889107	0.937465523	-0.013257281	-0.96483621	-0.739686267	-0.351114356	0.103772643	-0.951459404	-0.937989295	0.683399383	0.492132214	-0.92782336	-0.116969202	0.74798351	-0.416747398	-0.979484153	-0.876938698	0.315219599	-0.315219599	0.837675472	0.327589032	-0.963943267	-0.383462001		0.855573597	0.474771921	-0.305857568	-0.889775538	-0.922308278	-0.935926797
L-Cysteate		0.109589765	-0.076178227	-0.024645006		0.690489671	0.302055203	0.999372963	-0.215598156	-0.636166796	-0.918140869	0.988374295	-0.261118214	0.391889883	0.695930559	0.845545717	-0.327436501	0.997650331	0.62653948	0.928221913	0.248937607	0.52269898	-0.963231315	0.963231315	-0.586277095	0.927763129	-0.218893739	-0.903806251		-0.558694536	-0.902165769	0.965830722	0.499148343	-0.341124025	0.397313356
5-Formyltetrahydrofolate		0.10943771	-0.016458526	-0.047677831		0.296820438	-0.153349184	0.879388871	0.241100977	-0.226726531	-0.646172375	0.817674392	0.195359559	0.760114543	0.304020841	0.519941089	0.126872392	0.924055369	0.214618022	0.996832584	0.653642621	0.847266766	-0.982232245	0.982232245	-0.88535642	0.665055948	0.237822988	-0.619242376		-0.869216477	-0.999890895	0.980336277	0.832397599	0.112453727	0.763936632
Methylamine		0.108934372	0.874469118	-0.876851769		-0.845853935	-0.994247341	-0.232792668	0.999842102	0.882339277	0.570378752	-0.344931431	0.997911115	0.824080994	-0.841803047	-0.690907328	0.991027977	-0.130594259	-0.888113637	0.180660845	0.899960831	0.73199739	-0.072418662	0.072418662	-0.677830097	-0.549659508	0.999776409	0.598596492		-0.702178018	-0.244010225	0.06259216	0.750386887	0.988982446	0.820723083
N,N-Dimethylglycine		0.108771804	-0.280500642	0.094660216		0.997861418	0.867456396	0.759791425	-0.819491519	-0.990485172	-0.944151791	0.830614174	-0.845445756	-0.333990433	0.99832643	0.983842084	-0.880448874	0.688205218	0.988700392	0.431708198	-0.472068463	-0.192005303	-0.52742076	0.52742076	0.116498102	0.93561621	-0.821421727	-0.955039169		0.149841456	-0.372354866	0.535762804	-0.218818243	-0.887241804	-0.328421132
Imidazole-4-acetaldehyde		0.108682009	-0.013239745	-0.027201419		0.386305766	-0.058661205	0.920687705	0.147696057	-0.318339292	-0.715835703	0.868724556	0.101188818	0.694861732	0.393257802	0.598833471	0.031948054	0.956225309	0.306546267	0.999877556	0.578693596	0.792901818	-0.995629526	0.995629526	-0.837120772	0.73307392	0.14435603	-0.691121193		-0.818246246	-0.996762453	0.994661444	0.775911287	0.017429456	0.699094315
Perillyl_aldehyde		0.108682009	-0.013239745	-0.027201419		0.386305766	-0.058661205	0.920687705	0.147696057	-0.318339292	-0.715835703	0.868724556	0.101188818	0.694861732	0.393257802	0.598833471	0.031948054	0.956225309	0.306546267	0.999877556	0.578693596	0.792901818	-0.995629526	0.995629526	-0.837120772	0.73307392	0.14435603	-0.691121193		-0.818246246	-0.996762453	0.994661444	0.775911287	0.017429456	0.699094315
Hydrogen_sulfide		0.108579151	-0.052841849	-0.32927063		-0.18291583	-0.59660933	0.555749515	0.665984604	0.253790877	-0.215540808	0.454710186	0.630297903	0.975460329	-0.175488909	0.061430468	0.574937749	0.639035882	-0.265779188	0.844628488	0.931203371	0.997213845	-0.781267983	0.781267983	-0.999998422	0.239893281	0.66346227	-0.181453851		-0.999492255	-0.877541868	0.775082481	0.994796053	0.562994733	0.976742904
2,6-Dihydroxypseudooxynicotine		0.107341553	-0.175456108	0.055549444		0.978795613	0.788999475	0.843561076	-0.730897004	-0.961346325	-0.981067509	0.900578096	-0.762074759	-0.198322474	0.98031407	0.999234866	-0.805145184	0.783264866	0.957854057	0.554093427	-0.34360019	-0.052293344	-0.641498241	0.641498241	-0.024122274	0.975917548	-0.733197062	-0.987208699		0.009519919	-0.498989992	0.649022421	-0.079630946	-0.81367333	-0.192533839
2-Hydroxy-6-ketononatrienedioate		0.107341553	-0.175456108	0.055549444		0.978795613	0.788999475	0.843561076	-0.730897004	-0.961346325	-0.981067509	0.900578096	-0.762074759	-0.198322474	0.98031407	0.999234866	-0.805145184	0.783264866	0.957854057	0.554093427	-0.34360019	-0.052293344	-0.641498241	0.641498241	-0.024122274	0.975917548	-0.733197062	-0.987208699		0.009519919	-0.498989992	0.649022421	-0.079630946	-0.81367333	-0.192533839
2-Hydroxy-6-oxonona-2,4-diene-1,9-dioate		0.107341553	-0.175456108	0.055549444		0.978795613	0.788999475	0.843561076	-0.730897004	-0.961346325	-0.981067509	0.900578096	-0.762074759	-0.198322474	0.98031407	0.999234866	-0.805145184	0.783264866	0.957854057	0.554093427	-0.34360019	-0.052293344	-0.641498241	0.641498241	-0.024122274	0.975917548	-0.733197062	-0.987208699		0.009519919	-0.498989992	0.649022421	-0.079630946	-0.81367333	-0.192533839
Dihydrophloroglucinol		0.107341553	-0.175456108	0.055549444		0.978795613	0.788999475	0.843561076	-0.730897004	-0.961346325	-0.981067509	0.900578096	-0.762074759	-0.198322474	0.98031407	0.999234866	-0.805145184	0.783264866	0.957854057	0.554093427	-0.34360019	-0.052293344	-0.641498241	0.641498241	-0.024122274	0.975917548	-0.733197062	-0.987208699		0.009519919	-0.498989992	0.649022421	-0.079630946	-0.81367333	-0.192533839
alpha-Amino_acid		0.106103763	-0.039960632	-0.10362671		0.188470841	-0.262597426	0.820805986	0.347830945	-0.116692437	-0.55702724	0.748371301	0.303515949	0.827839816	0.195879255	0.421433551	0.236703681	0.875659872	0.104353933	0.98174474	0.733966748	0.90121922	-0.955175188	0.955175188	-0.931682273	0.577621777	0.34466357	-0.527810773		-0.91893507	-0.992005941	0.952213196	0.88900912	0.222568783	0.831136445
_6Z,9Z,12Z_-Octadecatrienoic_acid		0.105934387	0.30773695	0.099395924		-0.999982927	-0.895536288	-0.719737407	0.852155878	0.99692129	0.922860405	-0.795990075	0.875740506	0.389512477	-0.999998545	-0.97143838	0.907114309	-0.643792405	-0.995871074	-0.377242909	0.523713221	0.250090099	0.475905782	-0.475905782	-0.175419135	-0.912940461	0.853917752	0.93569492		-0.20843659	0.316442401	-0.484544726	0.276520416	0.913130998	0.384069437
Sinapoyl-CoA		0.105887794	0.015450217	-0.074976435		-0.033407497	-0.469506431	0.674141719	0.546580353	0.105860928	-0.359547962	0.583136751	0.506739982	0.931408772	-0.025861686	0.210422351	0.445730614	0.747162108	-0.118197339	0.91536302	0.866007968	0.974748788	-0.866042839	0.866042839	-0.988955441	0.382770858	0.543749975	-0.326881994		-0.98341012	-0.939527922	0.861076707	0.968265603	0.432683416	0.933540881
Undecaprenyl_phosphate_alpha-L-Ara4FN		0.105848089	-0.178271743	0.020389605		0.945735678	0.70649496	0.903782152	-0.640377619	-0.919656654	-0.997533339	0.94763373	-0.67566464	-0.074930284	0.948161703	0.996345018	-0.725165491	0.854478284	0.914710389	0.653287911	-0.224180735	0.07226527	-0.7318926	0.7318926	-0.148221967	0.995465972	-0.642967104	-0.999370967		-0.114871319	-0.602858015	0.738568305	0.044915063	-0.735088938	-0.06904315
UDP-glucose		0.105724024	0.018964998	-0.175065983		-0.247928386	-0.648688011	0.499199318	0.714145573	0.31759039	-0.150086574	0.394438751	0.680559992	0.987949026	-0.240607943	-0.005120591	0.628106842	0.586438118	-0.329337527	0.807133861	0.953393608	0.999967394	-0.738002125	0.738002125	-0.997663931	0.174764061	0.711778164	-0.115615725		-0.999397263	-0.843690779	0.731320343	0.999370878	0.616740141	0.98884539
L-Prolyl-tRNA_Pro_		0.105398129	-0.108086448	-0.108086448		0.470758401	0.03482518	0.953114312	0.054683959	-0.405480344	-0.777919061	0.911183878	0.007835095	0.624663459	0.477405248	0.671010534	-0.061534734	0.979375245	0.394101116	0.994046196	0.5	0.732528812	-1	1	-0.782375681	0.793389718	0.051312487	-0.755597851		-0.760982732	-0.984897242	0.999951499	0.713605324	-0.076023365	0.629261744
_S_-4-Amino-5-oxopentanoate		0.103169612	-0.176188639	-0.000716156		0.917055256	0.648272869	0.934817571	-0.577587617	-0.885693639	-0.999959794	0.969934736	-0.61520542	0.004218799	0.920039394	0.986460408	-0.668399792	0.892908877	0.879861786	0.711154103	-0.146355317	0.150968279	-0.783522459	0.783522459	-0.226019534	0.999871314	-0.580340425	-0.999043195		-0.19312376	-0.664106304	0.789604173	0.123830891	-0.679131276	0.010121094
Ubiquinone-8		0.103147713	-0.241651506	0.026486506		0.969703304	0.763487017	0.864604935	-0.702676228	-0.949414898	-0.988101809	0.917433334	-0.735244921	-0.158491488	0.971519803	0.999999072	-0.780482212	0.807784315	0.945443334	0.587330867	-0.305310381	-0.011833471	-0.672020005	0.672020005	-0.064563135	0.983946575	-0.705074431	-0.992852486		-0.030958449	-0.533654845	0.679280809	-0.039221822	-0.789479139	-0.15266091
Ubiquinone-9		0.103147713	-0.241651506	0.026486506		0.969703304	0.763487017	0.864604935	-0.702676228	-0.949414898	-0.988101809	0.917433334	-0.735244921	-0.158491488	0.971519803	0.999999072	-0.780482212	0.807784315	0.945443334	0.587330867	-0.305310381	-0.011833471	-0.672020005	0.672020005	-0.064563135	0.983946575	-0.705074431	-0.992852486		-0.030958449	-0.533654845	0.679280809	-0.039221822	-0.789479139	-0.15266091
Acetylene		0.103093493	-0.665580961	-0.633872102		0.502606483	0.071232761	0.963511859	0.018249321	-0.438532528	-0.800307705	0.925596849	-0.028621831	0.595782487	0.50911845	0.69759244	-0.097877594	0.986089616	0.42734179	0.989413647	0.468098604	0.707227195	-0.999335374	0.999335374	-0.759152619	0.815051765	0.014873566	-0.778973575		-0.736827378	-0.977931214	0.999645924	0.687594083	-0.112320182	0.600512614
3,5-Dibromo-4-hydroxybenzoate		0.102018886	-0.123072387	0		0.87609292	0.574816599	0.963739574	-0.499339729	-0.838787295	-0.994812561	0.98833356	-0.539390066	0.096999953	0.879707683	0.966984395	-0.596490499	0.93083787	0.831963563	0.773327183	-0.053922836	0.24205338	-0.83780401	0.83780401	-0.315442977	0.997045348	-0.502262055	-0.99067352		-0.283343549	-0.730621481	0.843140563	0.215382464	-0.608083758	0.102872851
Acetylhydrazine		0.102018886	-0.123072387	0		0.87609292	0.574816599	0.963739574	-0.499339729	-0.838787295	-0.994812561	0.98833356	-0.539390066	0.096999953	0.879707683	0.966984395	-0.596490499	0.93083787	0.831963563	0.773327183	-0.053922836	0.24205338	-0.83780401	0.83780401	-0.315442977	0.997045348	-0.502262055	-0.99067352		-0.283343549	-0.730621481	0.843140563	0.215382464	-0.608083758	0.102872851
Cyclohexylamine		0.102018886	-0.123072387	0		0.87609292	0.574816599	0.963739574	-0.499339729	-0.838787295	-0.994812561	0.98833356	-0.539390066	0.096999953	0.879707683	0.966984395	-0.596490499	0.93083787	0.831963563	0.773327183	-0.053922836	0.24205338	-0.83780401	0.83780401	-0.315442977	0.997045348	-0.502262055	-0.99067352		-0.283343549	-0.730621481	0.843140563	0.215382464	-0.608083758	0.102872851
Glutathionylaminopropylcadaverine		0.102018886	-0.123072387	0		0.87609292	0.574816599	0.963739574	-0.499339729	-0.838787295	-0.994812561	0.98833356	-0.539390066	0.096999953	0.879707683	0.966984395	-0.596490499	0.93083787	0.831963563	0.773327183	-0.053922836	0.24205338	-0.83780401	0.83780401	-0.315442977	0.997045348	-0.502262055	-0.99067352		-0.283343549	-0.730621481	0.843140563	0.215382464	-0.608083758	0.102872851
Isonicotinic_acid		0.102018886	-0.123072387	0		0.87609292	0.574816599	0.963739574	-0.499339729	-0.838787295	-0.994812561	0.98833356	-0.539390066	0.096999953	0.879707683	0.966984395	-0.596490499	0.93083787	0.831963563	0.773327183	-0.053922836	0.24205338	-0.83780401	0.83780401	-0.315442977	0.997045348	-0.502262055	-0.99067352		-0.283343549	-0.730621481	0.843140563	0.215382464	-0.608083758	0.102872851
Cyromazine		0.101029921	-0.2336984	0.051074185		0.985206558	0.809474881	0.824773601	-0.753726227	-0.970169556	-0.973899337	0.88524439	-0.78369341	-0.231602358	0.986472177	0.99732211	-0.824884937	0.761628054	0.967085222	0.525408486	-0.37539807	-0.08628817	-0.614988461	0.614988461	0.009953623	0.967918504	-0.755940739	-0.981203332		0.043584654	-0.469173381	0.622724807	-0.11354832	-0.833007605	-0.225856385
Maleic_acid		0.10077728	-0.641135491	0.049767837		0.995487756	0.852340993	0.778714135	-0.802158759	-0.985974784	-0.953496744	0.846741997	-0.829257563	-0.305927598	0.996175722	0.988713079	-0.866019984	0.709390951	0.983826924	0.458233776	-0.445752126	-0.162855096	-0.552352149	0.552352149	0.087031626	0.945661145	-0.80417016	-0.963401061		0.120493064	-0.399678809	0.560535468	-0.189822967	-0.873190112	-0.30030284
3,6-Dideoxy-3-oxo-dTDP-D-glucose		0.100526875	0.186123358	-0.227358675		-0.68486768	-0.935524206	0.018792566	0.963366284	0.735949488	0.345925462	-0.098264967	0.949740994	0.939894046	-0.679347402	-0.487305494	0.925744114	0.122465382	-0.744297726	0.421773337	0.98058476	0.879585862	-0.320468513	0.320468513	-0.84068621	-0.322353511	0.96245533	0.378343339		-0.858426357	-0.479636906	0.311123556	0.892288513	0.92015474	0.937862196
Aminofructose_6-phosphate		0.100526875	0.204601852	-0.206840675		-0.719276232	-0.951500778	-0.029539888	0.975199667	0.767803613	0.39085732	-0.146235375	0.963757289	0.922296887	-0.714011213	-0.528930006	0.942934671	0.074367009	-0.775698121	0.377469753	0.969964236	0.855571158	-0.27432354	0.27432354	-0.8135384	-0.367716722	0.974446862	0.422628673		-0.832639061	-0.436678305	0.264839213	0.869431895	0.937999513	0.91999964
11beta,17alpha,21-Trihydroxypregnenolone		0.099535674	-0.093109404	-0.874469118		-0.36087127	-0.734221932	0.393112166	0.791991102	0.427610616	-0.031989723	0.282880881	0.762512221	0.999325026	-0.353820604	-0.12346542	0.715806591	0.486425304	-0.438799755	0.731568932	0.982408868	0.993891686	-0.652928309	0.652928309	-0.982561369	0.05697461	0.7899253	0.002785794		-0.988259973	-0.77420686	0.645436928	0.996541952	0.705589962	0.999524447
16alpha-Hydroxydehydroepiandrosterone		0.099535674	-0.093109404	-0.874469118		-0.36087127	-0.734221932	0.393112166	0.791991102	0.427610616	-0.031989723	0.282880881	0.762512221	0.999325026	-0.353820604	-0.12346542	0.715806591	0.486425304	-0.438799755	0.731568932	0.982408868	0.993891686	-0.652928309	0.652928309	-0.982561369	0.05697461	0.7899253	0.002785794		-0.988259973	-0.77420686	0.645436928	0.996541952	0.705589962	0.999524447
17alpha,21-Dihydroxypregnenolone		0.099535674	-0.093109404	-0.874469118		-0.36087127	-0.734221932	0.393112166	0.791991102	0.427610616	-0.031989723	0.282880881	0.762512221	0.999325026	-0.353820604	-0.12346542	0.715806591	0.486425304	-0.438799755	0.731568932	0.982408868	0.993891686	-0.652928309	0.652928309	-0.982561369	0.05697461	0.7899253	0.002785794		-0.988259973	-0.77420686	0.645436928	0.996541952	0.705589962	0.999524447
21-Hydroxypregnenolone		0.099535674	-0.093109404	-0.874469118		-0.36087127	-0.734221932	0.393112166	0.791991102	0.427610616	-0.031989723	0.282880881	0.762512221	0.999325026	-0.353820604	-0.12346542	0.715806591	0.486425304	-0.438799755	0.731568932	0.982408868	0.993891686	-0.652928309	0.652928309	-0.982561369	0.05697461	0.7899253	0.002785794		-0.988259973	-0.77420686	0.645436928	0.996541952	0.705589962	0.999524447
Androst-5-ene-3beta,17beta-diol		0.099535674	-0.093109404	-0.874469118		-0.36087127	-0.734221932	0.393112166	0.791991102	0.427610616	-0.031989723	0.282880881	0.762512221	0.999325026	-0.353820604	-0.12346542	0.715806591	0.486425304	-0.438799755	0.731568932	0.982408868	0.993891686	-0.652928309	0.652928309	-0.982561369	0.05697461	0.7899253	0.002785794		-0.988259973	-0.77420686	0.645436928	0.996541952	0.705589962	0.999524447
2-Phosphoglycolate		0.098082417	0.172507983	-0.246033762		-0.662754014	-0.924533045	0.048705964	0.954908654	0.715358107	0.317691056	-0.068438691	0.939947306	0.949692146	-0.657082102	-0.460953934	0.914012509	0.15211236	-0.723977591	0.448719358	0.986014117	0.893429405	-0.348673689	0.348673689	-0.856515853	-0.293879552	0.953900815	0.350471394		-0.873392565	-0.505682113	0.339426001	0.9053999	0.908024485	0.947827053
Phosphoenolpyruvate		0.098017151	-0.040541442	-0.033927009		0.507669514	0.077083134	0.96506554	0.012383482	-0.443797296	-0.803811426	0.927801455	-0.034485437	0.591060578	0.514158966	0.701783753	-0.103714243	0.987047745	0.432638283	0.988545257	0.462906461	0.703067489	-0.999104327	0.999104327	-0.755320976	0.818436721	0.009007458	-0.7826388		-0.732848469	-0.976688714	0.999472622	0.683322611	-0.118147628	0.595811336
Anthracene-9,10-dihydrodiol		0.097828595	-0.853468214	-0.396025332		0.836932578	0.510990261	0.981226711	-0.432075517	-0.795000524	-0.984209554	0.997048004	-0.473860008	0.172331701	0.841040382	0.944829946	-0.533791382	0.95590984	0.787408623	0.819258053	0.022092785	0.315065048	-0.876860421	0.876860421	-0.386622989	0.988328293	-0.43511785	-0.977459063		-0.355381647	-0.780381263	0.881552678	0.288947302	-0.54601567	0.178142815
Myrtenol		0.097828595	-0.853468214	-0.396025332		0.836932578	0.510990261	0.981226711	-0.432075517	-0.795000524	-0.984209554	0.997048004	-0.473860008	0.172331701	0.841040382	0.944829946	-0.533791382	0.95590984	0.787408623	0.819258053	0.022092785	0.315065048	-0.876860421	0.876860421	-0.386622989	0.988328293	-0.43511785	-0.977459063		-0.355381647	-0.780381263	0.881552678	0.288947302	-0.54601567	0.178142815
Pinocarveol		0.097828595	-0.853468214	-0.396025332		0.836932578	0.510990261	0.981226711	-0.432075517	-0.795000524	-0.984209554	0.997048004	-0.473860008	0.172331701	0.841040382	0.944829946	-0.533791382	0.95590984	0.787408623	0.819258053	0.022092785	0.315065048	-0.876860421	0.876860421	-0.386622989	0.988328293	-0.43511785	-0.977459063		-0.355381647	-0.780381263	0.881552678	0.288947302	-0.54601567	0.178142815
4-Guanidinobutanoate		0.097715159	-0.006407327	-0.010607339		0.440289537	0.000603157	0.942199967	0.088823104	-0.373960022	-0.755959259	0.896550526	0.042051838	0.651021614	0.44705497	0.645243373	-0.02734116	0.971886942	0.362417603	0.997192778	0.529344574	0.755396137	-0.999414243	0.999414243	-0.803231331	0.77209334	0.08545973	-0.732738369		-0.782739509	-0.990245591	0.999028719	0.737161745	-0.041855489	0.655490561
_S_-Lactaldehyde		0.097121945	-0.102952149	0.365950338		0.839407258	0.99289378	0.221132867	-0.999557704	-0.876641838	-0.560504265	0.333669428	-0.997066181	-0.830803755	0.835280396	0.682202711	-0.989356836	0.118715397	0.882547356	-0.192422936	-0.905115789	-0.740101564	0.084354069	-0.084354069	0.686583579	0.539618814	-0.999451603	-0.588963388		0.710651799	0.255602886	-0.074536231	-0.758246609	-0.987139315	-0.827504199
_Z_-4-Hydroxyphenylacetaldehyde-oxime		0.095046548	0.04547708	-0.075006609		-0.266455762	-0.66315935	0.482495704	0.727434323	0.335710981	-0.131104639	0.376749132	0.694481729	0.990734808	-0.259172017	-0.024290907	0.642909272	0.570801529	-0.347378971	0.795667264	0.959002992	0.999938426	-0.724929584	0.724929584	-0.996170904	0.155855475	0.725113496	-0.096551531		-0.99854805	-0.833243886	0.71811031	0.999867143	0.631717965	0.991519162
2-Propylmalate		0.094837129	-0.184005539	0.100279556		0.999860383	0.890647789	0.727239178	-0.846419071	-0.996010369	-0.926991112	0.802520882	-0.870442478	-0.379480883	0.999958035	0.973959636	-0.902487062	0.652069704	0.994825791	0.387284576	-0.51442489	-0.239553807	-0.485435032	0.485435032	0.164710435	0.917321237	-0.848212139	-0.939473605		0.197796117	-0.326732134	0.494022069	-0.266060962	-0.908647034	-0.374013354
2-Dehydro-3-deoxy-D-galactonate_6-phosphate		0.09441906	-0.069393336	0.153883361		0.974435339	0.973958425	0.540455264	-0.949781642	-0.988172087	-0.809321918	0.635144498	-0.963401108	-0.591201774	0.972711537	0.890650218	-0.979672474	0.450207939	0.989999663	0.153759144	-0.705869429	-0.46640227	-0.260507428	0.260507428	0.39748774	0.794380159	-0.950832692	-0.829257465		0.428129574	-0.089411355	0.27000358	-0.490459841	-0.982482454	-0.586431033
O-Phospho-L-homoserine		0.093985007	-0.121982598	0.015317031		0.920447981	0.654791785	0.931731406	-0.584581081	-0.889650454	-0.99999993	0.967807665	-0.621957215	-0.004374374	0.923372422	0.98783325	-0.674766675	0.889006977	0.883912993	0.705086591	-0.154850477	0.142468101	-0.778154096	0.778154096	-0.217640461	0.999696545	-0.587316989	-0.999382123		-0.184685306	-0.65765726	0.784302155	0.115299364	-0.685413677	0.001528067
Urea-1-carboxylate		0.093805241	-0.122251156	0.060953161		0.984724386	0.807832852	0.826348718	-0.751888935	-0.96948911	-0.974529094	0.88653921	-0.781956599	-0.22888613	0.986010774	0.997522358	-0.823303847	0.763433836	0.966371222	0.527781347	-0.37280953	-0.083507027	-0.617187041	0.617187041	0.007162505	0.968616067	-0.754110552	-0.98173815		0.040795919	-0.471636495	0.624906344	-0.110774712	-0.831460086	-0.223136411
Adenosyl_cobinamide		0.093109404	0.265322582	-0.454973031		-0.708957249	-0.946862424	-0.014802251	0.97183116	0.758275938	0.37724661	-0.131637093	0.959719999	0.927893756	-0.703613053	-0.516362478	0.93792384	0.08905897	-0.766310822	0.391079099	0.973444525	0.863109324	-0.288469097	0.288469097	-0.822021982	-0.353968685	0.971029921	0.409223069		-0.840712317	-0.449891998	0.279024939	0.876620192	0.932787876	0.925676906
Alanine		0.093109404	-0.447458977	0.450661409		0.931224535	0.996616895	0.411904189	-0.985274598	-0.955220617	-0.714956167	0.515644974	-0.992204201	-0.702556364	0.928446771	0.814773176	-0.998458119	0.3151008	0.958820338	0.007936121	-0.801670842	-0.590480863	-0.116844882	0.116844882	0.527124077	0.697247962	-0.985846246	-0.738836653		0.555411222	0.056873714	0.126620602	-0.612368199	-0.999158977	-0.698343797
all-trans-13,14-Dihydroretinol		0.093109404	0	0.736965594		0.623579806	0.903827466	-0.099736118	-0.938470636	-0.678676809	-0.268770584	0.017314393	-0.921256596	-0.96446962	0.617660477	0.414954573	-0.892063113	-0.202472566	0.68774205	-0.493847373	-0.993248697	-0.915238526	0.396161571	-0.396161571	0.881796422	0.244599015	-0.937299282	-0.302102464		0.897162242	0.549152168	-0.387099332	-0.925932702	-0.885406098	-0.962893436
Cobamide_coenzyme		0.093109404	0.265322582	-0.454973031		-0.708957249	-0.946862424	-0.014802251	0.97183116	0.758275938	0.37724661	-0.131637093	0.959719999	0.927893756	-0.703613053	-0.516362478	0.93792384	0.08905897	-0.766310822	0.391079099	0.973444525	0.863109324	-0.288469097	0.288469097	-0.822021982	-0.353968685	0.971029921	0.409223069		-0.840712317	-0.449891998	0.279024939	0.876620192	0.932787876	0.925676906
DL-Glutamate		0.093109404	-0.447458977	0.450661409		0.931224535	0.996616895	0.411904189	-0.985274598	-0.955220617	-0.714956167	0.515644974	-0.992204201	-0.702556364	0.928446771	0.814773176	-0.998458119	0.3151008	0.958820338	0.007936121	-0.801670842	-0.590480863	-0.116844882	0.116844882	0.527124077	0.697247962	-0.985846246	-0.738836653		0.555411222	0.056873714	0.126620602	-0.612368199	-0.999158977	-0.698343797
5-Hydroxy-L-tryptophan		0.092914915	0.185171839	-0.420784331		-0.643304705	-0.914441132	0.074340208	0.946969101	0.697177522	0.293235904	-0.042795545	0.93087195	0.957421769	-0.637506727	-0.43801216	0.903292726	0.177444138	-0.706023608	0.471521587	0.98996893	0.90467065	-0.372627863	0.372627863	-0.869487756	-0.269235841	0.945878843	0.326303863		-0.885611492	-0.527670662	0.363470246	0.916004323	0.896966893	0.955701104
5-_2-Hydroxyethyl_-4-methylthiazole		0.091495953	0.496798681	-0.290216015		-0.890275835	-0.999846391	-0.319057378	0.997407998	0.920983128	0.641731123	-0.427704897	0.999684019	0.769968314	-0.886812455	-0.752947627	0.999020275	-0.218966171	-0.925748808	0.091742671	0.857244005	0.667958812	0.01730348	-0.01730348	-0.60917572	-0.622351286	0.997645243	0.668012194		-0.635507353	-0.156071822	-0.027150016	0.688095219	0.998272222	0.766188672
Pyridoxal		0.090952231	-0.076532233	0.001230126		0.826321624	0.494471637	0.984732762	-0.414763954	-0.783264046	-0.980647529	0.998333118	-0.456946625	0.191122759	0.830549705	0.938398264	-0.517535545	0.961346688	0.775485836	0.830065708	0.041192491	0.333142737	-0.885886592	0.885886592	-0.404174892	0.985236885	-0.417833704	-0.973246334		-0.373177792	-0.792187341	0.890412526	0.307187881	-0.529907435	0.196913047
1D-1-Guanidino-3-amino-1,3-dideoxy-scyllo-inositol		0.089509056	-0.132330714	0.077472485		0.996663583	0.859232845	0.770286759	-0.810042587	-0.988110733	-0.949396672	0.839579221	-0.836629477	-0.318584213	0.997251333	0.986629334	-0.87260451	0.699938081	0.986125962	0.446351633	-0.457638303	-0.175985304	-0.541197334	0.541197334	0.100295867	0.941245352	-0.812017684	-0.959744271		0.133707821	-0.387431183	0.54945294	-0.202886412	-0.879605742	-0.31298379
4-Nitrophenyl_phosphate		0.088520556	0.167662121	-0.349576319		-0.64388156	-0.914745907	0.073588577	0.947211013	0.697717648	0.293956385	-0.043548539	0.931147045	0.95720391	-0.638087227	-0.438689585	0.903615824	0.176702352	-0.706557167	0.470856803	0.989862163	0.904349234	-0.371928342	0.371928342	-0.869115217	-0.26996163	0.946123164	0.327016213		-0.885261204	-0.527030286	0.362767995	0.915701704	0.897299845	0.955478991
dUMP		0.087488241	-0.074224769	0.03658625		0.940623398	0.695520577	0.910261306	-0.62848249	-0.91350433	-0.998495406	0.952435983	-0.664240085	-0.059576162	0.943159143	0.994912551	-0.714483486	0.862371238	0.908383427	0.664861343	-0.209157354	0.087604989	-0.742291975	0.742291975	-0.163422947	0.996811828	-0.631105006	-0.999798364		-0.130144361	-0.61506433	0.748855456	0.060282724	-0.724568937	-0.053683187
3-Oxoadipate		0.087201878	-0.081709226	-0.068999281		0.529286857	0.102262763	0.971380568	-0.012898015	-0.466309097	-0.818592908	0.936936076	-0.059738857	0.570480575	0.535676732	0.719568328	-0.128824247	0.990787812	0.455291179	0.984414043	0.440350617	0.684865983	-0.99771534	0.99771534	-0.738512559	0.832700671	-0.016273873	-0.798124558		-0.715414315	-0.97095008	0.99833232	0.664647271	-0.143212292	0.575318362
Perillic_acid		0.08716421	0.105671032	-0.350214109		-0.558782478	-0.866543628	0.179323537	0.907703529	0.617501995	0.190547502	0.0630395	0.887043869	0.982571724	-0.552506002	-0.340544817	0.85288873	0.280465185	-0.627219137	0.562085666	0.999356755	0.944640146	-0.468621049	0.468621049	-0.916824788	-0.165938411	0.906281656	0.224569097		-0.929737371	-0.614495239	0.459897854	0.953274047	0.84521662	0.981457443
2-Dehydro-3-deoxy-D-gluconate		0.086291238	-0.090166661	-0.025053078		0.760202851	0.397056365	0.99781984	-0.31339292	-0.71104224	-0.953554041	0.998690961	-0.357546987	0.296690648	0.765085714	0.895274055	-0.421454593	0.985580598	0.702258323	0.885767493	0.149560422	0.433663293	-0.93106507	0.93106507	-0.501209638	0.960788692	-0.316597265	-0.942502651		-0.471817871	-0.853832781	0.934613297	0.408815848	-0.434579997	0.302322137
3-_4-Hydroxyphenyl_pyruvate		0.085337281	-0.035723206	-0.040483233		0.44104933	0.001449562	0.942483218	0.087980012	-0.374744883	-0.756513061	0.896925113	0.041206166	0.650378909	0.447811926	0.645889777	-0.028187239	0.972085879	0.363206337	0.997129044	0.528626288	0.754841244	-0.999442851	0.999442851	-0.802726867	0.772630962	0.08461639	-0.733314094		-0.782212468	-0.990127304	0.999065657	0.736589551	-0.042701138	0.654851118
2-Amino-4-hydroxy-6-_erythro-1,2,3-trihydroxypropyl_dihydropteridine		0.085063587	-0.085435414	-0.004071048		0.834620278	0.50736574	0.982030195	-0.428273764	-0.792438854	-0.983455393	0.997362511	-0.470147321	0.176478483	0.838754719	0.943442104	-0.530225492	0.95713806	0.784805653	0.821665662	0.026302877	0.319059087	-0.878877214	0.878877214	-0.390503395	0.987677981	-0.431322234	-0.976561282		-0.359314901	-0.783007695	0.883532962	0.292976422	-0.542482694	0.182285189
_R_-Pantoate		0.084806878	-0.096978805	-0.006124864		0.848689154	0.529646623	0.976779422	-0.451673715	-0.80806262	-0.98784153	0.99513273	-0.49298429	0.150771664	0.852657615	0.951760285	-0.552137111	0.949266487	0.800687113	0.806535643	0.000247099	0.294256715	-0.866148927	0.866148927	-0.36638375	0.991420391	-0.454683341	-0.98183798		-0.334877153	-0.766534796	0.871029235	0.267964431	-0.564187184	0.156603987
2-Oxoglutarate		0.083546427	-0.150662896	-0.05184669		0.797913809	0.451555812	0.992041592	-0.369958924	-0.752058865	-0.969949551	0.999959246	-0.413086712	0.238697572	0.802441439	0.920456523	-0.475251357	0.973614939	0.743818679	0.856238746	0.08980158	0.378664878	-0.907427171	0.907427171	-0.448239691	0.975730732	-0.37309348	-0.960902209		-0.417916265	-0.820967509	0.911521738	0.353168031	-0.487978985	0.24442522
L-Tryptophan		0.082450902	-0.007370185	-0.073692045		0.05319876	-0.391346264	0.735523905	0.472070125	0.019420834	-0.438942159	0.651243703	0.430242578	0.896420874	0.060735627	0.294225036	0.36660067	0.801870699	-0.031831321	0.946769011	0.8194926	0.951770455	-0.906056595	0.906056595	-0.972421403	0.461274677	0.469091098	-0.407431746		-0.964025586	-0.965637918	0.901845045	0.943008251	0.353050457	0.899021234
N-Acetyl-D-mannosamine_6-phosphate		0.082435027	-0.218854069	-0.061712191		0.861717535	0.550803883	0.971084392	-0.473960919	-0.822617419	-0.991437753	0.992340755	-0.5147017	0.125870862	0.865523292	0.959173646	-0.572923603	0.941060434	0.815495301	0.791417998	-0.024893517	0.270136232	-0.853310271	0.853310271	-0.342875584	0.994393198	-0.476931127	-0.986297343		-0.311082338	-0.750147191	0.858404109	0.243658615	-0.584766067	0.131724147
Protoporphyrin		0.081275269	0.217621658	-0.219875807		-0.762063506	-0.969163204	-0.093143064	0.987316212	0.80705057	0.448688164	-0.208944726	0.978792053	0.895808906	-0.757153749	-0.581908409	0.962227873	0.010701437	-0.814318818	0.317724153	0.95250222	0.820862205	-0.212518973	0.212518973	-0.774849651	-0.426198758	0.986774556	0.479493889		-0.795675462	-0.3784942	0.202884794	0.83619997	0.958172676	0.893170033
Phytyl_diphosphate		0.081265865	-0.109575653	-0.080872938		0.589203053	0.173866067	0.986003239	-0.085107627	-0.529003782	-0.857951745	0.959738686	-0.131703031	0.509650506	0.595285802	0.767859308	-0.200134886	0.997982743	0.518427978	0.969135147	0.374332486	0.630430305	-0.990226884	0.990226884	-0.687869164	0.870530637	-0.088471105	-0.839568419		-0.663064012	-0.951124627	0.991552435	0.608928671	-0.214342605	0.514719963
trans-4-Hydroxy-L-proline		0.080527934	-0.067975993	0.039854764		0.954846079	0.726918036	0.890860379	-0.662596225	-0.930763421	-0.995049777	0.937874571	-0.69696461	-0.10410164	0.957061707	0.998419264	-0.745019927	0.838898171	0.926152745	0.630835123	-0.252625008	0.043025019	-0.711622728	0.711622728	-0.119196055	0.992253376	-0.665121153	-0.997903733		-0.085730085	-0.579233786	0.71850764	0.015639528	-0.754628573	-0.098229475
_Hydroxymethylphenyl_succinyl-CoA		0.080017913	-0.066392133	-0.02814822		0.677754488	0.285364223	0.998602381	-0.198515417	-0.622598135	-0.911082104	0.985568921	-0.244223663	0.407894017	0.68328592	0.8360946	-0.310888622	0.998694488	0.612835429	0.934576188	0.265810497	0.53750468	-0.967775649	0.967775649	-0.600332659	0.921105965	-0.201823304	-0.896196388		-0.573090646	-0.909560516	0.970208789	0.514202067	-0.324658828	0.413275996
Serotonin		0.079627333	0.307921852	-0.594591075		-0.719278353	-0.951501717	-0.029542939	0.975200342	0.767805569	0.39086013	-0.146238395	0.963758103	0.922295707	-0.714013351	-0.528932597	0.942935688	0.074363964	-0.775700048	0.377466926	0.969963493	0.855569578	-0.274320604	0.274320604	-0.813536625	-0.367719561	0.974447548	0.42263144		-0.83263737	-0.436675559	0.264836269	0.869430386	0.938000571	0.919998444
2-Polyprenyl-3-methyl-6-methoxy-1,4-benzoquinone		0.079098539	-0.076059209	0.02927785		0.938224428	0.690474493	0.913136963	-0.623022865	-0.910634431	-0.998854758	0.954545614	-0.658991694	-0.052587824	0.940809879	0.994183054	-0.709568901	0.865893699	0.905434497	0.670073309	-0.202307731	0.094575243	-0.746963866	0.746963866	-0.170324156	0.997345874	-0.6256602	-0.999914424		-0.137080955	-0.620568059	0.753475789	0.067267829	-0.719727248	-0.046692654
L-Glutamate_5-semialdehyde		0.079050429	-0.084297457	-0.003738636		0.844626101	0.523154679	0.978386818	-0.444848354	-0.803541064	-0.986625699	0.995856144	-0.486326811	0.158315407	0.84864348	0.949389669	-0.545754958	0.951639948	0.796089524	0.811026082	0.007882513	0.301545511	-0.869939755	0.869939755	-0.373477553	0.990393451	-0.447869574	-0.980360757		-0.342061957	-0.77141594	0.874754601	0.275312804	-0.557866576	0.164140633
3-Phospho-D-glycerate		0.07900745	0.013824914	-0.112781038		-0.21460694	-0.622245054	0.52857956	0.689755142	0.284931836	-0.183855859	0.425676089	0.655069607	0.982069094	-0.207227642	0.029127181	0.6010913	0.613832571	-0.296809603	0.826877742	0.942501617	0.99910433	-0.760677875	0.760677875	-0.999418159	0.20837975	0.687306688	-0.149563481		-0.99999989	-0.861579762	0.754247802	0.997570161	0.589421699	0.983164719
L-Seryl-tRNA_Ser_		0.078836158	-0.094951483	0.017547419		0.925465998	0.664590677	0.926917331	-0.595109911	-0.895528718	-0.999919804	0.964443748	-0.632114089	-0.017412287	0.928299448	0.989776972	-0.68433207	0.882961204	0.889935287	0.695780843	-0.167718453	0.129550581	-0.769898872	0.769898872	-0.204896095	0.999290383	-0.597819793	-0.999755444		-0.171855488	-0.647779298	0.776146731	0.10233811	-0.694849383	-0.011510457
3-_2'-Methylthio_ethylmalic_acid		0.078438933	-0.164048435	0.053445187		0.991910104	0.835032931	0.798540282	-0.782486501	-0.980080152	-0.962720232	0.863457194	-0.810804476	-0.275067512	0.992840136	0.993030178	-0.849445751	0.731750245	0.977539112	0.486657684	-0.416654127	-0.130953824	-0.578946399	0.578946399	0.054861649	0.955654592	-0.7845843	-0.971544308		0.088418271	-0.429030397	0.586948733	-0.158063476	-0.857019418	-0.269387985
3-_3'-Methylthio_propylmalic_acid		0.078438933	-0.164048435	0.053445187		0.991910104	0.835032931	0.798540282	-0.782486501	-0.980080152	-0.962720232	0.863457194	-0.810804476	-0.275067512	0.992840136	0.993030178	-0.849445751	0.731750245	0.977539112	0.486657684	-0.416654127	-0.130953824	-0.578946399	0.578946399	0.054861649	0.955654592	-0.7845843	-0.971544308		0.088418271	-0.429030397	0.586948733	-0.158063476	-0.857019418	-0.269387985
3-_4'-Methylthio_butylmalic_acid		0.078438933	-0.164048435	0.053445187		0.991910104	0.835032931	0.798540282	-0.782486501	-0.980080152	-0.962720232	0.863457194	-0.810804476	-0.275067512	0.992840136	0.993030178	-0.849445751	0.731750245	0.977539112	0.486657684	-0.416654127	-0.130953824	-0.578946399	0.578946399	0.054861649	0.955654592	-0.7845843	-0.971544308		0.088418271	-0.429030397	0.586948733	-0.158063476	-0.857019418	-0.269387985
3-_5'-Methylthio_pentylmalic_acid		0.078438933	-0.164048435	0.053445187		0.991910104	0.835032931	0.798540282	-0.782486501	-0.980080152	-0.962720232	0.863457194	-0.810804476	-0.275067512	0.992840136	0.993030178	-0.849445751	0.731750245	0.977539112	0.486657684	-0.416654127	-0.130953824	-0.578946399	0.578946399	0.054861649	0.955654592	-0.7845843	-0.971544308		0.088418271	-0.429030397	0.586948733	-0.158063476	-0.857019418	-0.269387985
3-_6'-Methylthio_hexylmalic_acid		0.078438933	-0.164048435	0.053445187		0.991910104	0.835032931	0.798540282	-0.782486501	-0.980080152	-0.962720232	0.863457194	-0.810804476	-0.275067512	0.992840136	0.993030178	-0.849445751	0.731750245	0.977539112	0.486657684	-0.416654127	-0.130953824	-0.578946399	0.578946399	0.054861649	0.955654592	-0.7845843	-0.971544308		0.088418271	-0.429030397	0.586948733	-0.158063476	-0.857019418	-0.269387985
3-_7'-Methylthio_heptylmalic_acid		0.078438933	-0.164048435	0.053445187		0.991910104	0.835032931	0.798540282	-0.782486501	-0.980080152	-0.962720232	0.863457194	-0.810804476	-0.275067512	0.992840136	0.993030178	-0.849445751	0.731750245	0.977539112	0.486657684	-0.416654127	-0.130953824	-0.578946399	0.578946399	0.054861649	0.955654592	-0.7845843	-0.971544308		0.088418271	-0.429030397	0.586948733	-0.158063476	-0.857019418	-0.269387985
3-Dehydroecdysone		0.078438933	-0.164048435	0.053445187		0.991910104	0.835032931	0.798540282	-0.782486501	-0.980080152	-0.962720232	0.863457194	-0.810804476	-0.275067512	0.992840136	0.993030178	-0.849445751	0.731750245	0.977539112	0.486657684	-0.416654127	-0.130953824	-0.578946399	0.578946399	0.054861649	0.955654592	-0.7845843	-0.971544308		0.088418271	-0.429030397	0.586948733	-0.158063476	-0.857019418	-0.269387985
4-Pyridoxate		0.078438933	-0.164048435	0.053445187		0.991910104	0.835032931	0.798540282	-0.782486501	-0.980080152	-0.962720232	0.863457194	-0.810804476	-0.275067512	0.992840136	0.993030178	-0.849445751	0.731750245	0.977539112	0.486657684	-0.416654127	-0.130953824	-0.578946399	0.578946399	0.054861649	0.955654592	-0.7845843	-0.971544308		0.088418271	-0.429030397	0.586948733	-0.158063476	-0.857019418	-0.269387985
Corticosterone		0.078438933	-0.164048435	0.053445187		0.991910104	0.835032931	0.798540282	-0.782486501	-0.980080152	-0.962720232	0.863457194	-0.810804476	-0.275067512	0.992840136	0.993030178	-0.849445751	0.731750245	0.977539112	0.486657684	-0.416654127	-0.130953824	-0.578946399	0.578946399	0.054861649	0.955654592	-0.7845843	-0.971544308		0.088418271	-0.429030397	0.586948733	-0.158063476	-0.857019418	-0.269387985
dTDP-3-methyl-4-oxo-2,6-dideoxy-L-glucose		0.078438933	-0.164048435	0.053445187		0.991910104	0.835032931	0.798540282	-0.782486501	-0.980080152	-0.962720232	0.863457194	-0.810804476	-0.275067512	0.992840136	0.993030178	-0.849445751	0.731750245	0.977539112	0.486657684	-0.416654127	-0.130953824	-0.578946399	0.578946399	0.054861649	0.955654592	-0.7845843	-0.971544308		0.088418271	-0.429030397	0.586948733	-0.158063476	-0.857019418	-0.269387985
N-Demethylnarwedine		0.078438933	-0.164048435	0.053445187		0.991910104	0.835032931	0.798540282	-0.782486501	-0.980080152	-0.962720232	0.863457194	-0.810804476	-0.275067512	0.992840136	0.993030178	-0.849445751	0.731750245	0.977539112	0.486657684	-0.416654127	-0.130953824	-0.578946399	0.578946399	0.054861649	0.955654592	-0.7845843	-0.971544308		0.088418271	-0.429030397	0.586948733	-0.158063476	-0.857019418	-0.269387985
Sphingosine_1-phosphate		0.077425976	0.023946944	-0.070130627		-0.18982485	-0.602238131	0.549889567	0.671213904	0.260586547	-0.208668586	0.4484358	0.635741779	0.976984523	-0.182407626	0.054410045	0.580677248	0.633611086	-0.272551882	0.840842903	0.933743578	0.99771376	-0.776859205	0.776859205	-0.999961203	0.233060508	0.668707415	-0.174533916		-0.999691606	-0.874148237	0.770619959	0.995487938	0.568792636	0.978226551
_11Z,14Z,17Z_-Icosatrienoyl-CoA		0.076463843	0.076463843	-0.084096942		-0.528682247	-0.848087499	0.214488786	0.892071561	0.588896909	0.155220083	0.098789535	0.869916369	0.98860584	-0.52225938	-0.306607377	0.833616869	0.314707344	-0.598884887	0.591384743	1	0.955799099	-0.5	0.5	-0.93055434	-0.130466943	0.890540786	0.18947871		-0.942344515	-0.642392168	0.491446395	0.96349499	0.825507476	0.987700143
_11Z,14Z_-Icosadienoyl-CoA		0.076463843	0.076463843	-0.084096942		-0.528682247	-0.848087499	0.214488786	0.892071561	0.588896909	0.155220083	0.098789535	0.869916369	0.98860584	-0.52225938	-0.306607377	0.833616869	0.314707344	-0.598884887	0.591384743	1	0.955799099	-0.5	0.5	-0.93055434	-0.130466943	0.890540786	0.18947871		-0.942344515	-0.642392168	0.491446395	0.96349499	0.825507476	0.987700143
_13Z,16Z_-Docosadi-13,16-enoyl-CoA		0.076463843	0.076463843	-0.084096942		-0.528682247	-0.848087499	0.214488786	0.892071561	0.588896909	0.155220083	0.098789535	0.869916369	0.98860584	-0.52225938	-0.306607377	0.833616869	0.314707344	-0.598884887	0.591384743	1	0.955799099	-0.5	0.5	-0.93055434	-0.130466943	0.890540786	0.18947871		-0.942344515	-0.642392168	0.491446395	0.96349499	0.825507476	0.987700143
_7Z,10Z,13Z,16Z,19Z_-Docosapentaenoyl-CoA		0.076463843	0.076463843	-0.084096942		-0.528682247	-0.848087499	0.214488786	0.892071561	0.588896909	0.155220083	0.098789535	0.869916369	0.98860584	-0.52225938	-0.306607377	0.833616869	0.314707344	-0.598884887	0.591384743	1	0.955799099	-0.5	0.5	-0.93055434	-0.130466943	0.890540786	0.18947871		-0.942344515	-0.642392168	0.491446395	0.96349499	0.825507476	0.987700143
_7Z,10Z,13Z,16Z_-Docosatetraenoyl-CoA		0.076463843	0.076463843	-0.084096942		-0.528682247	-0.848087499	0.214488786	0.892071561	0.588896909	0.155220083	0.098789535	0.869916369	0.98860584	-0.52225938	-0.306607377	0.833616869	0.314707344	-0.598884887	0.591384743	1	0.955799099	-0.5	0.5	-0.93055434	-0.130466943	0.890540786	0.18947871		-0.942344515	-0.642392168	0.491446395	0.96349499	0.825507476	0.987700143
Docosanoyl-CoA		0.076463843	0.076463843	-0.084096942		-0.528682247	-0.848087499	0.214488786	0.892071561	0.588896909	0.155220083	0.098789535	0.869916369	0.98860584	-0.52225938	-0.306607377	0.833616869	0.314707344	-0.598884887	0.591384743	1	0.955799099	-0.5	0.5	-0.93055434	-0.130466943	0.890540786	0.18947871		-0.942344515	-0.642392168	0.491446395	0.96349499	0.825507476	0.987700143
Docosenoyl-CoA		0.076463843	0.076463843	-0.084096942		-0.528682247	-0.848087499	0.214488786	0.892071561	0.588896909	0.155220083	0.098789535	0.869916369	0.98860584	-0.52225938	-0.306607377	0.833616869	0.314707344	-0.598884887	0.591384743	1	0.955799099	-0.5	0.5	-0.93055434	-0.130466943	0.890540786	0.18947871		-0.942344515	-0.642392168	0.491446395	0.96349499	0.825507476	0.987700143
Icosenoyl-CoA		0.076463843	0.076463843	-0.084096942		-0.528682247	-0.848087499	0.214488786	0.892071561	0.588896909	0.155220083	0.098789535	0.869916369	0.98860584	-0.52225938	-0.306607377	0.833616869	0.314707344	-0.598884887	0.591384743	1	0.955799099	-0.5	0.5	-0.93055434	-0.130466943	0.890540786	0.18947871		-0.942344515	-0.642392168	0.491446395	0.96349499	0.825507476	0.987700143
Tetracosanoyl-CoA		0.076463843	0.076463843	-0.084096942		-0.528682247	-0.848087499	0.214488786	0.892071561	0.588896909	0.155220083	0.098789535	0.869916369	0.98860584	-0.52225938	-0.306607377	0.833616869	0.314707344	-0.598884887	0.591384743	1	0.955799099	-0.5	0.5	-0.93055434	-0.130466943	0.890540786	0.18947871		-0.942344515	-0.642392168	0.491446395	0.96349499	0.825507476	0.987700143
Tetracosenoyl-CoA		0.076463843	0.076463843	-0.084096942		-0.528682247	-0.848087499	0.214488786	0.892071561	0.588896909	0.155220083	0.098789535	0.869916369	0.98860584	-0.52225938	-0.306607377	0.833616869	0.314707344	-0.598884887	0.591384743	1	0.955799099	-0.5	0.5	-0.93055434	-0.130466943	0.890540786	0.18947871		-0.942344515	-0.642392168	0.491446395	0.96349499	0.825507476	0.987700143
Thiocysteine		0.075492521	0.029932462	-0.036910116		-0.141852695	-0.562702	0.589857999	0.634370738	0.213326644	-0.255982898	0.491373011	0.5974506	0.965454877	-0.134375918	0.1029054	0.540397402	0.670485438	-0.225438764	0.866171366	0.915231364	0.993246635	-0.806562186	0.806562186	-0.999206407	0.280077309	0.631757212	-0.222212736		-0.997301058	-0.896732392	0.800700927	0.989695473	0.528120918	0.966976055
3-Hydroxy-5-methylhex-4-enoyl-CoA		0.074781587	-0.154362186	0.044143172		0.987715145	0.818370692	0.816018335	-0.76370096	-0.973767945	-0.970309553	0.878018429	-0.793112762	-0.246471219	0.988866657	0.996085327	-0.833444308	0.751616137	0.970868109	0.512318372	-0.389546518	-0.101533291	-0.602842019	0.602842019	0.025264047	0.963957577	-0.765876189	-0.978133368		0.058877342	-0.455595946	0.61067079	-0.128748323	-0.841381676	-0.240746593
D-Galacturonate		0.074294923	-0.041831511	-0.045603297		0.446167391	0.00716023	0.94437667	0.082290025	-0.380033319	-0.760235399	0.899435658	0.035499648	0.646030402	0.452910716	0.650238966	-0.033895208	0.973409902	0.36852112	0.996680365	0.523770116	0.751083246	-0.999617157	0.999617157	-0.799308221	0.776243831	0.078924794	-0.737184783		-0.778641882	-0.989310684	0.999296172	0.732715167	-0.04840593	0.650524535
beta-1,2,3,4,5,6-Hexachlorocyclohexane		0.07405729	0.084301322	-0.179113792		-0.557507904	-0.865775934	0.180834531	0.90705789	0.616293013	0.189039316	0.064572476	0.886333625	0.982856102	-0.551224992	-0.339100125	0.852085734	0.281939307	-0.626022012	0.563355483	0.999410663	0.945143041	-0.469977491	0.469977491	-0.917437058	-0.164423406	0.905631315	0.223071962		-0.930301904	-0.615706379	0.461261329	0.95373699	0.844394691	0.981750726
all-trans-Hexaprenyl_diphosphate		0.073743248	-0.048016909	-0.236939542		-0.156964558	-0.575270103	0.577448	0.646110831	0.228232905	-0.241179235	0.478004928	0.609636328	0.96932441	-0.149504589	0.087691542	0.553193535	0.659068345	-0.240301985	0.858432582	0.921282422	0.994903795	-0.797433467	0.797433467	-0.999698453	0.265373287	0.643530276	-0.207285911		-0.998306669	-0.889863826	0.791451927	0.991768227	0.541037069	0.97075825
Uroporphyrinogen_III		0.073735892	-0.190244079	0.104239265		0.998147651	0.923211013	0.671850953	-0.885147316	-0.999930731	-0.895130377	0.753863341	-0.905978959	-0.45004995	0.997659939	0.95345688	-0.93315626	0.591344461	0.999707558	0.314659929	-0.579343473	-0.314084668	-0.416211296	0.416211296	0.240664638	0.883701893	-0.88671326	-0.910091394		0.273178083	-0.252494805	0.425146352	-0.339975191	-0.938278319	-0.444771228
Tryparedoxin_disulfide		0.073290697	0.016271243	0.259290402		0.705626338	0.945336398	0.010090751	-0.970709891	-0.755195705	-0.372878715	0.126964782	-0.958385512	-0.929640245	0.700257079	0.512321656	-0.936279164	-0.09375111	0.763275092	-0.395411344	-0.97451237	-0.865479308	0.292977443	-0.292977443	0.824696049	0.349557962	-0.969893208	-0.404919271		0.843254368	0.454095079	-0.283546557	-0.878877724	-0.931079248	-0.927449195
_Enzyme_-S-sulfanylcysteine		0.072803988	0	-0.126079748		-0.18580393	-0.598964966	0.553304223	0.668173722	0.256632038	-0.212670481	0.452091109	0.632576469	0.976103095	-0.178381016	0.058497287	0.577339511	0.636772923	-0.268610821	0.843051726	0.932270421	0.997428737	-0.779430433	0.779430433	-0.999988884	0.237039585	0.665657994	-0.178563382		-0.999581567	-0.876129086	0.773222435	0.995091147	0.565420828	0.977368735
N-Carbamyl-L-glutamate		0.072756343	-0.544996093	0.123382416		0.999400617	0.912806124	0.691060788	-0.872629019	-0.999277288	-0.906523316	0.770849167	-0.894555577	-0.426455616	0.999110806	0.961042836	-0.923399476	0.612307365	0.998728391	0.339465946	-0.557749811	-0.289057029	-0.439934083	0.439934083	0.215105493	0.895682668	-0.874272933	-0.920655083		0.247834643	-0.277805034	0.448757309	-0.315173826	-0.928876471	-0.421109397
3-Deoxy-D-manno-octulosonate		0.072400609	0.019171203	-0.002262658		0.20614685	-0.245157727	0.830971291	0.330870473	-0.134580051	-0.571910307	0.760208433	0.286287382	0.817591195	0.213527902	0.437715502	0.219147817	0.884224616	0.122268292	0.985014477	0.721601892	0.893259288	-0.960357475	0.960357475	-0.924981083	0.59224566	0.327682536	-0.54303877		-0.911674601	-0.994119887	0.957565319	0.880608975	0.204955086	0.820975562
Deoxyuridine		0.072310534	-0.091581638	-0.450527074		-0.243136033	-0.644917679	0.503476847	0.710676289	0.31289878	-0.154972415	0.398976783	0.676929484	0.987171773	-0.235806563	-0.00017692	0.62425236	0.590435298	-0.324665626	0.810042587	0.951890306	0.999915252	-0.741329089	0.741329089	-0.997989457	0.179629517	0.708297008	-0.120524833		-0.999556668	-0.846334378	0.73468316	0.999183332	0.612841109	0.988096968
Uracil		0.072295033	-0.027180265	0.055643131		0.981936083	0.798691676	0.834894501	-0.74168189	-0.965612709	-0.977856174	0.893535393	-0.772297863	-0.213919044	0.983336486	0.998484573	-0.814495591	0.773256691	0.962310762	0.540755096	-0.358524501	-0.068203241	-0.629190059	0.629190059	-0.008185501	0.972316797	-0.743942263	-0.984542197		0.025456335	-0.485114314	0.636814575	-0.095508565	-0.822835292	-0.208149529
3-Carboxy-cis,cis-muconate		0.071961932	0.011579642	-0.186340956		-0.325650662	-0.708251101	0.427310528	0.76854333	0.393417364	-0.069441377	0.318643904	0.737718875	0.997245045	-0.318503809	-0.086172139	0.689121747	0.518842047	-0.40480028	0.756616286	0.97471651	0.997330621	-0.680867412	0.680867412	-0.988841966	0.094366983	0.766378857	-0.034709355		-0.993293398	-0.797393254	0.673621026	0.998956625	0.678525305	0.997665501
3-Methyl-2-oxobutanoic_acid		0.071848236	-0.01596928	-0.025775144		0.388328001	-0.056471402	0.92154159	0.145526318	-0.320417856	-0.717365591	0.869808867	0.099006393	0.693282663	0.395273566	0.600588698	0.029755657	0.956864878	0.308633368	0.999840827	0.576903355	0.79156334	-0.995831978	0.995831978	-0.835918907	0.734564023	0.142185218	-0.692704814		-0.816983339	-0.996583696	0.994885397	0.774525707	0.015236308	0.697524259
3'-Phosphoadenylylselenate		0.071566558	0.071566558	-0.254486051		-0.528682247	-0.848087499	0.214488786	0.892071561	0.588896909	0.155220083	0.098789535	0.869916369	0.98860584	-0.52225938	-0.306607377	0.833616869	0.314707344	-0.598884887	0.591384743	1	0.955799099	-0.5	0.5	-0.93055434	-0.130466943	0.890540786	0.18947871		-0.942344515	-0.642392168	0.491446395	0.96349499	0.825507476	0.987700143
5-Methyl-5,6,7,8-tetrahydromethanopterin		0.071418253	-0.42377169	-0.303124286		0.663843962	0.267337611	0.997435412	-0.180097472	-0.607811011	-0.90319001	0.982220576	-0.225992346	0.424947328	0.669470779	0.825658079	-0.29300706	0.999476903	0.597906184	0.941084586	0.2838453	0.553226589	-0.972328505	0.972328505	-0.615227422	0.913641871	-0.183417453	-0.887717352		-0.588360481	-0.917195101	0.974582213	0.530198322	-0.306861407	0.430282904
5-Aminopentanoate		0.071370263	-0.026317114	-0.297414606		-0.294126069	-0.68445725	0.457049182	0.746909816	0.362721806	-0.102475907	0.349893374	0.714931673	0.994237665	-0.286902536	-0.053095357	0.664718954	0.546898118	-0.374262732	0.77787759	0.966772889	0.999203133	-0.704774421	0.704774421	-0.993237104	0.127319897	0.74466063	-0.067823031		-0.996580535	-0.816961273	0.697753154	0.999921549	0.653799082	0.994853075
3-Sulfino-L-alanine		0.07077052	0.199205319	-0.252544629		-0.742335609	-0.961350902	-0.063291401	0.982120124	0.789009688	0.421729928	-0.179571845	0.972219845	0.908713856	-0.737256365	-0.557298651	0.95364546	0.040634988	-0.796576008	0.345970381	0.961192907	0.837593767	-0.241679842	0.241679842	-0.793428761	-0.398923025	0.981478937	0.45300517		-0.813454148	-0.406037152	0.232111229	0.852244968	0.949174555	0.90623424
dTDP-6-deoxy-L-mannose		0.070742396	-0.045192519	-0.035871109		0.533361912	0.10704656	0.972511889	-0.017707663	-0.470558908	-0.821346291	0.938606404	-0.064539774	0.566523306	0.539732377	0.722900309	-0.133592874	0.991427764	0.459568636	0.983556702	0.436026802	0.681353017	-0.997378829	0.997378829	-0.735260789	0.835354556	-0.021083246	-0.801013432		-0.712045151	-0.969787852	0.998043084	0.661045607	-0.14797125	0.571377303
L-Pipecolate		0.070552799	0.087575354	-0.088170325		-0.601175739	-0.891338666	0.127892931	0.9283069	0.657591651	0.241367206	0.011026476	0.909864332	0.971569049	-0.595126017	-0.38900467	0.878898532	0.230142473	-0.666893613	0.518290451	0.996137154	0.926288759	-0.422022028	0.422022028	-0.894807422	-0.217023411	0.927046283	0.274967063		-0.909318935	-0.572614462	0.413072734	0.936263841	0.871878417	0.970154689
4-Methyl-2-oxopentanoate		0.069890277	-0.02255866	-0.024130015		0.457832323	0.020236089	0.948596436	0.069250533	-0.392096515	-0.768665712	0.905074012	0.022428048	0.635993483	0.464530694	0.660118207	-0.046961602	0.976322177	0.380646063	0.995530508	0.512585727	0.742385618	-0.999893498	0.999893498	-0.791381745	0.784421506	0.065882031	-0.745957633		-0.770370019	-0.987319193	0.999701266	0.723753285	-0.061463269	0.64053727
Riboflavin		0.069868072	-0.123677874	0.116770826		0.988531236	0.954230116	0.60198449	-0.92366285	-0.996885021	-0.851060989	0.691238478	-0.940604844	-0.529102189	0.987363033	0.92221845	-0.96188564	0.515853912	0.997787301	0.227371337	-0.650804748	-0.398804921	-0.332123204	0.332123204	0.327608673	0.837664118	-0.924951371	-0.868804927		0.359205219	-0.163795444	0.341396885	-0.423777177	-0.965755447	-0.524084424
Glycyl-tRNA_Gly_		0.069255441	-0.226751195	0.0921992		0.999516941	0.91135419	0.693616039	-0.870894073	-0.999136414	-0.908012579	0.773100155	-0.892967195	-0.423249877	0.999253845	0.962015602	-0.922034422	0.615103286	0.998543601	0.342794756	-0.554807067	-0.285665163	-0.443111448	0.443111448	0.21164582	0.897251812	-0.872548419	-0.922031722		0.244402345	-0.281205123	0.451919121	-0.31181111	-0.927559014	-0.417894834
L-Methionine		0.068589677	-0.035928407	-0.06591964		0.272657373	-0.178207008	0.867109455	0.265485505	-0.202106211	-0.626731112	0.802904783	0.220016504	0.776250777	0.279912651	0.498246036	0.151833068	0.914127109	0.189932498	0.994511411	0.672509938	0.860385499	-0.977190057	0.977190057	-0.896793124	0.646021991	0.262228935	-0.599254954		-0.881402321	-0.999200931	0.975051095	0.846101047	0.137462788	0.779958285
Thioguanine		0.068508778	0.038135129	-0.165737204		-0.423713209	-0.778867909	0.329406543	0.831833072	0.488340211	0.036335666	0.21672404	0.804911411	0.999500915	-0.416863213	-0.190940434	0.761819548	0.425627194	-0.499135981	0.683306363	0.992867585	0.984035751	-0.599683339	0.599683339	-0.967570943	-0.011333126	0.829954446	0.071064694		-0.97552039	-0.729179485	0.591772836	0.988541898	0.752331595	0.999297047
Undecaprenyl-diphospho-N-acetylmuramoyl-L-alanyl-D-glutamyl-meso-		0.067130982	-0.198193192	0.126232412		0.990435858	0.950205246	0.612457036	-0.918531713	-0.997837961	-0.857907774	0.70070311	-0.936048266	-0.517871692	0.98936606	0.927234885	-0.958197811	0.527100641	0.998576964	0.240186995	-0.640740881	-0.386683163	-0.344526802	0.344526802	0.315126973	0.844790426	-0.919861254	-0.875255906		0.346873074	-0.176783837	0.353755961	-0.411801787	-0.962251784	-0.512813395
Shikimate		0.06615982	-0.087176939	-0.010724		0.847960985	0.528479597	0.977073145	-0.450446299	-0.807251692	-0.987626791	0.995267313	-0.491787291	0.152131066	0.851938274	0.951337395	-0.550989957	0.949698073	0.799862459	0.807347917	0.001622364	0.295570814	-0.866835446	0.866835446	-0.367663038	0.99123969	-0.453458026	-0.981576134		-0.336172696	-0.76741727	0.871703984	0.269289147	-0.563051167	0.157962135
Ecdysone		0.06605835	0.057891148	-0.053445187		-0.475773546	-0.814090437	0.273829505	0.862760759	0.53835951	0.094504915	0.159471233	0.838120588	0.995961928	-0.469120068	-0.247813407	0.798271469	0.372176049	-0.548779765	0.639600963	0.998127615	0.971993499	-0.552035007	0.552035007	-0.951208102	-0.069579593	0.861048787	0.129066091		-0.961048895	-0.688065424	0.543796055	0.978066673	0.789440329	0.995414679
N-Carbamoylsarcosine		0.065360129	-0.037410728	-0.14797018		-0.054497255	-0.488039552	0.658400368	0.564135369	0.126827713	-0.339770492	0.565858426	0.524825105	0.938884376	-0.046957848	0.189739097	0.464527366	0.732965711	-0.139132016	0.906659959	0.876370134	0.979245322	-0.855296012	0.855296012	-0.991863711	0.363184175	0.561344475	-0.306859792		-0.987020084	-0.932089333	0.85015145	0.973325485	0.451617725	0.940899828
UDP-glucuronate		0.065089887	-0.149445672	-0.002896757		0.939820493	0.693824695	0.911234903	-0.626646947	-0.912542652	-0.998621911	0.953151788	-0.662475888	-0.057222585	0.942372994	0.994672277	-0.712832001	0.863562438	0.9073951	0.666620543	-0.20685132	0.08995328	-0.743869683	0.743869683	-0.165748396	0.996997167	-0.629274469	-0.999842928		-0.132481547	-0.616921533	0.750415834	0.062635868	-0.722942061	-0.051328838
3-Hydroxypimeloyl-CoA		0.064434614	-0.101321012	0.00521376		0.923490506	0.66070979	0.928849479	-0.590937507	-0.893210725	-0.999972005	0.965800317	-0.628090267	-0.012230927	0.926360176	0.989024619	-0.680544385	0.885381976	0.887559938	0.699493431	-0.162607692	0.134687084	-0.773195454	0.773195454	-0.209965314	0.999472148	-0.593657788	-0.999627426		-0.176957996	-0.651718326	0.779403777	0.10749144	-0.691113454	-0.006328734
Catechol		0.063704726	-0.257225667	0.053569739		0.998126072	0.869529596	0.757065538	-0.821881234	-0.991052086	-0.942765395	0.82827796	-0.847672006	-0.33792972	0.998559566	0.983084673	-0.882424209	0.685164819	0.989318704	0.427931864	-0.475751356	-0.19610818	-0.523862784	0.523862784	0.12065098	0.93413157	-0.82379984	-0.953790828		0.153975301	-0.368469988	0.532226653	-0.222897347	-0.889163393	-0.332368643
IMP		0.063669083	-0.071985982	0.01423775		0.920389975	0.654679633	0.931785279	-0.584460691	-0.88958269	-0.999999863	0.967844999	-0.621841022	-0.004225999	0.923315449	0.987810164	-0.674657161	0.889074908	0.883843595	0.7051918	-0.154703888	0.142614963	-0.778247279	0.778247279	-0.217785279	0.999700189	-0.587196893	-0.999376897		-0.184831128	-0.657769028	0.784394197	0.11544675	-0.685305628	0.001676444
5-Methyl-3-oxo-4-hexenoyl-CoA		0.063395339	0.196187576	-0.256679717		-0.748814417	-0.963982139	-0.072990731	0.983903894	0.794945295	0.430524974	-0.189127142	0.97444948	0.904612837	-0.743789707	-0.565344453	0.956526001	0.030919286	-0.802415572	0.336832585	0.958465457	0.83224322	-0.232234801	0.232234801	-0.787473957	-0.407818923	0.983294963	0.461650834		-0.807761218	-0.397133622	0.222643958	0.847118795	0.952189641	0.902081265
Di_3-deoxy-D-manno-octulosonyl_-lipid_IV_A_		0.061881738	-0.058374647	-0.051092214		0.517716266	0.08874461	0.968065378	0.000681962	-0.454253006	-0.810717471	0.932103488	-0.046177685	0.581581307	0.52416014	0.710071787	-0.115345606	0.988857411	0.443158417	0.98671152	0.452502413	0.694698096	-0.998540773	0.998540773	-0.747600579	0.825104369	-0.002694254	-0.789869163		-0.724836641	-0.974109979	0.99902421	0.674732317	-0.129759151	0.586372727
L-Histidinol		0.061580018	-0.03272804	-0.028829346		0.502675582	0.071312488	0.963533251	0.018169404	-0.438604361	-0.800355627	0.9256271	-0.028701728	0.595718289	0.509187244	0.697649707	-0.09795714	0.986102899	0.427414053	0.989402044	0.46802797	0.707170683	-0.999332458	0.999332458	-0.759100589	0.815098073	0.014793645	-0.779023693		-0.736773336	-0.977914511	0.999643794	0.687536043	-0.112399606	0.600448699
CMP-N-trimethyl-2-aminoethylphosphonate		0.061400545	0.231325546	0.935869663		0.364194702	0.736638269	-0.389830745	-0.794163238	-0.430831448	0.028425324	-0.279458716	-0.764814494	-0.999449672	0.357153701	0.127003371	-0.718292187	-0.483306501	0.442001337	-0.729133083	-0.98306855	-0.993491821	0.650223183	-0.650223183	0.981892061	-0.05341402	-0.792106972	-0.006351783		0.987708866	0.771944886	-0.64270905	-0.996239311	-0.708112431	-0.999628054
Paraoxon		0.060754031	-0.383080733	-0.100526876		0.920834108	0.655538984	0.931371786	-0.585383231	-0.890101653	-0.999999811	0.967558261	-0.622731373	-0.005363394	0.923751665	0.987986578	-0.675496281	0.888553671	0.884375083	0.704384903	-0.155827503	0.141489089	-0.777532531	0.777532531	-0.216675031	0.999671693	-0.588117182	-0.999416396		-0.183713198	-0.656911884	0.783688197	0.114316872	-0.686133509	0.000539036
Parathion		0.060754031	-0.383080733	-0.100526876		0.920834108	0.655538984	0.931371786	-0.585383231	-0.890101653	-0.999999811	0.967558261	-0.622731373	-0.005363394	0.923751665	0.987986578	-0.675496281	0.888553671	0.884375083	0.704384903	-0.155827503	0.141489089	-0.777532531	0.777532531	-0.216675031	0.999671693	-0.588117182	-0.999416396		-0.183713198	-0.656911884	0.783688197	0.114316872	-0.686133509	0.000539036
5-Hydroxyferuloyl-CoA		0.060392171	-0.073196061	-0.080757473		0.42821471	-0.012801352	0.937624138	0.102166599	-0.361494529	-0.747116532	0.890532587	0.05544066	0.661137901	0.435024431	0.634944704	-0.013939257	0.968643571	0.349891876	0.998106872	0.540669451	0.764111787	-0.998865719	0.998865719	-0.811143761	0.763505317	0.098807471	-0.723550663		-0.791011442	-0.992024306	0.998348311	0.746153126	-0.028459018	0.665554761
_Z_-But-2-ene-1,2,3-tricarboxylate		0.060219528	-0.130702665	-0.017679677		0.899911635	0.616467879	0.948608732	-0.543587535	-0.865887041	-0.998748642	0.979108023	-0.582321555	0.045268373	0.903177933	0.978896016	-0.637300617	0.91063993	0.859610179	0.739416657	-0.105620496	0.191423971	-0.808371053	0.808371053	-0.265820133	0.999686964	-0.546418269	-0.996405504		-0.233241586	-0.69423959	0.814129601	0.164464017	-0.648424777	0.051163955
4,6-Dideoxy-4-oxo-dTDP-D-glucose		0.060167919	-0.147724082	-0.007136172		0.937204879	0.688348639	0.914329395	-0.6207246	-0.909417827	-0.998990871	0.955416253	-0.656781474	-0.049656896	0.939811134	0.993862688	-0.707497906	0.867358021	0.904184832	0.672248883	-0.199432783	0.097496444	-0.748911869	0.748911869	-0.173215302	0.997555257	-0.62336811	-0.999948511		-0.139987422	-0.622866688	0.755402079	0.070195654	-0.717686669	-0.043760892
Putrescine		0.0590908	-0.036707145	-0.048861198		0.377593045	-0.068069759	0.916967278	0.157013497	-0.309388193	-0.709221036	0.864016605	0.110563328	0.701610501	0.384572513	0.591256708	0.041369217	0.953424064	0.297559124	0.999980646	0.586356345	0.79861116	-0.994704849	0.994704849	-0.842240527	0.72662931	0.153678266	-0.684276935		-0.82362939	-0.997476147	0.99364441	0.781824004	0.026854645	0.705804113
L-Arginine		0.057856625	-0.098618147	0.05542527		0.998895248	0.876464243	0.747699093	-0.829898196	-0.992849801	-0.937928621	0.820227	-0.855129849	-0.35127819	0.999221533	0.98038103	-0.889024451	0.67473851	0.99129139	0.415037199	-0.488210115	-0.210031377	-0.511697934	0.511697934	0.134754037	0.928961916	-0.831777105	-0.949421962		0.168009293	-0.355214074	0.520134907	-0.236736213	-0.895580028	-0.345745804
4-Isopropenyl-2-oxy-cyclohexanecarboxyl-CoA		0.05671548	0.35888032	0.689421546		0.059301708	0.492234123	-0.65477073	-0.568102215	-0.131599619	0.33524061	-0.561884174	-0.528915251	-0.940530034	0.051764231	-0.185012082	-0.468783505	-0.729683626	0.143895835	-0.904619361	-0.878677743	-0.98020932	0.852792699	-0.852792699	0.992464845	-0.358696326	-0.565320496	0.302276172		0.987781485	0.930335412	-0.84760778	-0.97441828	-0.455906027	-0.942518765
FMN		0.056511028	-0.097749424	-0.021943052		0.843539384	0.521426413	0.978803886	-0.443032356	-0.802333049	-0.986293324	0.996038408	-0.484554969	0.160316177	0.847569708	0.948751145	-0.544055613	0.952260614	0.794861401	0.81221003	0.009909088	0.303477209	-0.870937429	0.870937429	-0.37535679	0.990111175	-0.446056625	-0.979959062		-0.343965656	-0.772703979	0.875734853	0.277260573	-0.556183447	0.166139463
N-Acetyl-L-glutamate_5-semialdehyde		0.056351443	-0.026805949	-0.056160515		0.233745196	-0.217634436	0.846376036	0.304042922	-0.162557296	-0.594886903	0.778282619	0.259068406	0.80097553	0.241078483	0.462974859	0.191459308	0.89708321	0.150295566	0.989499232	0.70172878	0.880184965	-0.967859155	0.967859155	-0.913860923	0.614802275	0.300824812	-0.566575475		-0.899685661	-0.996785258	0.965335297	0.866852253	0.177185136	0.80449534
L-Valyl-tRNA_Val_		0.056333372	-0.061560785	-0.022943759		0.729232331	0.354034429	0.999807557	-0.268983956	-0.677643491	-0.938547121	0.995241032	-0.31382039	0.340690548	0.734377127	0.873633366	-0.378914304	0.992371394	0.668461894	0.906352964	0.195286507	0.475014212	-0.946994409	0.946994409	-0.540828689	0.946885031	-0.272234204	-0.925977216		-0.512228317	-0.877070983	0.950112422	0.450729191	-0.392314058	0.346233925
3-Methylcrotonyl-CoA		0.056219493	-0.062354017	0.028174595		0.965950564	0.753766199	0.872005399	-0.691982119	-0.944623898	-0.99028657	0.923267816	-0.725050122	-0.143742199	0.967876186	0.999867433	-0.771067533	0.816489551	0.940477282	0.599341135	-0.291068561	0.003087035	-0.682994126	0.682994126	-0.079445053	0.986499763	-0.694415513	-0.994522669		-0.045868085	-0.54621352	0.690154835	-0.024308703	-0.780233558	-0.137898569
Indole		0.054508132	-0.038596237	0.074081776		0.991583378	0.947496134	0.619217987	-0.915105324	-0.998365199	-0.862285257	0.70679962	-0.932994307	-0.510511733	0.990577747	0.930414249	-0.955707383	0.534373594	0.998997831	0.248508187	-0.634128982	-0.3787552	-0.352569981	0.352569981	0.306971351	0.849351118	-0.916461448	-0.879374082		0.338811857	-0.185223408	0.361769291	-0.403966771	-0.959880877	-0.505427521
dGDP		0.054368504	-0.033653933	-0.012813342		0.658380292	0.260313476	0.996887769	-0.172929674	-0.602012317	-0.900040289	0.980827462	-0.218892655	0.431527944	0.664043609	0.821527842	-0.286036806	0.99968591	0.592053251	0.943522228	0.290820356	0.55927813	-0.974003951	0.974003951	-0.620951946	0.910657329	-0.176254036	-0.884341219		-0.594233173	-0.920072248	0.976187781	0.53635856	-0.299922507	0.436844999
Sulfate		0.053520786	-0.227969028	0.396711296		0.854029276	0.995789672	0.247855675	-0.999997462	-0.889535724	-0.58305575	0.359454922	-0.998793415	-0.815191627	0.850077725	0.702042309	-0.992982621	0.145962997	0.895138854	-0.165377071	-0.893087361	-0.721337168	0.056933332	-0.056933332	0.666339838	0.562556352	-0.999984157	-0.610954608		0.691045097	0.22893254	-0.047097696	-0.740039586	-0.991160449	-0.811758796
Selenide		0.053484453	-0.231896711	0.146317891		0.97920847	0.968653669	0.559105343	-0.942558676	-0.991349497	-0.822233916	0.652230914	-0.957176072	-0.573047667	0.977649189	0.900579765	-0.974949525	0.47003146	0.992902465	0.175781685	-0.68987878	-0.446536719	-0.281997969	0.281997969	0.376901821	0.807743649	-0.943681096	-0.841528224		0.407846133	-0.11162601	0.291433426	-0.470880968	-0.978076924	-0.56820052
Dihydropteroate		0.053460821	-0.111524124	0.036844141		0.992192701	0.836266518	0.797186369	-0.783882976	-0.980523721	-0.962110291	0.862322136	-0.812116993	-0.27722608	0.993105906	0.992762971	-0.850628715	0.730217657	0.978009979	0.484694456	-0.418694743	-0.133180051	-0.577113711	0.577113711	0.057104026	0.954990788	-0.785974827	-0.971009899		0.09065515	-0.427000618	0.585128919	-0.160280742	-0.858174533	-0.271550177
L-Glutamine		0.05187979	-0.029426293	-0.031427892		0.452077149	0.013774263	0.946531248	0.075696299	-0.386143108	-0.764515772	0.90230681	0.028888681	0.640967452	0.45879788	0.655249867	-0.040505025	0.974903761	0.374661896	0.996120061	0.518124153	0.746699966	-0.999778299	0.999778299	-0.795316027	0.780396759	0.072329341	-0.741637921		-0.774474547	-0.988324517	0.999522431	0.728197833	-0.055011477	0.645486797
L-Tyrosyl-tRNA_Tyr_		0.051768918	-0.066102474	-0.047532438		0.594935794	0.180866882	0.987164308	-0.092193222	-0.535027101	-0.861584488	0.961712561	-0.138751293	0.503517237	0.600986584	0.772396957	-0.207099462	0.998409102	0.524497816	0.967356921	0.367726651	0.624892484	-0.989209731	0.989209731	-0.682688492	0.874009294	-0.095554531	-0.843411645		-0.657722291	-0.948903843	0.990604672	0.603270612	-0.221285411	0.508608071
3-Oxostearoyl-CoA		0.051026307	-0.191461061	0.181175721		0.949917649	0.990562594	0.461563183	-0.974337531	-0.970094106	-0.752450784	0.562142407	-0.983814801	-0.662214065	0.947531494	0.845527096	-0.993873208	0.366995044	0.973032668	0.063107969	-0.767461075	-0.545043341	-0.171474491	0.171474491	0.47942465	0.735744184	-0.975091936	-0.774899524		0.508673758	0.00169069	0.181169148	-0.567806724	-0.995373528	-0.657779758
cis-1,2-Dihydroxy-1,2-dihydro-8-carboxynaphthalene		0.050626073	-0.534336428	-0.633872102		0.347749396	-0.09998103	0.903722116	0.18855626	-0.278780154	-0.686283386	0.84745243	0.142330763	0.724067235	0.354817404	0.565129562	0.073341036	0.943276734	0.266836513	0.999667085	0.611993935	0.817473063	-0.990903945	0.990903945	-0.859070922	0.704257707	0.185239534	-0.660576027		-0.841366749	-0.999238183	0.989530515	0.801387817	0.058849771	0.728125696
Propanal		0.050443009	-0.541557544	-0.069645446		0.974454428	0.776417301	0.854245631	-0.71695008	-0.955583384	-0.984782262	0.909182056	-0.748829017	-0.17846696	0.976122072	0.99982134	-0.792990648	0.795673173	0.951850986	0.570809539	-0.324544283	-0.032093771	-0.656875743	0.656875743	-0.044328008	0.980128127	-0.719299635	-0.99023013		-0.010697657	-0.516407827	0.664269905	-0.059462324	-0.801754704	-0.172656188
Deoxyinosine		0.049887774	-0.100751598	0.01970319		0.975025086	0.778025043	0.85291452	-0.718728967	-0.956333308	-0.984334989	0.908115145	-0.750520003	-0.180980464	0.976673913	0.999769779	-0.794544716	0.794122881	0.952631175	0.568709723	-0.326960023	-0.034647456	-0.654947052	0.654947052	-0.041775269	0.979618082	-0.721072319	-0.989870606		-0.008142662	-0.514218095	0.662357813	-0.062012715	-0.803279154	-0.175172358
5'-Phosphoribosyl-N-formylglycinamide		0.04948419	-0.041518673	-0.022224863		0.638627952	0.235172434	0.994506533	-0.147314404	-0.581090504	-0.888428941	0.97544052	-0.193500247	0.454790299	0.644418884	0.806456516	-0.261076667	0.999999607	0.570942463	0.951801342	0.315548874	0.580600169	-0.979554019	0.979554019	-0.64108215	0.899629978	-0.150652942	-0.871929878		-0.614902858	-0.929927539	0.981487914	0.558077799	-0.275068102	0.460039065
3-Isopropylbut-3-enoyl-CoA		0.049051217	0.049051217	0.043633592		-0.528682247	-0.848087499	0.214488786	0.892071561	0.588896909	0.155220083	0.098789535	0.869916369	0.98860584	-0.52225938	-0.306607377	0.833616869	0.314707344	-0.598884887	0.591384743	1	0.955799099	-0.5	0.5	-0.93055434	-0.130466943	0.890540786	0.18947871		-0.942344515	-0.642392168	0.491446395	0.96349499	0.825507476	0.987700143
Holo-_carboxylase_		0.04771362	0.008672404	-0.056847905		-0.177679312	-0.592328401	0.560167533	0.662003836	0.248637839	-0.220736363	0.459445279	0.626155864	0.974274349	-0.170245294	0.066743288	0.570573729	0.643121728	-0.260643151	0.847466601	0.929249669	0.996802584	-0.784579971	0.784579971	-0.999993709	0.245058169	0.65946959	-0.186686647		-0.999308462	-0.880082168	0.778435359	0.994239539	0.55858689	0.975587578
alpha-Pinene		0.047630191	0.136695315	-0.129286663		-0.778463525	-0.975179929	-0.118717848	0.991072712	0.821969306	0.471523096	-0.234025361	0.983736691	0.884082797	-0.773702867	-0.602630725	0.968911059	-0.015018022	-0.828976317	0.293234268	0.944355424	0.805902829	-0.187318756	0.187318756	-0.758336237	-0.449322506	0.990616938	0.501903472		-0.779834676	-0.354564903	0.177635154	0.821819348	0.965215842	0.881309017
2-Phospho-4-_cytidine_5'-diphospho_-2-C-methyl-D-erythritol		0.047593482	0.02777189	-0.077956527		-0.39831496	-0.761093331	0.35558202	0.816048239	0.463840183	0.008481823	0.243835957	0.788068135	0.999993031	-0.391379233	-0.163520734	0.743477672	0.450670792	-0.474802524	0.703381274	0.989160929	0.988611772	-0.621743717	0.621743717	-0.974232366	0.016527621	0.814092192	0.043249409		-0.981268033	-0.747960431	0.613999738	0.992363327	0.733687093	0.999953575
_22R,23R_-22,23-Dihydroxy-campest-4-en-3-one		0.047202522	-0.319131786	0.23784677		0.952331	0.989461132	0.468482321	-0.972548555	-0.97196154	-0.757575506	0.568589018	-0.982384298	-0.65633753	0.950000893	0.84967425	-0.99297903	0.374254042	0.974805743	0.070906017	-0.762427119	-0.538474073	-0.179169048	0.179169048	0.47255121	0.741014872	-0.973328657	-0.779815947		0.501929348	-0.006124905	0.188849837	-0.561355916	-0.994592202	-0.651872912
_22R,23R_-22,23-Dihydroxycampesterol		0.047202522	-0.319131786	0.23784677		0.952331	0.989461132	0.468482321	-0.972548555	-0.97196154	-0.757575506	0.568589018	-0.982384298	-0.65633753	0.950000893	0.84967425	-0.99297903	0.374254042	0.974805743	0.070906017	-0.762427119	-0.538474073	-0.179169048	0.179169048	0.47255121	0.741014872	-0.973328657	-0.779815947		0.501929348	-0.006124905	0.188849837	-0.561355916	-0.994592202	-0.651872912
1,4-Dihydroxy-6-naphthoate		0.047202522	-0.319131786	0.23784677		0.952331	0.989461132	0.468482321	-0.972548555	-0.97196154	-0.757575506	0.568589018	-0.982384298	-0.65633753	0.950000893	0.84967425	-0.99297903	0.374254042	0.974805743	0.070906017	-0.762427119	-0.538474073	-0.179169048	0.179169048	0.47255121	0.741014872	-0.973328657	-0.779815947		0.501929348	-0.006124905	0.188849837	-0.561355916	-0.994592202	-0.651872912
3,3',4'5-Tetrahydroxystilbene		0.047202522	-0.319131786	0.23784677		0.952331	0.989461132	0.468482321	-0.972548555	-0.97196154	-0.757575506	0.568589018	-0.982384298	-0.65633753	0.950000893	0.84967425	-0.99297903	0.374254042	0.974805743	0.070906017	-0.762427119	-0.538474073	-0.179169048	0.179169048	0.47255121	0.741014872	-0.973328657	-0.779815947		0.501929348	-0.006124905	0.188849837	-0.561355916	-0.994592202	-0.651872912
4-Chlorophenol		0.047202522	-0.319131786	0.23784677		0.952331	0.989461132	0.468482321	-0.972548555	-0.97196154	-0.757575506	0.568589018	-0.982384298	-0.65633753	0.950000893	0.84967425	-0.99297903	0.374254042	0.974805743	0.070906017	-0.762427119	-0.538474073	-0.179169048	0.179169048	0.47255121	0.741014872	-0.973328657	-0.779815947		0.501929348	-0.006124905	0.188849837	-0.561355916	-0.994592202	-0.651872912
DIBOA		0.047202522	-0.319131786	0.23784677		0.952331	0.989461132	0.468482321	-0.972548555	-0.97196154	-0.757575506	0.568589018	-0.982384298	-0.65633753	0.950000893	0.84967425	-0.99297903	0.374254042	0.974805743	0.070906017	-0.762427119	-0.538474073	-0.179169048	0.179169048	0.47255121	0.741014872	-0.973328657	-0.779815947		0.501929348	-0.006124905	0.188849837	-0.561355916	-0.994592202	-0.651872912
Monodehydroascorbate		0.047202522	-0.319131786	0.23784677		0.952331	0.989461132	0.468482321	-0.972548555	-0.97196154	-0.757575506	0.568589018	-0.982384298	-0.65633753	0.950000893	0.84967425	-0.99297903	0.374254042	0.974805743	0.070906017	-0.762427119	-0.538474073	-0.179169048	0.179169048	0.47255121	0.741014872	-0.973328657	-0.779815947		0.501929348	-0.006124905	0.188849837	-0.561355916	-0.994592202	-0.651872912
Phenol		0.047202522	-0.233401912	-0.170237969		0.649085125	0.248433968	0.995844217	-0.160818339	-0.592158808	-0.894619222	0.978359709	-0.206890677	0.44257619	0.654809328	0.814462287	-0.274245094	0.99991833	0.582109449	0.947520632	0.302550848	0.569418586	-0.976713028	0.976713028	-0.630533385	0.905513607	-0.16414969	-0.878540131		-0.60406775	-0.92481482	0.978778726	0.546685121	-0.288182014	0.447861365
S-_4-Methylthiobutylthiohydroximoyl_-L-cysteine		0.047202522	-0.319131786	0.23784677		0.952331	0.989461132	0.468482321	-0.972548555	-0.97196154	-0.757575506	0.568589018	-0.982384298	-0.65633753	0.950000893	0.84967425	-0.99297903	0.374254042	0.974805743	0.070906017	-0.762427119	-0.538474073	-0.179169048	0.179169048	0.47255121	0.741014872	-0.973328657	-0.779815947		0.501929348	-0.006124905	0.188849837	-0.561355916	-0.994592202	-0.651872912
S-_Hydroxyphenylacetothiohydroximoyl_-L-cysteine		0.047202522	-0.319131786	0.23784677		0.952331	0.989461132	0.468482321	-0.972548555	-0.97196154	-0.757575506	0.568589018	-0.982384298	-0.65633753	0.950000893	0.84967425	-0.99297903	0.374254042	0.974805743	0.070906017	-0.762427119	-0.538474073	-0.179169048	0.179169048	0.47255121	0.741014872	-0.973328657	-0.779815947		0.501929348	-0.006124905	0.188849837	-0.561355916	-0.994592202	-0.651872912
S-_Indolylmethylthiohydroximoyl_-L-cysteine		0.047202522	-0.319131786	0.23784677		0.952331	0.989461132	0.468482321	-0.972548555	-0.97196154	-0.757575506	0.568589018	-0.982384298	-0.65633753	0.950000893	0.84967425	-0.99297903	0.374254042	0.974805743	0.070906017	-0.762427119	-0.538474073	-0.179169048	0.179169048	0.47255121	0.741014872	-0.973328657	-0.779815947		0.501929348	-0.006124905	0.188849837	-0.561355916	-0.994592202	-0.651872912
S-_Phenylacetothiohydroximoyl_-L-cysteine		0.047202522	-0.319131786	0.23784677		0.952331	0.989461132	0.468482321	-0.972548555	-0.97196154	-0.757575506	0.568589018	-0.982384298	-0.65633753	0.950000893	0.84967425	-0.99297903	0.374254042	0.974805743	0.070906017	-0.762427119	-0.538474073	-0.179169048	0.179169048	0.47255121	0.741014872	-0.973328657	-0.779815947		0.501929348	-0.006124905	0.188849837	-0.561355916	-0.994592202	-0.651872912
Glutathionylspermidine		0.047123402	-0.062563953	0.047655519		0.99957203	0.88487279	0.735793771	-0.839671127	-0.994812336	-0.931624193	0.809943358	-0.864197612	-0.367842838	0.999764383	0.976727573	-0.897011961	0.66153075	0.993472801	0.398821623	-0.503625184	-0.227353601	-0.496366034	0.496366034	0.152322162	0.922244463	-0.841499946	-0.943698413		0.18548176	-0.338564487	0.504891877	-0.253945579	-0.903336462	-0.36234784
Trimethylamine_N-oxide		0.046955145	0.010863374	-0.389855628		-0.464035995	-0.806296473	0.286593926	0.855961429	0.527106449	0.081259212	0.172583828	0.830793255	0.997067625	-0.457335681	-0.234909398	0.790192227	0.384484787	-0.537615514	0.649765807	0.99722606	0.975032432	-0.563073402	0.563073402	-0.955226755	-0.056308809	0.854210914	0.115869036		-0.964638896	-0.697653442	0.554906935	0.980749835	0.781208562	0.99659857
alpha-D-Glucose		0.045284193	0.021185587	-0.026139878		-0.217292907	-0.624396145	0.526242389	0.691744281	0.287567601	-0.181151184	0.423185281	0.657145601	0.982583976	-0.209918017	0.026377365	0.603287469	0.61165861	-0.299435389	0.825327573	0.943417397	0.999216953	-0.758889324	0.758889324	-0.999320551	0.205688476	0.689302232	-0.146842984		-0.999994814	-0.860180098	0.752438753	0.997758037	0.591641694	0.983663642
di-trans,poly-cis-Undecaprenyl_diphosphate		0.044648475	-0.1555174	0.023111576		0.991351872	0.832645807	0.801135885	-0.779786486	-0.97921214	-0.963880992	0.865630472	-0.808265716	-0.270907299	0.992314293	0.993530575	-0.847155897	0.734690835	0.976618575	0.490430947	-0.412719018	-0.126665383	-0.582466999	0.582466999	0.050543192	0.956919165	-0.781895704	-0.972559505		0.084109924	-0.432932624	0.590444429	-0.153791904	-0.854783081	-0.265220877
Propane-1,3-diol		0.04439412	0.357552005	0.169925002		-0.903443734	-0.622879147	-0.9459921	0.550425779	0.869944436	0.999123847	-0.977414335	0.588942905	-0.037106581	-0.906654329	-0.980532694	0.643574244	-0.907234253	-0.863755277	-0.733892455	0.113739936	-0.183399989	0.803535413	-0.803535413	0.257936496	-0.999857986	0.553241389	0.99706424		0.22529045	0.688337087	-0.809359037	-0.156401106	0.654621766	-0.043004292
Propane-1-ol		0.04439412	0.357552005	0.169925002		-0.903443734	-0.622879147	-0.9459921	0.550425779	0.869944436	0.999123847	-0.977414335	0.588942905	-0.037106581	-0.906654329	-0.980532694	0.643574244	-0.907234253	-0.863755277	-0.733892455	0.113739936	-0.183399989	0.803535413	-0.803535413	0.257936496	-0.999857986	0.553241389	0.99706424		0.22529045	0.688337087	-0.809359037	-0.156401106	0.654621766	-0.043004292
_S_-2-Aceto-2-hydroxybutanoate		0.043454489	-0.008739357	-0.031082813		0.192562948	-0.258572986	0.823179902	0.343919765	-0.120831393	-0.560484272	0.751129647	0.299541505	0.825494272	0.19996525	0.425210085	0.232651636	0.877665326	0.108498716	0.982529063	0.731129222	0.899404937	-0.956400921	0.956400921	-0.930159889	0.581019482	0.340747544	-0.531346708		-0.917283014	-0.992523344	0.953478109	0.887092708	0.218502959	0.828811281
4-Hydroxybenzoate		0.043337996	0.161256379	-0.072470565		-0.884703584	-0.999561342	-0.307573622	0.998205162	0.916204548	0.632410155	-0.416743051	0.999914892	0.777627983	-0.881159344	-0.74493478	0.998412082	-0.207151181	-0.9211085	0.1037774	0.863407847	0.676909142	0.005211592	-0.005211592	-0.618720906	-0.612840574	0.998401664	0.658964763		-0.644797392	-0.16800466	-0.015060055	0.696819425	0.997488698	0.773903439
UDP-3-O-_3-hydroxytetradecanoyl_-D-glucosamine		0.043143837	-0.031886587	-0.042576845		0.366710636	-0.07976228	0.91222666	0.168581674	-0.298217782	-0.700906754	0.858054416	0.12220824	0.709916619	0.373723354	0.58176054	0.053080729	0.949822066	0.286345354	0.999984858	0.595813425	0.805612564	-0.99343153	0.99343153	-0.848503281	0.71852436	0.165252822	-0.675680214		-0.830222016	-0.998240047	0.992256362	0.789080416	0.038572964	0.714061244
Ceramide_phosphoethanolamine		0.042412987	-0.127698614	0.001536417		0.964909766	0.751136214	0.87395301	-0.689093993	-0.943306042	-0.990833869	0.924794397	-0.722294373	-0.139789513	0.966864519	0.999794446	-0.768518825	0.818788445	0.939112735	0.602532734	-0.287246122	0.007079998	-0.685905268	0.685905268	-0.083424806	0.987145804	-0.691536712	-0.994932094		-0.049856524	-0.549553891	0.693038919	-0.020316683	-0.777729759	-0.133942611
UMP		0.041959705	-0.053429741	0.033237249		0.993251422	0.841057767	0.791844472	-0.789314786	-0.98221352	-0.959674463	0.857834312	-0.81721858	-0.285667567	0.994098669	0.99166812	-0.85522098	0.724179152	0.979806824	0.476981097	-0.426667349	-0.141893548	-0.569907176	0.569907176	0.065884477	0.952344328	-0.791383244	-0.968869494		0.099412434	-0.419029383	0.577972424	-0.168957823	-0.862657344	-0.28000613
D-Glucono-1,5-lactone_6-phosphate		0.04153786	-0.016000861	0.001487245		0.711132186	0.329514496	0.999979048	-0.243764765	-0.658227113	-0.929222955	0.992360046	-0.288942375	0.365102972	0.716419361	0.860641411	-0.354641592	0.995249994	0.648830645	0.917067687	0.22080688	0.497810416	-0.955053214	0.955053214	-0.562589048	0.938173179	-0.247037743	-0.915811303		-0.534460621	-0.889304655	0.957926431	0.47386454	-0.368182895	0.370591572
Glutaryl-CoA		0.041326861	0.03910541	-0.006145925		-0.493035455	-0.825390353	0.254799598	0.872568914	0.554882107	0.114128954	0.139961948	0.848720256	0.993996685	-0.486453643	-0.266880463	0.809999854	0.353790267	-0.565167184	0.624309289	0.999140158	0.967167403	-0.535475635	0.535475635	-0.944935007	-0.089248972	0.870914691	0.148606681		-0.955408656	-0.67361389	0.527131811	0.973766515	0.801397918	0.993333585
6-Methylthioguanosine_monophosphate		0.041222663	0.266514975	0.399270183		-0.114423096	0.334093879	-0.775741976	-0.417040934	0.04201595	0.493293026	-0.696617915	-0.373993336	-0.867510993	-0.121919327	-0.352363085	-0.308772591	-0.837050533	-0.029609349	-0.964751275	-0.782751401	-0.931132218	0.930333197	-0.930333197	0.956262873	-0.514892023	-0.413969959	0.46274609		0.945882193	0.979775655	-0.92667635	-0.920792407	-0.294927022	-0.870431852
beta-D-Fructose_6-phosphate		0.040974297	-0.007444151	-0.032180492		0.150746012	-0.299334505	0.798343009	0.383458889	-0.07859578	-0.524833923	0.72243752	0.339760748	0.848702878	0.158204522	0.386416886	0.273715256	0.856535366	0.066213802	0.973745871	0.75942321	0.917144891	-0.943145089	0.943145089	-0.944903123	0.545956449	0.380338575	-0.494916743		-0.933356864	-0.986449463	0.939825772	0.905882411	0.259718357	0.851809707
Phosphatidylglycerol		0.040753424	-0.008203961	-0.030175136		0.181765744	-0.26917485	0.816889542	0.354219789	-0.109913349	-0.551347823	0.74382833	0.310010005	0.831648	0.189183884	0.415236253	0.243327261	0.872344476	0.09756577	0.980424134	0.738583736	0.904155076	-0.95313307	0.95313307	-0.934139202	0.572038698	0.351060464	-0.522003302		-0.921604727	-0.991121849	0.950107058	0.892112601	0.229215447	0.834911146
Tylosin		0.040641985	0.296981738	0.485426827		-0.054427654	0.390213446	-0.73635713	-0.470984851	-0.018190375	0.440047609	-0.652177132	-0.429131304	-0.895874754	-0.061963986	-0.295401016	-0.365455397	-0.802605418	0.030601244	-0.947164466	-0.818786691	-0.951392149	0.906576678	-0.906576678	0.972133634	-0.462366255	-0.46800387	0.408555335		0.96369773	0.965957029	-0.902376088	-0.942598006	-0.351898763	-0.898481634
Adenine		0.040577692	-0.097278211	0.077612029		0.985778774	0.959247723	0.588119018	-0.930136467	-0.995376014	-0.84187586	0.678668826	-0.946321978	-0.543662793	0.984482076	0.915410369	-0.966460088	0.500997729	0.996491769	0.210537332	-0.66380641	-0.414566296	-0.315801039	0.315801039	0.343859866	0.828116639	-0.931370959	-0.860133205		0.375252364	-0.146752038	0.325130562	-0.439340417	-0.970087825	-0.538699399
2-Hydroxy-2,4-pentadienoate		0.04041525	0.008810315	-0.013688444		0.063378403	-0.381942335	0.742394018	0.463056439	0.009224899	-0.448081363	0.658947914	0.42101538	0.891854987	0.070910493	0.303955237	0.357094683	0.807921603	-0.021637985	0.950002295	0.813606286	0.948592468	-0.910324353	0.910324353	-0.969992628	0.470297925	0.460061365	-0.41672269		-0.961265048	-0.968237786	0.906203806	0.939566026	0.343491887	0.894509243
D-Glycerate		0.040328232	-0.022970951	-0.068877612		0.058211561	-0.386721175	0.738916073	0.467638227	0.014400955	-0.443447696	0.655045457	0.425705011	0.894184435	0.065746174	0.299019679	0.36192501	0.804860378	-0.026812883	0.948373273	0.816605028	0.95021809	-0.908169668	0.908169668	-0.971238193	0.465723411	0.46465126	-0.412011585		-0.962678918	-0.966930552	0.904002869	0.941325671	0.34834873	0.896811366
Naphthyl-2-methyl-succinyl-CoA		0.039092101	0.824137442	-0.550816362		-0.917759869	-0.998899265	-0.379436079	0.99070274	0.944164158	0.68979463	-0.485035875	0.995989363	0.727272416	-0.914735711	-0.793769517	0.999796336	-0.28135591	-0.948181615	0.027416416	0.822300065	0.618640055	0.0816653	-0.0816653	-0.556833549	-0.671473207	0.991156408	0.714553973		-0.584459229	-0.092129645	-0.091477292	0.639931202	0.999983985	0.723208627
L-Serine		0.037390487	-0.015585439	-0.02867288		0.29740894	-0.152740111	0.879682143	0.240502778	-0.227326772	-0.646642634	0.818029049	0.194755063	0.759713912	0.304607944	0.520467465	0.126261014	0.924290793	0.215219954	0.996881411	0.653176053	0.846939228	-0.982347725	0.982347725	-0.88506971	0.665516096	0.237224292	-0.619726204		-0.868911577	-0.999899809	0.980457715	0.832055882	0.111841281	0.763538771
UDP-2,3-bis_3-hydroxytetradecanoyl_glucosamine		0.037364627	-0.029364391	0.03451862		0.997468365	0.864576352	0.763523754	-0.816176945	-0.989676059	-0.946034096	0.833807816	-0.842355562	-0.328555694	0.997976769	0.984857017	-0.877703237	0.692372742	0.987820544	0.436896593	-0.466982875	-0.186349333	-0.532305693	0.532305693	0.110775434	0.937634062	-0.818123075	-0.956731036		0.144144045	-0.377694449	0.540617442	-0.213194247	-0.884569991	-0.322975225
N6-_1,2-Dicarboxyethyl_-AMP		0.037217231	-0.028721129	-0.0050775		0.752513648	0.38624079	0.998526658	-0.302208989	-0.702728001	-0.949947472	0.998020722	-0.346544883	0.307895319	0.757463848	0.889975421	-0.41076598	0.987501436	0.693841569	0.891161873	0.161172309	0.444224953	-0.935289387	0.935289387	-0.511346422	0.957463029	-0.305425613	-0.938509223		-0.482149107	-0.859892529	0.938729373	0.419514893	-0.423963546	0.313505639
2-Methyl-6-solanyl-1,4-benzoquinol		0.036938075	-0.167000589	-0.011547743		0.965613839	0.752912379	0.872640189	-0.691044257	-0.94419705	-0.990466257	0.923765798	-0.72415536	-0.142457237	0.967548936	0.99984545	-0.770240171	0.817238463	0.940035246	0.60037993	-0.289826206	0.00438535	-0.683941877	0.683941877	-0.080739206	0.986711548	-0.693480687	-0.994657533		-0.047165004	-0.547300595	0.6910938	-0.023010743	-0.779420814	-0.136612533
3-Hexaprenyl-4-hydroxybenzoate		0.036938075	-0.167000589	-0.011547743		0.965613839	0.752912379	0.872640189	-0.691044257	-0.94419705	-0.990466257	0.923765798	-0.72415536	-0.142457237	0.967548936	0.99984545	-0.770240171	0.817238463	0.940035246	0.60037993	-0.289826206	0.00438535	-0.683941877	0.683941877	-0.080739206	0.986711548	-0.693480687	-0.994657533		-0.047165004	-0.547300595	0.6910938	-0.023010743	-0.779420814	-0.136612533
all-trans-Decaprenyl_diphosphate		0.036938075	-0.167000589	-0.011547743		0.965613839	0.752912379	0.872640189	-0.691044257	-0.94419705	-0.990466257	0.923765798	-0.72415536	-0.142457237	0.967548936	0.99984545	-0.770240171	0.817238463	0.940035246	0.60037993	-0.289826206	0.00438535	-0.683941877	0.683941877	-0.080739206	0.986711548	-0.693480687	-0.994657533		-0.047165004	-0.547300595	0.6910938	-0.023010743	-0.779420814	-0.136612533
all-trans-Pentaprenyl_diphosphate		0.036938075	-0.167000589	-0.011547743		0.965613839	0.752912379	0.872640189	-0.691044257	-0.94419705	-0.990466257	0.923765798	-0.72415536	-0.142457237	0.967548936	0.99984545	-0.770240171	0.817238463	0.940035246	0.60037993	-0.289826206	0.00438535	-0.683941877	0.683941877	-0.080739206	0.986711548	-0.693480687	-0.994657533		-0.047165004	-0.547300595	0.6910938	-0.023010743	-0.779420814	-0.136612533
Dehydrodolichol_diphosphate		0.036938075	-0.167000589	-0.011547743		0.965613839	0.752912379	0.872640189	-0.691044257	-0.94419705	-0.990466257	0.923765798	-0.72415536	-0.142457237	0.967548936	0.99984545	-0.770240171	0.817238463	0.940035246	0.60037993	-0.289826206	0.00438535	-0.683941877	0.683941877	-0.080739206	0.986711548	-0.693480687	-0.994657533		-0.047165004	-0.547300595	0.6910938	-0.023010743	-0.779420814	-0.136612533
Heme_O		0.036938075	-0.167000589	-0.011547743		0.965613839	0.752912379	0.872640189	-0.691044257	-0.94419705	-0.990466257	0.923765798	-0.72415536	-0.142457237	0.967548936	0.99984545	-0.770240171	0.817238463	0.940035246	0.60037993	-0.289826206	0.00438535	-0.683941877	0.683941877	-0.080739206	0.986711548	-0.693480687	-0.994657533		-0.047165004	-0.547300595	0.6910938	-0.023010743	-0.779420814	-0.136612533
D-Ribose_5-phosphate		0.036281779	-0.030739582	-0.014440924		0.663484564	0.26687461	0.99740091	-0.17962485	-0.607429418	-0.902983674	0.982130266	-0.225524292	0.425382198	0.669113799	0.825386924	-0.292547656	0.999492326	0.597520996	0.941246955	0.284305964	0.553626762	-0.972440636	0.972440636	-0.61560612	0.913446449	-0.182945125	-0.887496052		-0.58874891	-0.917386428	0.974689737	0.530605629	-0.306404094	0.430716561
Selenophosphate		0.035438309	-0.109479877	0.000217371		0.964140695	0.749209827	0.87536519	-0.68697989	-0.942335048	-0.991223209	0.925898884	-0.720276519	-0.136904236	0.966116683	0.999731137	-0.766651562	0.820457476	0.938107717	0.604855256	-0.284454389	0.009993184	-0.688022331	0.688022331	-0.086327585	0.987607223	-0.689429388	-0.9952208		-0.052765978	-0.551985491	0.695136168	-0.017403909	-0.775895168	-0.131055005
S-Adenosyl-L-homocysteine		0.03537497	-0.077887038	-0.040178941		0.733306227	0.359613958	0.999672554	-0.274731714	-0.682023657	-0.940591857	0.995805281	-0.319485747	0.335069103	0.738417935	0.876523998	-0.384434853	0.991617356	0.67289213	0.903813213	0.18942534	0.469749912	-0.945058794	0.945058794	-0.535795225	0.94878879	-0.277976447	-0.928215861		-0.507089548	-0.874186298	0.948232551	0.445389574	-0.397800918	0.34062449
Glyoxylate		0.035354413	-0.07930458	0.043388547		0.999684696	0.908880114	0.697904902	-0.867943943	-0.998870503	-0.910497928	0.776873725	-0.890263569	-0.417832468	0.999466653	0.963628521	-0.919706538	0.619800188	0.998203657	0.348397927	-0.549829374	-0.279937821	-0.448456411	0.448456411	0.205806246	0.899872157	-0.869615833	-0.924326771		0.238608	-0.286930231	0.457237609	-0.306132177	-0.92531123	-0.412462697
_S_-Malate		0.035333944	0.033613305	-0.04022161		-0.511647092	-0.837350638	0.233927242	0.882880928	0.572659788	0.135485621	0.118617641	0.8599063	0.991411496	-0.505146382	-0.287561707	0.822434378	0.333576616	-0.582792837	0.6073508	0.999801072	0.961473299	-0.517173692	0.517173692	-0.937672283	-0.110666147	0.881290437	0.169857007		-0.948831646	-0.657549996	0.508719171	0.968643213	0.814086295	0.990622311
alpha-D-Glucosamine_1-phosphate		0.035331947	-0.000399823	-0.079141111		-0.244554	-0.646034404	0.502213041	0.711704146	0.314287129	-0.153527812	0.397635666	0.678004936	0.98740416	-0.237227181	-0.001639021	0.625393919	0.589254627	-0.326048176	0.809184387	0.952337334	0.999933218	-0.74034702	0.74034702	-0.997895722	0.178191006	0.70932837	-0.119073261		-0.999512068	-0.845554682	0.73369047	0.999241343	0.613995815	0.988320831
1-_1-Alkenyl_-sn-glycerol		0.035161308	-0.012011542	-0.00965996		0.509321783	0.07899615	0.965566523	0.010464739	-0.445516029	-0.80495145	0.928515627	-0.036403099	0.589511679	0.515803822	0.703149444	-0.105622571	0.987353766	0.434367475	0.988253833	0.46120471	0.701701643	-0.999021291	0.999021291	-0.754062045	0.819537789	0.007088652	-0.783831808		-0.731541537	-0.976275011	0.999408471	0.681920356	-0.120052839	0.59426915
1-_5'-Phosphoribosyl_-5-amino-4-imidazolecarboxamide		0.034890591	-0.053694773	0.040192656		0.999858265	0.905397528	0.703808012	-0.863803971	-0.998443071	-0.913888882	0.782057997	-0.88646393	-0.410299445	0.999702679	0.965807176	-0.916425931	0.626273434	0.997673657	0.356143239	-0.542898005	-0.271983369	-0.455837954	0.455837954	0.197700613	0.903450839	-0.865500078	-0.927453158		0.230563121	-0.294848167	0.46458194	-0.298243275	-0.92214131	-0.404909579
Palmitoyl-CoA		0.034653483	-0.107812496	-0.021711411		0.905975326	0.627516991	0.944048935	-0.555377271	-0.872859566	-0.999354903	0.97614126	-0.593734998	0.031167625	0.909145264	0.981682205	-0.648111092	0.904718711	0.866734467	0.729843034	-0.119641759	0.17755515	-0.799983975	0.799983975	-0.252190628	0.999940477	-0.558181759	-0.997501643		-0.219496848	-0.684014375	0.805854695	0.150529081	-0.6591024	0.037066636
N-Acetyl-L-glutamate_5-phosphate		0.034553289	-0.104342893	0.083121589		0.97615422	0.972164525	0.546986539	-0.947317761	-0.989335541	-0.813868342	0.641136102	-0.961285836	-0.584907431	0.974487666	0.894161681	-0.978081692	0.457143122	0.991067502	0.161444039	-0.700335672	-0.45950432	-0.268012931	0.268012931	0.390334798	0.79908311	-0.948393747	-0.833581507		0.421083798	-0.097159571	0.277488465	-0.483663177	-0.981002471	-0.580109787
Agmatine		0.034107551	-0.307952529	0.110926311		0.990263883	0.950591211	0.611475626	-0.919021593	-0.997755638	-0.857269533	0.699817245	-0.936484184	-0.518932834	0.989184813	0.926769478	-0.958552104	0.526045713	0.998510018	0.238982233	-0.641693099	-0.387827242	-0.343361607	0.343361607	0.316304408	0.844125772	-0.920347283	-0.874655057		0.348036665	-0.175562342	0.352595025	-0.412932272	-0.962588768	-0.513878316
Deoxyadenosine		0.034096491	-0.024845817	-0.01186252		0.645230097	0.243532603	0.995370954	-0.155825378	-0.588076422	-0.892348292	0.977300907	-0.201940716	0.447105052	0.650979114	0.811517879	-0.26937874	0.999970172	0.577990332	0.949125125	0.307366711	0.573568174	-0.97778546	0.97778546	-0.634450161	0.903356375	-0.15915946	-0.87611346		-0.608089896	-0.926726663	0.979802436	0.550912319	-0.283336134	0.45237687
5-Amino-6-_5'-phosphoribosylamino_uracil		0.033306657	-0.026111793	-0.020319354		0.546910268	0.123038639	0.976134439	-0.033801297	-0.484702698	-0.830422892	0.944038575	-0.080596299	0.553184031	0.553214702	0.733929892	-0.149529712	0.993402645	0.473806797	0.98052187	0.421482758	0.66948138	-0.996084752	0.996084752	-0.724254229	0.844095809	-0.037175388	-0.81054691		-0.700649613	-0.965734964	0.996907113	0.648880539	-0.16387331	0.55809146
Adenylylselenate		0.033019553	0.00197504	0.001433512		0.457494384	0.019856084	0.948476076	0.069629697	-0.391746841	-0.768422538	0.904912315	0.022808032	0.636286744	0.464194077	0.659832656	-0.046581937	0.976239887	0.380294567	0.995566331	0.512912042	0.742640209	-0.999887879	0.999887879	-0.79161404	0.784185712	0.066261281	-0.745704447		-0.770612302	-0.987379459	0.999691904	0.724015511	-0.061083902	0.640829099
L-Formylkynurenine		0.032773194	-0.050899388	-0.023003297		0.733660259	0.360099924	0.99965909	-0.275232493	-0.682404485	-0.940768582	0.995852803	-0.319979265	0.334578308	0.738769073	0.876774599	-0.384915633	0.991549922	0.67327734	0.903590201	0.188913885	0.469290034	-0.944888397	0.944888397	-0.535355366	0.948953207	-0.27847674	-0.928409516		-0.506640554	-0.873933255	0.948067009	0.444923169	-0.398278738	0.340134732
Acetaldehyde		0.032531901	-0.021709932	-0.039293749		0.250412859	-0.200836055	0.85539992	0.287633275	-0.179482848	-0.60860698	0.788954103	0.242438635	0.790572913	0.257714276	0.478132651	0.174570821	0.90454115	0.167256286	0.991836108	0.689386857	0.871901873	-0.972036493	0.972036493	-0.906751334	0.628259542	0.2843981	-0.580646733		-0.892054045	-0.998014476	0.969676545	0.858159984	0.16025277	0.794173596
2-_alpha-D-Mannosyl_-3-phosphoglycerate		0.032421478	-0.122856747	-0.530514716		-0.282818811	-0.67580006	0.467520819	0.739005561	0.351691638	-0.114215697	0.360931621	0.706624962	0.992902421	-0.275569883	-0.041299207	0.655850098	0.556746556	-0.363285784	0.785244377	0.963686634	0.999604803	-0.713103027	0.713103027	-0.994538926	0.139024017	0.736726797	-0.079600215		-0.997486796	-0.823714529	0.706163814	0.999999743	0.644817919	0.993587112
Biliverdin		0.032421478	0.241008099	-0.033166864		-0.980527913	-0.966990544	-0.564573262	0.940330156	0.992195363	0.825977899	-0.657227002	0.955241593	0.567618302	-0.979017488	-0.903433296	0.973458043	-0.475855298	-0.993666884	-0.182284689	0.685078737	0.440612777	0.288333316	-0.288333316	-0.370771273	-0.811622684	0.941473599	0.845080522		-0.401802174	0.118192027	-0.297749901	0.465039569	0.976679115	0.562748999
D-Glyceraldehyde_3-phosphate		0.032216773	-0.110140946	-0.075428356		0.664004306	0.267544223	0.997450736	-0.180308384	-0.607981265	-0.903282028	0.982260807	-0.226201216	0.424753219	0.669630045	0.825779031	-0.293212065	0.999469945	0.598078043	0.941012053	0.28363969	0.553047957	-0.97227839	0.97227839	-0.615058369	0.913729016	-0.183628233	-0.887816049		-0.588187086	-0.917109646	0.974534153	0.530016508	-0.307065477	0.430089337
UDP-N-acetyl-D-glucosamine		0.032176918	-0.045060145	0.021864307		0.987744102	0.818477234	0.815911147	-0.763820645	-0.973810119	-0.970264691	0.877929669	-0.79322568	-0.24665091	0.988894231	0.99606892	-0.833546755	0.751493824	0.97091252	0.51215913	-0.38971728	-0.101717746	-0.602694074	0.602694074	0.025449402	0.963908229	-0.765995396	-0.978094789		0.059062435	-0.455430885	0.610523952	-0.128932193	-0.841481867	-0.24092655
_5-L-Glutamyl_-L-amino_acid		0.031829221	0.050327721	-0.077483526		-0.63758129	-0.911399655	0.081769816	0.944548199	0.691815625	0.286103071	-0.035348892	0.928123439	0.959546606	-0.631747444	-0.431300617	0.900070425	0.184773242	-0.700726377	0.478080331	0.990994339	0.907821036	-0.379533101	0.379533101	-0.873144704	-0.262051254	0.943434159	0.319250412		-0.889047944	-0.533986352	0.370402752	0.918968511	0.893647344	0.957868065
5-L-Glutamyl-taurine		0.031829221	0.050327721	-0.077483526		-0.63758129	-0.911399655	0.081769816	0.944548199	0.691815625	0.286103071	-0.035348892	0.928123439	0.959546606	-0.631747444	-0.431300617	0.900070425	0.184773242	-0.700726377	0.478080331	0.990994339	0.907821036	-0.379533101	0.379533101	-0.873144704	-0.262051254	0.943434159	0.319250412		-0.889047944	-0.533986352	0.370402752	0.918968511	0.893647344	0.957868065
gamma-Glutamyl-beta-aminopropiononitrile		0.031829221	0.050327721	-0.077483526		-0.63758129	-0.911399655	0.081769816	0.944548199	0.691815625	0.286103071	-0.035348892	0.928123439	0.959546606	-0.631747444	-0.431300617	0.900070425	0.184773242	-0.700726377	0.478080331	0.990994339	0.907821036	-0.379533101	0.379533101	-0.873144704	-0.262051254	0.943434159	0.319250412		-0.889047944	-0.533986352	0.370402752	0.918968511	0.893647344	0.957868065
gamma-Glutamyl-beta-cyanoalanine		0.031829221	0.050327721	-0.077483526		-0.63758129	-0.911399655	0.081769816	0.944548199	0.691815625	0.286103071	-0.035348892	0.928123439	0.959546606	-0.631747444	-0.431300617	0.900070425	0.184773242	-0.700726377	0.478080331	0.990994339	0.907821036	-0.379533101	0.379533101	-0.873144704	-0.262051254	0.943434159	0.319250412		-0.889047944	-0.533986352	0.370402752	0.918968511	0.893647344	0.957868065
gamma-Glutamyl-Se-methylselenocysteine		0.031829221	0.050327721	-0.077483526		-0.63758129	-0.911399655	0.081769816	0.944548199	0.691815625	0.286103071	-0.035348892	0.928123439	0.959546606	-0.631747444	-0.431300617	0.900070425	0.184773242	-0.700726377	0.478080331	0.990994339	0.907821036	-0.379533101	0.379533101	-0.873144704	-0.262051254	0.943434159	0.319250412		-0.889047944	-0.533986352	0.370402752	0.918968511	0.893647344	0.957868065
L-Cysteinyl-tRNA_Cys_		0.031707419	-0.088470759	0.009619418		0.978659388	0.788591354	0.843917471	-0.730443682	-0.961163291	-0.981195884	0.900866526	-0.76164467	-0.197671637	0.980182754	0.999260615	-0.804751213	0.783677483	0.957663114	0.554646041	-0.342976557	-0.051630258	-0.642007457	0.642007457	-0.024786058	0.976062174	-0.732745381	-0.987314343		0.008855965	-0.499565295	0.649527416	-0.078969054	-0.813287163	-0.191882237
Sedoheptulose_7-phosphate		0.031518824	-0.019157221	0.029750699		0.997940422	0.868062725	0.758997645	-0.82019009	-0.990652333	-0.943749079	0.829934191	-0.846096691	-0.335140144	0.998396241	0.983622922	-0.881026679	0.687319564	0.988882543	0.430607405	-0.473143632	-0.193202477	-0.526383836	0.526383836	0.117709725	0.935184825	-0.822116917	-0.954676749		0.151047588	-0.371222303	0.534732262	-0.220008531	-0.887803943	-0.329573232
2-Oxoadipate		0.030874547	-0.08643027	0.04245932		0.99885426	0.918136679	0.681424035	-0.879022869	-0.999693191	-0.900850747	0.762341868	-0.900398651	-0.43840173	0.998464531	0.95729656	-0.928403809	0.601778956	0.999308658	0.326974202	-0.568697383	-0.301714777	-0.427997759	0.427997759	0.228025152	0.889712451	-0.880627569	-0.9154023		0.260648243	-0.265053474	0.436878192	-0.327719611	-0.933702119	-0.43308912
L-Lysyl-tRNA		0.030614547	0.001874036	-0.013502305		0.139241079	-0.310408739	0.791286854	0.394171743	-0.06699882	-0.514900962	0.714348927	0.350673691	0.854795	0.146712645	0.375666331	0.284880318	0.850476585	0.054607227	0.971033158	0.766936763	0.921717121	-0.939216527	0.939216527	-0.948645546	0.536177766	0.391066633	-0.484779579		-0.937467497	-0.984475087	0.935789614	0.910745807	0.270929406	0.857843265
_15S_-15-Hydroxy-5,8,11-cis-13-trans-eicosatetraenoate		0.030373649	-0.266546751	0.204110264		0.942695795	0.99337854	0.441620529	-0.979125069	-0.964426638	-0.73754165	0.543517157	-0.987573999	-0.67879625	0.940150159	0.833382184	-0.996095258	0.346112356	0.967634053	0.040786187	-0.781598209	-0.563646079	-0.149412131	0.149412131	0.498919367	0.720423256	-0.979805733	-0.760578504		0.52778962	0.024040804	0.159143181	-0.58606302	-0.997272341	-0.67445012
5_S_-HETE		0.030373649	-0.266546751	0.204110264		0.942695795	0.99337854	0.441620529	-0.979125069	-0.964426638	-0.73754165	0.543517157	-0.987573999	-0.67879625	0.940150159	0.833382184	-0.996095258	0.346112356	0.967634053	0.040786187	-0.781598209	-0.563646079	-0.149412131	0.149412131	0.498919367	0.720423256	-0.979805733	-0.760578504		0.52778962	0.024040804	0.159143181	-0.58606302	-0.997272341	-0.67445012
D-Xylulose_5-phosphate		0.030114895	-0.001850429	-0.000920377		0.49315625	0.06035948	0.960537973	0.029143155	-0.428713431	-0.793726623	0.921417363	-0.017727863	0.60449878	0.499709444	0.689743571	-0.087027371	0.984219876	0.41746479	0.990936269	0.477699996	0.714889047	-0.99967326	0.99967326	-0.766200369	0.808689936	0.025768211	-0.772094457		-0.744150705	-0.980149776	0.999876523	0.695465326	-0.101485735	0.609190155
UDP-N-acetyl-D-galactosamine		0.030109782	-0.039988138	0.006709873		0.933242529	0.680186842	0.918804692	-0.611910625	-0.904706164	-0.999430986	0.958661077	-0.648300425	-0.038475279	0.935927918	0.992562334	-0.69954381	0.872873937	0.899347496	0.680492729	-0.188452813	0.10862933	-0.756281767	0.756281767	-0.184227584	0.998274917	-0.614577475	-0.999999454		-0.151060761	-0.631583735	0.762688657	0.081355963	-0.709847767	-0.032576558
Estrone		0.029934205	-0.106014312	-0.052713647		0.776918031	0.420900535	0.995754868	-0.338097273	-0.729171074	-0.961098708	0.99968646	-0.381825322	0.271638238	0.781648803	0.906608663	-0.445004475	0.980823183	0.72061937	0.873338546	0.123675678	0.409972362	-0.9212145	0.9212145	-0.478429685	0.967705386	-0.341272738	-0.95091269		-0.44862024	-0.839940667	0.925001565	0.384831838	-0.457962982	0.277313993
N-_L-Arginino_succinate		0.029843527	0.012345657	-0.029894975		-0.264967621	-0.662003186	0.483847192	0.726374252	0.334256536	-0.13263479	0.378178571	0.693370244	0.990523987	-0.257680822	-0.022747703	0.641726174	0.572068305	-0.345931057	0.796601345	0.95856439	0.999954365	-0.725992009	0.725992009	-0.996304673	0.157380057	0.724049643	-0.098087834		-0.998630013	-0.834096375	0.719183712	0.99984079	0.630520593	0.99131737
_S_-Acetoin		0.029747343	0.660513533	-0.811554911		-0.840529628	-0.9931378	-0.223149558	0.999617077	0.877635146	0.562215989	-0.335618546	0.99722237	0.829650795	-0.836415849	-0.683713567	0.989655687	-0.120768886	-0.883518064	0.190392808	0.904234454	0.738709012	-0.082292891	0.082292891	-0.6850783	-0.54135904	0.999517956	0.590633701		-0.70919509	-0.253602677	0.072473455	0.756896476	0.987467858	0.826341123
Adenylyl_sulfate		0.028920557	0.024965671	-0.0107509		-0.449702415	-0.796660649	0.301994006	0.847519138	0.513345031	0.065188748	0.188432842	0.821717093	0.99817125	-0.442946932	-0.219216591	0.780214519	0.399309471	-0.523959227	0.66192965	0.995897249	0.978483985	-0.57631636	0.57631636	-0.95987023	-0.040213863	0.845722333	0.099849323		-0.968760698	-0.709106935	0.568239666	0.983768908	0.771048151	0.997797063
D-Alanyl-D-alanine		0.028838258	-0.277599386	0.151916424		0.969283203	0.978688649	0.521905819	-0.956404522	-0.984578025	-0.796268938	0.618082503	-0.969038848	-0.608717052	0.967398909	0.880482385	-0.983829427	0.430551534	0.98667399	0.132089943	-0.721207761	-0.485656162	-0.239308216	0.239308216	0.417481368	0.78089169	-0.957385078	-0.816823618		0.447811766	-0.067584921	0.248859288	-0.509420977	-0.986326793	-0.604023541
2-trans-Dodecenoyl-CoA		0.028569666	-0.059706706	0.044442375		0.994123579	0.940446723	0.635855828	-0.906280128	-0.999358613	-0.87291004	0.721754852	-0.925090806	-0.492020709	0.993278056	0.93803369	-0.949199907	0.552313565	0.99972616	0.269149952	-0.617461203	-0.358891907	-0.372486138	0.372486138	0.286564117	0.860436263	-0.907702013	-0.889347671		0.318629517	-0.206180211	0.381608177	-0.384326864	-0.953669698	-0.486873588
trans-Hexadec-2-enoyl-CoA		0.028569666	-0.059706706	0.044442375		0.994123579	0.940446723	0.635855828	-0.906280128	-0.999358613	-0.87291004	0.721754852	-0.925090806	-0.492020709	0.993278056	0.93803369	-0.949199907	0.552313565	0.99972616	0.269149952	-0.617461203	-0.358891907	-0.372486138	0.372486138	0.286564117	0.860436263	-0.907702013	-0.889347671		0.318629517	-0.206180211	0.381608177	-0.384326864	-0.953669698	-0.486873588
trans-Oct-2-enoyl-CoA		0.028569666	-0.059706706	0.044442375		0.994123579	0.940446723	0.635855828	-0.906280128	-0.999358613	-0.87291004	0.721754852	-0.925090806	-0.492020709	0.993278056	0.93803369	-0.949199907	0.552313565	0.99972616	0.269149952	-0.617461203	-0.358891907	-0.372486138	0.372486138	0.286564117	0.860436263	-0.907702013	-0.889347671		0.318629517	-0.206180211	0.381608177	-0.384326864	-0.953669698	-0.486873588
trans-Tetradec-2-enoyl-CoA		0.028569666	-0.059706706	0.044442375		0.994123579	0.940446723	0.635855828	-0.906280128	-0.999358613	-0.87291004	0.721754852	-0.925090806	-0.492020709	0.993278056	0.93803369	-0.949199907	0.552313565	0.99972616	0.269149952	-0.617461203	-0.358891907	-0.372486138	0.372486138	0.286564117	0.860436263	-0.907702013	-0.889347671		0.318629517	-0.206180211	0.381608177	-0.384326864	-0.953669698	-0.486873588
trans-Dec-2-enoyl-CoA		0.028569666	-0.059706706	0.044442375		0.994123579	0.940446723	0.635855828	-0.906280128	-0.999358613	-0.87291004	0.721754852	-0.925090806	-0.492020709	0.993278056	0.93803369	-0.949199907	0.552313565	0.99972616	0.269149952	-0.617461203	-0.358891907	-0.372486138	0.372486138	0.286564117	0.860436263	-0.907702013	-0.889347671		0.318629517	-0.206180211	0.381608177	-0.384326864	-0.953669698	-0.486873588
L-Citrulline		0.028446866	-0.058344572	0.004028846		0.952415596	0.721348444	0.894500006	-0.656525987	-0.927780357	-0.995819889	0.940646103	-0.691150639	-0.096066266	0.954689433	0.997932804	-0.739608693	0.84326641	0.923076744	0.637080747	-0.244802858	0.051091996	-0.717273312	0.717273312	-0.127210451	0.993224287	-0.659068933	-0.998393827		-0.093773415	-0.585798025	0.724101122	0.023713889	-0.749304972	-0.09018947
1-_5-Phospho-D-ribosyl_-ATP		0.028072599	0.053715906	-0.065471215		-0.691004494	-0.938477798	0.010337819	0.965599536	0.741647907	0.353846634	-0.1066761	0.952353946	0.936973154	-0.685527954	-0.494671742	0.928908497	0.114069083	-0.749918152	0.414091584	0.978891605	0.875531765	-0.312447442	0.312447442	-0.836077275	-0.330346192	0.964716103	0.38615684		-0.854058496	-0.472200277	0.30307652	0.888439216	0.923432665	0.934894519
MurAc_oyl-L-Ala-D-gamma-Glu-L-Lys-D-Ala-D-Ala_-diphospho-		0.027971242	-0.082580497	0.052596838		0.990435858	0.950205246	0.612457036	-0.918531713	-0.997837961	-0.857907774	0.70070311	-0.936048266	-0.517871692	0.98936606	0.927234885	-0.958197811	0.527100641	0.998576964	0.240186995	-0.640740881	-0.386683163	-0.344526802	0.344526802	0.315126973	0.844790426	-0.919861254	-0.875255906		0.346873074	-0.176783837	0.353755961	-0.411801787	-0.962251784	-0.512813395
N-Succinyl-2-L-amino-6-oxoheptanedioate		0.027578458	-0.073900791	0.059205801		0.980861382	0.966554595	0.565980003	-0.939748523	-0.992406565	-0.826938005	0.658511352	-0.954735718	-0.566213481	0.979363573	0.904163112	-0.973066333	0.477354496	0.993857062	0.183961197	-0.68383545	-0.439081254	-0.289965815	0.289965815	0.36918694	0.812617735	-0.940897381	-0.845991037		0.400239962	-0.119885246	0.299377465	-0.46352917	-0.97631155	-0.561338496
1-_1-Alkenyl_-sn-glycero-3-phosphate		0.027412626	0.027412626	-0.127730534		-0.528682247	-0.848087499	0.214488786	0.892071561	0.588896909	0.155220083	0.098789535	0.869916369	0.98860584	-0.52225938	-0.306607377	0.833616869	0.314707344	-0.598884887	0.591384743	1	0.955799099	-0.5	0.5	-0.93055434	-0.130466943	0.890540786	0.18947871		-0.942344515	-0.642392168	0.491446395	0.96349499	0.825507476	0.987700143
3-Hydroxy-5-oxohexanoyl-CoA		0.027412626	0.027412626	-0.127730534		-0.528682247	-0.848087499	0.214488786	0.892071561	0.588896909	0.155220083	0.098789535	0.869916369	0.98860584	-0.52225938	-0.306607377	0.833616869	0.314707344	-0.598884887	0.591384743	1	0.955799099	-0.5	0.5	-0.93055434	-0.130466943	0.890540786	0.18947871		-0.942344515	-0.642392168	0.491446395	0.96349499	0.825507476	0.987700143
3-Oxopimeloyl-CoA		0.027412626	0.027412626	-0.127730534		-0.528682247	-0.848087499	0.214488786	0.892071561	0.588896909	0.155220083	0.098789535	0.869916369	0.98860584	-0.52225938	-0.306607377	0.833616869	0.314707344	-0.598884887	0.591384743	1	0.955799099	-0.5	0.5	-0.93055434	-0.130466943	0.890540786	0.18947871		-0.942344515	-0.642392168	0.491446395	0.96349499	0.825507476	0.987700143
4'''-Demalonylsalvianin		0.027412626	0.027412626	-0.127730534		-0.528682247	-0.848087499	0.214488786	0.892071561	0.588896909	0.155220083	0.098789535	0.869916369	0.98860584	-0.52225938	-0.306607377	0.833616869	0.314707344	-0.598884887	0.591384743	1	0.955799099	-0.5	0.5	-0.93055434	-0.130466943	0.890540786	0.18947871		-0.942344515	-0.642392168	0.491446395	0.96349499	0.825507476	0.987700143
Albireodelphin		0.027412626	0.027412626	-0.127730534		-0.528682247	-0.848087499	0.214488786	0.892071561	0.588896909	0.155220083	0.098789535	0.869916369	0.98860584	-0.52225938	-0.306607377	0.833616869	0.314707344	-0.598884887	0.591384743	1	0.955799099	-0.5	0.5	-0.93055434	-0.130466943	0.890540786	0.18947871		-0.942344515	-0.642392168	0.491446395	0.96349499	0.825507476	0.987700143
Amaranthin		0.027412626	0.027412626	-0.120556036		-0.528682247	-0.848087499	0.214488786	0.892071561	0.588896909	0.155220083	0.098789535	0.869916369	0.98860584	-0.52225938	-0.306607377	0.833616869	0.314707344	-0.598884887	0.591384743	1	0.955799099	-0.5	0.5	-0.93055434	-0.130466943	0.890540786	0.18947871		-0.942344515	-0.642392168	0.491446395	0.96349499	0.825507476	0.987700143
Cyanin		0.027412626	0.027412626	-0.120556036		-0.528682247	-0.848087499	0.214488786	0.892071561	0.588896909	0.155220083	0.098789535	0.869916369	0.98860584	-0.52225938	-0.306607377	0.833616869	0.314707344	-0.598884887	0.591384743	1	0.955799099	-0.5	0.5	-0.93055434	-0.130466943	0.890540786	0.18947871		-0.942344515	-0.642392168	0.491446395	0.96349499	0.825507476	0.987700143
Delphinidin_3-O-_6-O-malonyl-beta-D-glucoside_		0.027412626	0.027412626	-0.127730534		-0.528682247	-0.848087499	0.214488786	0.892071561	0.588896909	0.155220083	0.098789535	0.869916369	0.98860584	-0.52225938	-0.306607377	0.833616869	0.314707344	-0.598884887	0.591384743	1	0.955799099	-0.5	0.5	-0.93055434	-0.130466943	0.890540786	0.18947871		-0.942344515	-0.642392168	0.491446395	0.96349499	0.825507476	0.987700143
Glycosyl-4,4'-diaponeurosporenoate		0.027412626	0.027412626	-0.120556036		-0.528682247	-0.848087499	0.214488786	0.892071561	0.588896909	0.155220083	0.098789535	0.869916369	0.98860584	-0.52225938	-0.306607377	0.833616869	0.314707344	-0.598884887	0.591384743	1	0.955799099	-0.5	0.5	-0.93055434	-0.130466943	0.890540786	0.18947871		-0.942344515	-0.642392168	0.491446395	0.96349499	0.825507476	0.987700143
Pelargonidin_3-O-_6-O-malonyl-beta-D-glucoside_		0.027412626	0.027412626	-0.127730534		-0.528682247	-0.848087499	0.214488786	0.892071561	0.588896909	0.155220083	0.098789535	0.869916369	0.98860584	-0.52225938	-0.306607377	0.833616869	0.314707344	-0.598884887	0.591384743	1	0.955799099	-0.5	0.5	-0.93055434	-0.130466943	0.890540786	0.18947871		-0.942344515	-0.642392168	0.491446395	0.96349499	0.825507476	0.987700143
Pelargonin		0.027412626	0.027412626	-0.120556036		-0.528682247	-0.848087499	0.214488786	0.892071561	0.588896909	0.155220083	0.098789535	0.869916369	0.98860584	-0.52225938	-0.306607377	0.833616869	0.314707344	-0.598884887	0.591384743	1	0.955799099	-0.5	0.5	-0.93055434	-0.130466943	0.890540786	0.18947871		-0.942344515	-0.642392168	0.491446395	0.96349499	0.825507476	0.987700143
6-Mercaptopurine_ribonucleoside_triphosphate		0.027337085	-0.001904548	-0.034672577		-0.066221338	-0.498257435	0.649514645	0.57379434	0.138469415	-0.328700505	0.556135368	0.534786618	0.942862729	-0.058686949	0.178194071	0.474896474	0.724925231	-0.150753479	0.901642522	0.881966668	0.981558295	-0.849151311	0.849151311	-0.993290521	0.352215826	0.571025954	-0.295659984		-0.988838259	-0.927770558	0.84390846	0.975953054	0.462065862	0.944812882
5'-Methylthioadenosine		0.027275876	-0.254321972	0.102390435		0.985984612	0.958899636	0.589112808	-0.929684345	-0.995493343	-0.842538646	0.679571172	-0.945923919	-0.542630619	0.984697058	0.915904502	-0.96614365	0.502061255	0.996593898	0.211738928	-0.662886502	-0.413447288	-0.316967201	0.316967201	0.34270526	0.82880511	-0.930922698	-0.860759588		0.374112606	-0.147967927	0.326292836	-0.438235771	-0.969788672	-0.537663301
4-Phospho-L-aspartate		0.027031741	-0.085858939	0.027019237		0.999437436	0.882867636	0.738690187	-0.837335165	-0.994367091	-0.933173625	0.812450273	-0.862032658	-0.363853034	0.99966214	0.977638088	-0.89510884	0.664739565	0.992974657	0.402749254	-0.499916926	-0.223176784	-0.50008307	0.50008307	0.148083794	0.923893371	-0.839176134	-0.945107909		0.18126745	-0.342595194	0.508587697	-0.249796785	-0.901489329	-0.358348847
Adipate_semialdehyde		0.026835388	-0.043864027	0.013887361		0.978795613	0.788999475	0.843561076	-0.730897004	-0.961346325	-0.981067509	0.900578096	-0.762074759	-0.198322474	0.98031407	0.999234866	-0.805145184	0.783264866	0.957854057	0.554093427	-0.34360019	-0.052293344	-0.641498241	0.641498241	-0.024122274	0.975917548	-0.733197062	-0.987208699		0.009519919	-0.498989992	0.649022421	-0.079630946	-0.81367333	-0.192533839
_S_-Methylmalonate_semialdehyde		0.026549653	0.0382331	-0.036412055		-0.646554905	-0.916154067	0.070098465	0.948327079	0.700220071	0.297299137	-0.047044101	0.932417288	0.956185346	-0.640777539	-0.44183137	0.905109131	0.173257183	-0.709029034	0.467766938	0.989359114	0.902850285	-0.36867794	0.36867794	-0.867379184	-0.273329207	0.94725042	0.330320972		-0.88362835	-0.52405332	0.35950499	0.914289935	0.898838952	0.954440685
N-Acetylneuraminate		0.026356144	-0.321703757	0.135128484		0.98075989	0.966687971	0.565550756	-0.939926362	-0.9923424	-0.826645178	0.658119494	-0.954890436	-0.566642491	0.979258229	0.903940607	-0.973186206	0.476896998	0.993799315	0.183449483	-0.684215187	-0.439548902	-0.289467568	0.289467568	0.369670687	0.812314236	-0.941073567	-0.845713354		0.400716966	-0.119368411	0.298880727	-0.463990377	-0.976424054	-0.561769239
Pantothenate		0.026094548	-0.066112951	0.048419578		0.988553007	0.95418697	0.602099653	-0.923607571	-0.996896386	-0.851136711	0.691342696	-0.940555868	-0.528979795	0.98738588	0.92227421	-0.96184619	0.515977465	0.99779688	0.227511787	-0.650695235	-0.398672652	-0.332259244	0.332259244	0.327472399	0.837742886	-0.924896542	-0.868876334		0.359070611	-0.163937725	0.341532447	-0.423646533	-0.965718015	-0.523961583
2,4,6/3,5-Pentahydroxycyclohexanone		0.025944507	0.0189405	-0.05246449		-0.45844787	-0.802555107	0.292622109	0.852688107	0.521743911	0.074980371	0.178783959	0.827271398	0.997529812	-0.451725785	-0.228782919	0.786316734	0.390291095	-0.532294393	0.654540291	0.996737502	0.976411657	-0.568266992	0.568266992	-0.957071246	-0.050019627	0.850919445	0.109611102		-0.966279775	-0.702151756	0.560135362	0.981960196	0.777261379	0.997097823
6-Oxo-2-hydroxycyclohexane-1-carboxyl-CoA		0.02583777	0.610800271	0.54977516		-0.552350697	-0.129498831	-0.977527994	0.040309141	0.490388576	0.834033494	-0.946166535	0.087085687	-0.547747184	-0.558627954	-0.738337636	0.155965608	-0.9941284	-0.479531654	-0.979222001	-0.415568246	-0.664629672	0.995487922	-0.995487922	0.719748437	-0.847569746	0.04368238	0.814343795		0.695988206	0.964024351	-0.996374181	-0.643911647	0.17029408	-0.552675868
_3S_-3-Hydroxyadipyl-CoA		0.024927196	-0.051454062	0.014714391		0.987715145	0.818370692	0.816018335	-0.76370096	-0.973767945	-0.970309553	0.878018429	-0.793112762	-0.246471219	0.988866657	0.996085327	-0.833444308	0.751616137	0.970868109	0.512318372	-0.389546518	-0.101533291	-0.602842019	0.602842019	0.025264047	0.963957577	-0.765876189	-0.978133368		0.058877342	-0.455595946	0.61067079	-0.128748323	-0.841381676	-0.240746593
3-Hydroxy-OPC4-CoA		0.024927196	-0.051454062	0.014714391		0.987715145	0.818370692	0.816018335	-0.76370096	-0.973767945	-0.970309553	0.878018429	-0.793112762	-0.246471219	0.988866657	0.996085327	-0.833444308	0.751616137	0.970868109	0.512318372	-0.389546518	-0.101533291	-0.602842019	0.602842019	0.025264047	0.963957577	-0.765876189	-0.978133368		0.058877342	-0.455595946	0.61067079	-0.128748323	-0.841381676	-0.240746593
3-Hydroxy-OPC6-CoA		0.024927196	-0.051454062	0.014714391		0.987715145	0.818370692	0.816018335	-0.76370096	-0.973767945	-0.970309553	0.878018429	-0.793112762	-0.246471219	0.988866657	0.996085327	-0.833444308	0.751616137	0.970868109	0.512318372	-0.389546518	-0.101533291	-0.602842019	0.602842019	0.025264047	0.963957577	-0.765876189	-0.978133368		0.058877342	-0.455595946	0.61067079	-0.128748323	-0.841381676	-0.240746593
3-Hydroxy-OPC8-CoA		0.024927196	-0.051454062	0.014714391		0.987715145	0.818370692	0.816018335	-0.76370096	-0.973767945	-0.970309553	0.878018429	-0.793112762	-0.246471219	0.988866657	0.996085327	-0.833444308	0.751616137	0.970868109	0.512318372	-0.389546518	-0.101533291	-0.602842019	0.602842019	0.025264047	0.963957577	-0.765876189	-0.978133368		0.058877342	-0.455595946	0.61067079	-0.128748323	-0.841381676	-0.240746593
3'-N-Debenzoyltaxol		0.024871716	-0.09723972	0.036705412		0.998922409	0.917562772	0.682481542	-0.878332587	-0.999656332	-0.901477501	0.763276804	-0.899768659	-0.43710175	0.998543582	0.957713573	-0.927865591	0.602933093	0.999253859	0.328340259	-0.567507489	-0.300335968	-0.429304064	0.429304064	0.226617131	0.890371594	-0.87994158	-0.915983366		0.259252074	-0.266447358	0.438178329	-0.326353242	-0.933183447	-0.431785427
Butanoyl-CoA		0.024832468	-0.006510237	-0.008692949		0.418629053	-0.023380634	0.933893206	0.112686379	-0.351608967	-0.740041682	0.885669294	0.066002149	0.669039338	0.42547287	0.626734832	-0.003358639	0.965960484	0.339960239	0.998701758	0.54954018	0.770894558	-0.998305986	0.998305986	-0.81728654	0.756629438	0.109331028	-0.716206492		-0.79744055	-0.993302457	0.99768454	0.753155827	-0.017880845	0.673414522
Tetrahydrobiopterin		0.024608046	0.029559418	-0.016283342		-0.609638274	-0.896108347	0.117340631	0.932207705	0.665564647	0.251671588	0.000394115	0.91422434	0.968996846	-0.603636905	-0.398777613	0.883920592	0.219782486	-0.674778668	0.50916829	0.995147207	0.922229964	-0.412359007	0.412359007	-0.89000999	-0.227390119	0.930980461	0.285174064		-0.904843402	-0.563865403	0.403366494	0.932475787	0.87703605	0.967521637
L-Histidyl-tRNA_His_		0.024374171	0.003571029	-0.011667271		0.055431555	-0.389287534	0.737037018	0.470097691	0.017185112	-0.440950227	0.652938978	0.42822295	0.895427587	0.062967442	0.296361418	0.364519339	0.803204755	-0.02959628	0.947486474	0.818209068	0.951082017	-0.907000548	0.907000548	-0.971897445	0.463257516	0.467115118	-0.409472809		-0.963428801	-0.966216645	0.902808917	0.94226179	0.350957474	0.898039789
OPC4-CoA		0.024136622	-0.110004707	-0.128077195		0.372098707	-0.073981249	0.914586752	0.162863661	-0.303747104	-0.705030529	0.861017691	0.116451482	0.705821122	0.379095102	0.586466756	0.047289847	0.951619712	0.291895915	0.999999956	0.591146772	0.802163942	-0.994078304	0.994078304	-0.845420687	0.722544915	0.159531598	-0.679943233		-0.826975974	-0.99787942	0.992959854	0.785505398	0.032778466	0.709990044
OPC6-CoA		0.024136622	-0.110004707	-0.128077195		0.372098707	-0.073981249	0.914586752	0.162863661	-0.303747104	-0.705030529	0.861017691	0.116451482	0.705821122	0.379095102	0.586466756	0.047289847	0.951619712	0.291895915	0.999999956	0.591146772	0.802163942	-0.994078304	0.994078304	-0.845420687	0.722544915	0.159531598	-0.679943233		-0.826975974	-0.99787942	0.992959854	0.785505398	0.032778466	0.709990044
2-Methylprop-2-enoyl-CoA		0.024099092	-0.04977755	0.025852475		0.999913694	0.892266383	0.724782608	-0.848315951	-0.996322792	-0.925645309	0.800384476	-0.872195432	-0.382783498	0.999984381	0.973143518	-0.904019929	0.649357216	0.995182368	0.38398864	-0.517484932	-0.243020508	-0.48230882	0.48230882	0.168232836	0.915893103	-0.850098789	-0.938243684		0.201296521	-0.323353862	0.490913033	-0.269502749	-0.91013288	-0.377323949
D-Fructose_6-phosphate		0.023642224	-0.114583542	0.07452144		0.973771139	0.974620265	0.537981276	-0.950696774	-0.987717338	-0.807592954	0.632872738	-0.964184428	-0.593568506	0.972025753	0.889310658	-0.98025755	0.447582902	0.989580978	0.150855767	-0.707947242	-0.468998821	-0.257670088	0.257670088	0.400181632	0.792592343	-0.951738393	-0.827612133		0.43078253	-0.086485087	0.267173874	-0.493017778	-0.98302566	-0.588807995
Propenoyl-CoA		0.023641744	-0.005781388	0.027823226		0.996724533	0.930742571	0.656840269	-0.894313623	-0.999965439	-0.885996766	0.740516159	-0.914297817	-0.467893345	0.996085627	0.947208977	-0.940187304	0.575029905	0.999991592	0.29553362	-0.595595929	-0.333087996	-0.39786655	0.39786655	0.2601088	0.874123827	-0.895819181	-0.901585308		0.292442073	-0.233011632	0.406883015	-0.358793342	-0.945035406	-0.462668723
S-Sulfo-L-cysteine		0.023215819	-0.146662073	0.051569594		0.995085685	0.937250369	0.642993472	-0.902317166	-0.99964799	-0.877401648	0.728149283	-0.921525586	-0.483917483	0.994309839	0.941210395	-0.946237744	0.560028793	0.999900321	0.278079235	-0.610132216	-0.350211457	-0.381085485	0.381085485	0.27765765	0.865129645	-0.903767417	-0.893554037		0.30981619	-0.215255319	0.390172656	-0.375739842	-0.950835622	-0.478743764
D-Fructose_1-phosphate		0.023157867	-0.060318783	0.031291394		0.998903228	0.917726285	0.682180751	-0.878529209	-0.999667034	-0.901299336	0.76301091	-0.899948128	-0.437471781	0.998521299	0.957595107	-0.92801895	0.602604787	0.999269666	0.327951588	-0.56784622	-0.300728402	-0.428932418	0.428932418	0.227017862	0.89018421	-0.88013698	-0.915818206		0.259649439	-0.266050755	0.43780844	-0.326742141	-0.933331245	-0.432156513
D-Aspartate		0.023083613	0.5849625	-0.023458973		-0.9993761	-0.913092237	-0.690553842	0.872971227	0.999303694	0.906227106	-0.770402344	0.894868733	0.427089692	-0.999081	-0.960848807	0.923668372	-0.611752885	-0.998763493	-0.338806365	0.55833162	0.289728161	0.439304337	-0.439304337	-0.21579016	-0.895370659	0.874613072	0.920381151		-0.248513841	0.277131432	-0.448130629	0.315839147	0.929135935	0.421745228
Phytoene		0.022949829	0.000486129	-0.04828299		-0.241112244	-0.64332216	0.505277946	0.709207306	0.310916985	-0.15703273	0.400888559	0.675392724	0.986836595	-0.233779019	0.001908932	0.622621487	0.592117473	-0.322692061	0.811263908	0.951249049	0.999885922	-0.742727379	0.742727379	-0.998119487	0.18168105	0.706823034	-0.122595217		-0.999616597	-0.84744357	0.736096625	0.999096877	0.611191523	0.987773947
L-Alanyl-tRNA		0.022943759	-0.033873915	-0.064180398		0.139998421	-0.309681595	0.791754276	0.393468717	-0.067761916	-0.515556464	0.71488394	0.349957323	0.854397827	0.14746916	0.376375035	0.284147093	0.850878648	0.055370903	0.971215627	0.766445727	0.921420201	-0.939478839	0.939478839	-0.94840332	0.536823209	0.390362594	-0.485448389		-0.937201005	-0.984609046	0.936058989	0.910429689	0.270193099	0.857449957
Cephalosporin_C		0.022900402	0.684903939	-0.766202815		-0.857360846	-0.996359201	-0.254087767	0.999991242	0.892458643	0.5882742	-0.365455282	0.999088886	0.81144583	-0.853450788	-0.70661257	0.993723416	-0.152329137	-0.897990334	0.159024176	0.890172451	0.71686328	-0.050504477	0.050504477	-0.661525457	-0.567867464	0.999999673	0.616038782		-0.686377229	-0.222660659	0.040665747	0.735694207	0.991994044	0.807982157
Aminoimidazole_ribotide		0.022030354	-0.015297696	-0.004209753		0.705795902	0.322366179	0.999901517	-0.236424698	-0.652516089	-0.926402386	0.991398812	-0.28169544	0.37213175	0.711123669	0.856766565	-0.347561728	0.995957642	0.643058542	0.920056355	0.228175126	0.504353896	-0.957267309	0.957267309	-0.568824076	0.935528933	-0.239703847	-0.912748484		-0.540836007	-0.892737079	0.960069213	0.480509358	-0.361142332	0.377603777
5-Aminolevulinate		0.021732446	0.075717662	-0.123675853		-0.73241588	-0.95720394	-0.048628551	0.979249598	0.779902134	0.408368821	-0.165105727	0.968677582	0.914745865	-0.727255167	-0.545045032	0.949123288	0.055303945	-0.787612179	0.359711645	0.965140639	0.845526019	-0.255903912	0.255903912	-0.802281703	-0.385413661	0.978559801	0.439864109		-0.821907922	-0.419413777	0.246370595	0.859835662	0.944449946	0.912345177
N2-Acetyl-L-aminoadipyl-delta-phosphate		0.0216744	-0.095858864	-0.061668952		0.701022742	0.316002072	0.999784728	-0.229894413	-0.647412664	-0.923852938	0.990497585	-0.275245698	0.378356399	0.706386304	0.853284118	-0.341257208	0.996538384	0.637901324	0.922666584	0.234708167	0.510141196	-0.95918783	0.95918783	-0.57433434	0.933135646	-0.233178885	-0.909984541		-0.54647227	-0.895742732	0.961926265	0.486387803	-0.354872067	0.383813444
3-Oxo-OPC4-CoA		0.02113178	0.065395859	-0.085559906		-0.748814417	-0.963982139	-0.072990731	0.983903894	0.794945295	0.430524974	-0.189127142	0.97444948	0.904612837	-0.743789707	-0.565344453	0.956526001	0.030919286	-0.802415572	0.336832585	0.958465457	0.83224322	-0.232234801	0.232234801	-0.787473957	-0.407818923	0.983294963	0.461650834		-0.807761218	-0.397133622	0.222643958	0.847118795	0.952189641	0.902081265
3-Oxo-OPC6-CoA		0.02113178	0.065395859	-0.085559906		-0.748814417	-0.963982139	-0.072990731	0.983903894	0.794945295	0.430524974	-0.189127142	0.97444948	0.904612837	-0.743789707	-0.565344453	0.956526001	0.030919286	-0.802415572	0.336832585	0.958465457	0.83224322	-0.232234801	0.232234801	-0.787473957	-0.407818923	0.983294963	0.461650834		-0.807761218	-0.397133622	0.222643958	0.847118795	0.952189641	0.902081265
3-Oxo-OPC8-CoA		0.02113178	0.065395859	-0.085559906		-0.748814417	-0.963982139	-0.072990731	0.983903894	0.794945295	0.430524974	-0.189127142	0.97444948	0.904612837	-0.743789707	-0.565344453	0.956526001	0.030919286	-0.802415572	0.336832585	0.958465457	0.83224322	-0.232234801	0.232234801	-0.787473957	-0.407818923	0.983294963	0.461650834		-0.807761218	-0.397133622	0.222643958	0.847118795	0.952189641	0.902081265
LL-2,6-Diaminoheptanedioate		0.020901743	-0.055248948	0.018905197		0.998407014	0.87187913	0.75393565	-0.824593333	-0.99167844	-0.941161587	0.825591658	-0.850196832	-0.342422198	0.998804498	0.982198469	-0.88466168	0.681677212	0.990003806	0.423609131	-0.479948016	-0.200790558	-0.51978742	0.51978742	0.125392085	0.932415725	-0.826498644	-0.952344477		0.158693954	-0.36402454	0.528176039	-0.227551995	-0.891339327	-0.336870636
L-Glutamyl_5-phosphate		0.020715106	-0.009501489	-0.022315322		0.194687512	-0.256480482	0.824407526	0.341885514	-0.122980787	-0.562276386	0.75255748	0.297474693	0.82427008	0.202086588	0.427169111	0.230544968	0.878701158	0.110651222	0.982929787	0.729650089	0.898456233	-0.957031141	0.957031141	-0.929362619	0.582780634	0.338710798	-0.533180013		-0.916418465	-0.992785332	0.954128704	0.886091032	0.216389229	0.827597654
CDP-abequose		0.020540129	0.093070224	-0.113892989		-0.789286562	-0.97889125	-0.136007617	0.99324609	0.831771975	0.486823117	-0.250936831	0.98671814	0.875802405	-0.784628752	-0.616449518	0.973076461	-0.032444852	-0.838599286	0.276524898	0.938478397	0.795460354	-0.170167763	0.170167763	-0.746858336	-0.464826635	0.992848698	0.516903768		-0.768804591	-0.338212427	0.160454304	0.811763162	0.969626626	0.872938229
Isocitrate		0.02049407	-0.006219594	-0.045668656		-0.143627825	-0.564183705	0.588408791	0.635756141	0.215078512	-0.254248748	0.489810178	0.598887853	0.965920656	-0.13615293	0.101121261	0.541905597	0.669153725	-0.227185727	0.865273679	0.915952542	0.993453122	-0.805500666	0.805500666	-0.999276237	0.278355144	0.633146453	-0.220463725		-0.997431134	-0.895937197	0.79962522	0.989950688	0.529643049	0.967431603
2-Phytyl-1,4-naphthoquinone		0.020315941	-0.091850324	-0.006351259		0.965613839	0.752912379	0.872640189	-0.691044257	-0.94419705	-0.990466257	0.923765798	-0.72415536	-0.142457237	0.967548936	0.99984545	-0.770240171	0.817238463	0.940035246	0.60037993	-0.289826206	0.00438535	-0.683941877	0.683941877	-0.080739206	0.986711548	-0.693480687	-0.994657533		-0.047165004	-0.547300595	0.6910938	-0.023010743	-0.779420814	-0.136612533
_2S_-2-Isopropylmalate		0.020188248	-0.072087582	0.04195543		0.989171961	0.952934259	0.605415182	-0.922005223	-0.99721519	-0.853312661	0.694341801	-0.939135129	-0.525445638	0.988035865	0.923873888	-0.960699971	0.519535723	0.998064179	0.231559879	-0.647531416	-0.394854893	-0.336179213	0.336179213	0.323539767	0.840006796	-0.923307162	-0.870927711		0.355185745	-0.168039168	0.345438535	-0.419875413	-0.96462998	-0.520414545
OPC8-CoA		0.020164511	-0.149175415	-0.057866547		0.87186013	0.567667392	0.966027284	-0.491774215	-0.834013127	-0.993888778	0.989622674	-0.532035129	0.105665399	0.875532483	0.964728044	-0.58947689	0.933985549	0.82709932	0.778820176	-0.045223264	0.250495381	-0.842527745	0.842527745	-0.323696507	0.99633845	-0.494711158	-0.989449114		-0.291686043	-0.736540938	0.847791994	0.223880062	-0.6011459	0.111532936
Phosphatidylserine		0.018416585	0.001536465	0.002597873		0.519540989	0.090870167	0.968598207	-0.001452218	-0.456153254	-0.811965054	0.932874348	-0.048309483	0.579843852	0.525976456	0.711572908	-0.117465279	0.989172866	0.445070579	0.986362507	0.450598199	0.693161395	-0.998423247	0.998423247	-0.746181464	0.826308259	-0.004828419	-0.791176204		-0.723364709	-0.973625276	0.998927677	0.673155623	-0.131874992	0.584642618
L-Galactonate		0.018271605	0.12171903	-0.121781371		-0.838252056	-0.992639018	-0.219062903	0.999492348	0.875618879	0.558745667	-0.331668289	0.996901509	0.831982916	-0.83411179	-0.680649648	0.989045837	-0.116608137	-0.881547555	0.194504845	0.906015951	0.741526931	-0.086468315	0.086468315	-0.688124834	-0.537831069	0.999379086	0.587247148		-0.712143118	-0.257653821	0.076652159	0.759628376	0.986797865	0.828693752
2-Oxobutanoate		0.018117577	0.036078488	-0.022122557		-0.759883741	-0.968329819	-0.089797366	0.98677722	0.805062126	0.445683037	-0.205657928	0.978098257	0.897297068	-0.754954745	-0.579172771	0.961307759	0.014060962	-0.812364147	0.320908044	0.953520003	0.822776429	-0.215800804	0.215800804	-0.776969146	-0.423156998	0.986224371	0.476542826		-0.797706067	-0.381601886	0.206173552	0.838037836	0.957205731	0.894675948
Hexadecanoyl-_acp_		0.017726205	-0.076710445	0.10907758		0.886734912	0.999681367	0.311734358	-0.997933552	-0.917949207	-0.635793744	0.420716771	-0.99984823	-0.774869364	0.883219872	0.747846908	-0.998649022	0.211430084	0.922803207	-0.099424232	-0.86119196	-0.67368178	-0.009587284	0.009587284	0.615277306	0.616292494	-0.998144801	-0.662249817		0.64144656	0.163689447	0.019435216	-0.693674225	-0.997789068	-0.771124819
Phosphatidate		0.017443635	-0.167424725	0.251344261		0.84850237	0.994768898	0.237637586	-0.999918259	-0.884674212	-0.574466057	0.349605981	-0.998220742	-0.821247029	0.844483286	0.694502443	-0.991681901	0.135534706	0.890393718	-0.175755863	-0.89777644	-0.728592141	0.06744609	-0.06744609	0.674156787	0.553816892	-0.999869393	-0.602582101		0.698620138	0.239173109	-0.057616396	-0.747082643	-0.989708067	-0.817864962
dTDP-4-dehydro-6-deoxy-L-mannose		0.017041136	0.062535418	0.065017454		-0.429726061	0.011128362	-0.938204483	-0.100502101	0.363053988	0.748227591	-0.89129247	-0.053770047	-0.659881701	-0.436530321	-0.636236389	0.015612184	-0.969057907	-0.351458738	-0.998002573	-0.539261215	-0.763031422	0.998943988	-0.998943988	0.810164113	-0.764584745	-0.09714241	0.72470455		0.789986724	0.991812028	-0.998443036	-0.745038169	0.03013141	-0.664305106
Sulfite		0.016843237	-0.118246537	0.180617747		0.854864262	0.995935711	0.249412374	-0.999999792	-0.890268835	-0.584360711	0.360954206	-0.998871052	-0.814259717	0.850923053	0.703185923	-0.993171403	0.147552763	0.895854153	-0.16379182	-0.89236317	-0.720223137	0.055328698	-0.055328698	0.665140596	0.563884366	-0.999991912	-0.612226158		0.689882525	0.227367759	-0.045492251	-0.738957708	-0.99137239	-0.810819173
4-Hydroxy-L-threonine		0.016289263	-0.139440827	0.004089591		0.99460305	0.847648781	0.784271498	-0.796808288	-0.984449091	-0.956143609	0.851447125	-0.824246671	-0.297435219	0.995357951	0.99000836	-0.861531893	0.715640813	0.982192403	0.466132692	-0.437761012	-0.154060244	-0.559755463	0.559755463	0.078154667	0.948519874	-0.798843764	-0.965750571		0.111645876	-0.407827881	0.567889641	-0.181070082	-0.868814232	-0.291794749
Dimethylallyl_diphosphate		0.015974667	-0.082151771	0.044566053		0.983240384	0.963241224	0.576338678	-0.935359512	-0.993879748	-0.833968007	0.667955972	-0.950905959	-0.555766673	0.981836066	0.909482	-0.970079738	0.488405364	0.995174538	0.196350664	-0.674573363	-0.427708347	-0.30202004	0.30202004	0.357429557	0.819907627	-0.936548342	-0.852652345		0.388643463	-0.13240417	0.311394316	-0.452310364	-0.973503336	-0.550850083
1-Hydro-1,1a-dihydroxy-9-fluorenone		0.015734174	-0.066433783	0.029761863		0.994808819	0.938208368	0.640878826	-0.903502592	-0.999571018	-0.876075189	0.726256195	-0.922593025	-0.486329123	0.994012267	0.940275137	-0.94712625	0.557741813	0.99985758	0.275429049	-0.612314983	-0.352793374	-0.378534243	0.378534243	0.280306059	0.863743133	-0.904944429	-0.892312461		0.312437218	-0.212561247	0.387631854	-0.378294233	-0.951686119	-0.481163259
UDP-N-acetylmuramoyl-L-alanyl-D-glutamate		0.015604819	-0.034249482	0.003097536		0.961894627	0.743661944	0.879365377	-0.680897738	-0.939512158	-0.992290899	0.929016174	-0.714468241	-0.128641009	0.963931288	0.999503081	-0.761272058	0.825195269	0.935187659	0.611473258	-0.27645194	0.018329387	-0.69404847	0.69404847	-0.094630428	0.988881353	-0.683366522	-0.99600032		-0.061089497	-0.558918118	0.701105273	-0.0090676	-0.770608729	-0.122785389
2-Demethylmenaquinone		0.015390865	-0.069583579	-0.00481156		0.965613839	0.752912379	0.872640189	-0.691044257	-0.94419705	-0.990466257	0.923765798	-0.72415536	-0.142457237	0.967548936	0.99984545	-0.770240171	0.817238463	0.940035246	0.60037993	-0.289826206	0.00438535	-0.683941877	0.683941877	-0.080739206	0.986711548	-0.693480687	-0.994657533		-0.047165004	-0.547300595	0.6910938	-0.023010743	-0.779420814	-0.136612533
2-Methyl-6-phytylquinol		0.015390865	-0.069583579	-0.00481156		0.965613839	0.752912379	0.872640189	-0.691044257	-0.94419705	-0.990466257	0.923765798	-0.72415536	-0.142457237	0.967548936	0.99984545	-0.770240171	0.817238463	0.940035246	0.60037993	-0.289826206	0.00438535	-0.683941877	0.683941877	-0.080739206	0.986711548	-0.693480687	-0.994657533		-0.047165004	-0.547300595	0.6910938	-0.023010743	-0.779420814	-0.136612533
Dihydrofolate		0.015163885	0.059218698	-0.05993957		-0.802413022	-0.983092143	-0.157454047	0.995528084	0.843611342	0.505646058	-0.271864022	0.990007939	0.865132351	-0.797885104	-0.633375224	0.97784458	-0.054105663	-0.850212258	0.255625422	0.930770946	0.782135281	-0.148764115	0.148764115	-0.732266061	-0.483912761	0.995203473	0.535341172		-0.754759981	-0.317730683	0.139017641	0.798911623	0.974701401	0.862156959
N6-_L-1,3-Dicarboxypropyl_-L-lysine		0.014460025	0.015891173	-0.028916396		-0.552324099	-0.862640825	0.186959509	0.9044169	0.611373857	0.182916779	0.070789437	0.883431069	0.983985897	-0.546015231	-0.33323152	0.848807757	0.287912267	-0.62115072	0.568492871	0.999605158	0.947160162	-0.47546853	0.47546853	-0.91989853	-0.158273802	0.902971284	0.216993426		-0.932569422	-0.620604475	0.466781113	0.955591842	0.841040099	0.982916671
L-Seryl-tRNA_Sec_		0.014453385	-0.013958173	-0.095318122		-0.300343065	-0.689189784	0.451248123	0.751223475	0.368781929	-0.095996769	0.34378629	0.719469143	0.994914583	-0.293133965	-0.059596292	0.669569372	0.541435316	-0.380292824	0.773769331	0.968416909	0.998922063	-0.700140198	0.700140198	-0.99246007	0.120858943	0.748990731	-0.061325342		-0.996021404	-0.813188969	0.693074109	0.999818794	0.658712075	0.995491757
Retinol		0.014429593	-0.0276603	-0.168466295		-0.329269948	-0.710950069	0.423844243	0.77098842	0.396936062	-0.06561964	0.315010758	0.740299446	0.997521864	-0.322132461	-0.089987732	0.691892428	0.515563683	-0.408299915	0.754106145	0.97556526	0.997043611	-0.678056953	0.678056953	-0.988264092	0.090552911	0.768833888	-0.030880935		-0.992843227	-0.795075866	0.670785069	0.998774362	0.681334105	0.997919765
_Dihydrolipoyllysine-residue_succinyltransferase_		0.014372178	-0.023473822	0.01753943		0.999351908	0.91336867	0.690062968	-0.873301958	-0.999328778	-0.905940052	0.76996961	-0.895171343	-0.427703062	0.999051689	0.960660604	-0.923928139	0.611216051	0.998796992	0.338167955	-0.558894352	-0.290377452	-0.438694751	0.438694751	0.216452584	0.895068321	-0.874941802	-0.920115647		0.249170958	-0.276479484	0.447524006	-0.316482804	-0.929386573	-0.422360299
Betanin		0.013706313	0.013706313	-0.060278018		-0.528682247	-0.848087499	0.214488786	0.892071561	0.588896909	0.155220083	0.098789535	0.869916369	0.98860584	-0.52225938	-0.306607377	0.833616869	0.314707344	-0.598884887	0.591384743	1	0.955799099	-0.5	0.5	-0.93055434	-0.130466943	0.890540786	0.18947871		-0.942344515	-0.642392168	0.491446395	0.96349499	0.825507476	0.987700143
Cyanidin_3-O-_6-O-malonyl-beta-D-glucoside_		0.013706313	0.013706313	-0.067452516		-0.528682247	-0.848087499	0.214488786	0.892071561	0.588896909	0.155220083	0.098789535	0.869916369	0.98860584	-0.52225938	-0.306607377	0.833616869	0.314707344	-0.598884887	0.591384743	1	0.955799099	-0.5	0.5	-0.93055434	-0.130466943	0.890540786	0.18947871		-0.942344515	-0.642392168	0.491446395	0.96349499	0.825507476	0.987700143
Pelargonidin_3-O-glucoside		0.013706313	0.013706313	-0.067452516		-0.528682247	-0.848087499	0.214488786	0.892071561	0.588896909	0.155220083	0.098789535	0.869916369	0.98860584	-0.52225938	-0.306607377	0.833616869	0.314707344	-0.598884887	0.591384743	1	0.955799099	-0.5	0.5	-0.93055434	-0.130466943	0.890540786	0.18947871		-0.942344515	-0.642392168	0.491446395	0.96349499	0.825507476	0.987700143
3-Fumarylpyruvate		0.013484702	-0.08253715	-0.054779323		0.699607944	0.314121039	0.999741641	-0.227965075	-0.645900852	-0.923092529	0.990223059	-0.273339741	0.380190289	0.704982024	0.85224895	-0.339393544	0.996701196	0.636373719	0.923429018	0.236634313	0.51184487	-0.959746388	0.959746388	-0.575955696	0.932421246	-0.23125109	-0.909160945		-0.548131053	-0.896622103	0.962466067	0.488118582	-0.353018394	0.385642864
3-_Imidazol-4-yl_-2-oxopropyl_phosphate		0.013264732	-0.036267837	0.023171036		0.992478695	0.945199036	0.624784296	-0.912215833	-0.99874629	-0.865863522	0.711810615	-0.930412343	-0.504386196	0.991526276	0.932996179	-0.953590987	0.540368782	0.999290768	0.255387691	-0.628616251	-0.37216647	-0.359213371	0.359213371	0.300198028	0.853081876	-0.913593902	-0.88273658		0.332114964	-0.192204507	0.368387442	-0.397453633	-0.957863262	-0.499280797
Formate		0.01313583	0.0187367	0.011055092		-0.973322609	-0.975057846	-0.536325469	0.951303728	0.987408705	0.806433705	-0.631351613	0.964703237	0.595147196	-0.971562809	-0.888411233	0.980643806	-0.445826593	-0.989296436	-0.148914887	0.709332315	0.470731684	0.255772824	-0.255772824	-0.401979875	-0.79139384	0.952339041	0.826508676		-0.432553269	0.084529222	-0.265281665	0.494724723	0.983383924	0.590393544
N-Carbamoyl-L-aspartate		0.013027647	-0.003020612	-0.004941555		0.382640456	-0.062624396	0.919130765	0.151621838	-0.314572849	-0.71305759	0.866751142	0.105138132	0.697711607	0.389604121	0.595648889	0.035916266	0.955055882	0.302764516	0.999931806	0.581927149	0.795314984	-0.99525087	0.99525087	-0.839286104	0.730367617	0.148283796	-0.688246117		-0.820522304	-0.997073834	0.994243881	0.778409924	0.021399206	0.701927822
Sorbitol_6-phosphate		0.012927793	-0.091927562	0.023372507		0.998822168	0.918400372	0.680936475	-0.879340191	-0.999709465	-0.900561434	0.761910706	-0.900688188	-0.439000184	0.998427419	0.957103813	-0.928651056	0.601246945	0.999333196	0.326344774	-0.56924504	-0.302349636	-0.427395783	0.427395783	0.228673518	0.889408229	-0.880942911	-0.915134021		0.261291126	-0.264411274	0.43627905	-0.328348721	-0.93394036	-0.433689288
1,4-Dihydroxy-2-naphthoyl-CoA		0.012743974	0.019614418	0.000473116		-0.795100995	-0.980794111	-0.145440631	0.994306477	0.837023225	0.49512349	-0.260148308	0.988221053	0.87116391	-0.7905	-0.623923612	0.975228266	-0.041966084	-0.843751437	0.267356142	0.935145516	0.789650396	-0.160771278	0.160771278	-0.740488662	-0.473241397	0.993941047	0.52503645		-0.762676872	-0.329230825	0.151042748	0.806162253	0.971912999	0.868250691
Prephenate		0.012724006	-0.015786936	0.001091469		0.899918053	0.616479469	0.948604073	-0.54359989	-0.865894405	-0.998749378	0.97910503	-0.582333522	0.045253668	0.903184252	0.978899024	-0.63731196	0.910633848	0.8596177	0.739406747	-0.105635134	0.191409524	-0.808362388	0.808362388	-0.265805943	0.999687333	-0.546430597	-0.996406751		-0.233227272	-0.694228995	0.814121053	0.164449497	-0.648435983	0.051149254
_2S,3S_-3-Hydroxy-2-methylbutanoyl-CoA		0.012463598	-0.025727031	0.007357195		0.987715145	0.818370692	0.816018335	-0.76370096	-0.973767945	-0.970309553	0.878018429	-0.793112762	-0.246471219	0.988866657	0.996085327	-0.833444308	0.751616137	0.970868109	0.512318372	-0.389546518	-0.101533291	-0.602842019	0.602842019	0.025264047	0.963957577	-0.765876189	-0.978133368		0.058877342	-0.455595946	0.61067079	-0.128748323	-0.841381676	-0.240746593
2-Methylcitrate		0.01220416	-0.009860351	0.033100858		0.889540748	0.999816847	0.31752965	-0.997522658	-0.920354073	-0.640494352	0.426247641	-0.99972323	-0.770995609	0.886066563	0.751886126	-0.998947659	0.217393455	0.92513822	-0.093347295	-0.858072691	-0.66915725	-0.015692159	0.015692159	0.610452937	0.621089064	-0.997754476	-0.666812098		0.636750789	0.157663411	0.025539035	-0.689263692	-0.998176234	-0.767223278
N-__R_-Pantothenoyl_-L-cysteine		0.011979269	-0.049254194	0.092791315		0.842137866	0.993481375	0.226048924	-0.999694985	-0.879057447	-0.564674111	0.338419862	-0.997439567	-0.827986019	0.838042939	0.685881826	-0.990078163	0.123721953	0.884907812	-0.187471011	-0.902959856	-0.736700264	0.079327239	-0.079327239	0.682907794	0.543858318	-0.999605905	-0.593032039		0.707094271	0.250723445	-0.069505579	-0.754948611	-0.987933062	-0.824661821
Pantetheine		0.011979269	-0.049254194	0.092791315		0.842137866	0.993481375	0.226048924	-0.999694985	-0.879057447	-0.564674111	0.338419862	-0.997439567	-0.827986019	0.838042939	0.685881826	-0.990078163	0.123721953	0.884907812	-0.187471011	-0.902959856	-0.736700264	0.079327239	-0.079327239	0.682907794	0.543858318	-0.999605905	-0.593032039		0.707094271	0.250723445	-0.069505579	-0.754948611	-0.987933062	-0.824661821
2-Methylacetoacetyl-CoA		0.01140785	0.04238835	-0.05311563		-0.771109212	-0.972538337	-0.107159517	0.989454773	0.815288576	0.461232973	-0.222699994	0.98158073	0.889459229	-0.766280723	-0.59330693	0.965967498	-0.003385754	-0.822414325	0.304335631	0.94811779	0.812735335	-0.198732739	0.198732739	-0.765867772	-0.438899926	0.988960116	0.491808234		-0.787063728	-0.365417725	0.189070699	0.828391375	0.962109151	0.886746243
Butyryl-_acp_		0.011381148	-0.035971325	0.065148926		0.864439322	0.997448941	0.267519987	-0.999836215	-0.898649014	-0.599468518	0.378370937	-0.999585973	-0.803235888	0.860619491	0.716389329	-0.995183653	0.166065458	0.904025536	-0.145272398	-0.883746992	-0.70709325	0.036603907	-0.036603907	0.651027421	0.579264926	-0.999891619	-0.626938987		0.676192302	0.209074952	-0.026759882	-0.72619923	-0.993655076	-0.799706053
Hexanoyl-_acp_		0.011381148	-0.035971325	0.065148926		0.864439322	0.997448941	0.267519987	-0.999836215	-0.898649014	-0.599468518	0.378370937	-0.999585973	-0.803235888	0.860619491	0.716389329	-0.995183653	0.166065458	0.904025536	-0.145272398	-0.883746992	-0.70709325	0.036603907	-0.036603907	0.651027421	0.579264926	-0.999891619	-0.626938987		0.676192302	0.209074952	-0.026759882	-0.72619923	-0.993655076	-0.799706053
Orotidine_5'-phosphate		0.01118612	-0.016452487	0.0020228		0.934150032	0.682042522	0.917801354	-0.61391324	-0.905783034	-0.999342289	0.957936814	-0.650228048	-0.041007748	0.93681753	0.992867686	-0.701352669	0.87163445	0.900452766	0.678633399	-0.190941265	0.10610951	-0.754621171	0.754621171	-0.181735904	0.998122905	-0.616574834	-0.99999889		-0.148554891	-0.629616713	0.761047	0.078829634	-0.711630653	-0.035109577
UDP-N-acetylmuramoyl-L-alanine		0.011063286	-0.027695786	-0.014456657		0.739828964	0.368595921	0.999379292	-0.283991699	-0.689044777	-0.943822583	0.996641363	-0.328609314	0.325967151	0.744886861	0.881125382	-0.393319714	0.990325169	0.679994785	0.899644318	0.179947284	0.461214483	-0.941862268	0.941862268	-0.527627546	0.951791267	-0.287227283	-0.931760613		-0.498753998	-0.869462683	0.945125793	0.43673437	-0.406630377	0.33154151
Chrysanthemin		0.01096505	0.01096505	-0.055396912		-0.528682247	-0.848087499	0.214488786	0.892071561	0.588896909	0.155220083	0.098789535	0.869916369	0.98860584	-0.52225938	-0.306607377	0.833616869	0.314707344	-0.598884887	0.591384743	1	0.955799099	-0.5	0.5	-0.93055434	-0.130466943	0.890540786	0.18947871		-0.942344515	-0.642392168	0.491446395	0.96349499	0.825507476	0.987700143
Delphinidin_3-O-glucoside		0.01096505	0.01096505	-0.055396912		-0.528682247	-0.848087499	0.214488786	0.892071561	0.588896909	0.155220083	0.098789535	0.869916369	0.98860584	-0.52225938	-0.306607377	0.833616869	0.314707344	-0.598884887	0.591384743	1	0.955799099	-0.5	0.5	-0.93055434	-0.130466943	0.890540786	0.18947871		-0.942344515	-0.642392168	0.491446395	0.96349499	0.825507476	0.987700143
Malonyl-_acyl-carrier_protein_		0.0099696	-0.012023902	0.018195543		0.972991121	0.975376524	0.53510923	-0.951746741	-0.98717983	-0.805581147	0.63023396	-0.96508154	-0.596304079	0.971220749	0.887749115	-0.980924812	0.444536833	0.989085232	0.147490429	-0.710346854	-0.472001995	-0.254380106	0.254380106	0.403298324	0.790512515	-0.952777424	-0.825697003		0.433851464	-0.083093926	0.263892633	-0.495975957	-0.983644385	-0.591555471
Decanoyl-_acp_		0.009909979	-0.050741722	0.099670024		0.824532955	0.98934606	0.194904909	-0.998400987	-0.863426144	-0.538098167	0.308273845	-0.994655399	-0.845427832	0.82023809	0.662353338	-0.985099712	0.092050095	0.869622328	-0.218664922	-0.916190014	-0.757866582	0.111040409	-0.111040409	0.705830598	0.516851345	-0.998204445	-0.567083084		0.729259891	0.281432571	-0.10124708	-0.775454721	-0.98249816	-0.842260683
Octanoyl-_acp_		0.009909979	-0.050741722	0.099670024		0.824532955	0.98934606	0.194904909	-0.998400987	-0.863426144	-0.538098167	0.308273845	-0.994655399	-0.845427832	0.82023809	0.662353338	-0.985099712	0.092050095	0.869622328	-0.218664922	-0.916190014	-0.757866582	0.111040409	-0.111040409	0.705830598	0.516851345	-0.998204445	-0.567083084		0.729259891	0.281432571	-0.10124708	-0.775454721	-0.98249816	-0.842260683
Indole-3-acetate		0.009798849	-0.128013785	-0.168302459		0.269382468	-0.18155375	0.865409724	0.268764112	-0.198773018	-0.624076344	0.80087204	0.223334096	0.778391135	0.2766448	0.495293295	0.155194978	0.912742458	0.186591096	0.994149685	0.675023998	0.862114446	-0.976461881	0.976461881	-0.898293253	0.643421263	0.265510592	-0.5965278		-0.88300432	-0.999059165	0.974290222	0.847909617	0.140831928	0.782082996
6-Ketoxycyclohex-1-ene-1-carboxyl-CoA		0.009634207	-0.003802558	0.000701419		0.735022887	0.361971991	0.999604662	-0.277161872	-0.683870517	-0.941447316	0.996033434	-0.321880543	0.332685862	0.740120534	0.877738226	-0.386767652	0.991287504	0.674760283	0.902728386	0.186942186	0.467516407	-0.944229263	0.944229263	-0.533658728	0.949584483	-0.280404236	-0.929153537		-0.504908782	-0.872955773	0.947426583	0.443124449	-0.400119313	0.338246273
L-Aspartate_4-semialdehyde		0.009007091	-0.005837512	0.010323834		0.999201108	0.914977962	0.687183939	-0.875229382	-0.99946635	-0.904251811	0.767430093	-0.896933992	-0.43128863	0.998870943	0.959550346	-0.925439805	0.608068789	0.998983815	0.334428783	-0.562182374	-0.294174507	-0.43512333	0.43512333	0.220327172	0.89329074	-0.876857495	-0.918553392		0.253014185	-0.272661652	0.443969843	-0.320246644	-0.930844761	-0.42595587
2-_alpha-Hydroxyethyl_thiamine_diphosphate		0.008704704	0.001042601	-0.008708592		-0.102423461	-0.529423912	0.621465862	0.603166257	0.174353656	-0.294176461	0.525578448	0.565128298	0.954343451	-0.094911171	0.142332279	0.506551057	0.699424738	-0.186564396	0.88533729	0.898505244	0.987854581	-0.829405545	0.829405545	-0.996835855	0.317985588	0.600469899	-0.260763285		-0.993597887	-0.913603312	0.823863288	0.98322721	0.49397607	0.956089949
2,3-Bis_3-hydroxytetradecanoyl_-beta-D-glucosaminyl_1-phosphate		0.008563801	-0.027349933	-0.008445645		0.864523297	0.555432632	0.969742978	-0.478845938	-0.825763851	-0.992147957	0.991639099	-0.519457321	0.120357083	0.868292772	0.960730184	-0.577468527	0.939166648	0.818698339	0.788009521	-0.030447436	0.264782598	-0.85040017	0.85040017	-0.337651068	0.994965376	-0.481807182	-0.987198739		-0.305797185	-0.746461575	0.855540763	0.238266282	-0.5892641	0.126214502
5-O-_1-Carboxyvinyl_-3-phosphoshikimate		0.007625311	-0.017006401	0.00576421		0.994868735	0.84902165	0.782660139	-0.798372364	-0.984901288	-0.955380919	0.850084406	-0.825712117	-0.299909834	0.995604158	0.989639401	-0.862845454	0.713827302	0.982676262	0.463837089	-0.440090854	-0.156621736	-0.557604899	0.557604899	0.08073944	0.947695447	-0.800400847	-0.965074522		0.114222256	-0.405458979	0.565753449	-0.183619578	-0.870095188	-0.294273891
_+_-7-Isojasmonic_acid_CoA		0.007457212	-0.014779102	0.016082559		0.971142992	0.977083147	0.528439709	-0.954134038	-0.985892223	-0.800890158	0.624099984	-0.967114547	-0.60260756	0.969314881	0.884096363	-0.982425255	0.437468656	0.987894176	0.139696674	-0.715867877	-0.478930211	-0.246755971	0.246755971	0.410492266	0.7856648	-0.955139369	-0.821228826		0.440933542	-0.075243274	0.256288304	-0.502798994	-0.985032393	-0.597886708
Selenomethionine		0.007270384	0.017270292	-0.095511936		-0.594966445	-0.887799625	0.135573084	0.925398359	0.651735058	0.233841413	0.01877329	0.906622493	0.973374186	-0.588881921	-0.381855613	0.875176473	0.237675212	-0.661100438	0.524900692	0.996787583	0.929180372	-0.429033238	0.429033238	-0.898239507	-0.209453935	0.924113515	0.267509836		-0.912515425	-0.578948964	0.420116075	0.938957459	0.868058068	0.972004266
L-Proline		0.006138924	-0.055724759	-0.034955205		0.735425489	0.362525612	0.999587786	-0.277732516	-0.684303753	-0.941647411	0.996086109	-0.322442838	0.332125674	0.740519828	0.878022663	-0.387315322	0.991209095	0.675198531	0.902472697	0.186358661	0.466991271	-0.944033511	0.944033511	-0.53315632	0.94977053	-0.28097432	-0.929372957		-0.504396	-0.872665885	0.947236364	0.442591907	-0.400663587	0.33768726
Uridine		0.005875343	0.004730272	-0.037530864		-0.508894493	-0.835596666	0.237037882	0.881373394	0.57003299	0.132313797	0.121795079	0.858268121	0.991824996	-0.502381533	-0.28449478	0.820609448	0.336592227	-0.580188943	0.609890388	0.999732113	0.962348226	-0.519910411	0.519910411	-0.93877977	-0.107484597	0.879773379	0.166702004		-0.949837492	-0.659958027	0.511472102	0.96943347	0.812223371	0.991054537
5-Phospho-alpha-D-ribose_1-diphosphate		0.005829507	-0.003192413	-0.000129428		0.738271425	0.366445642	0.999458072	-0.281774047	-0.687367321	-0.943056024	0.996449362	-0.326424746	0.328152084	0.743342266	0.88002968	-0.391192924	0.990643362	0.678297704	0.900651426	0.18222115	0.46326474	-0.942636611	0.942636611	-0.529590199	0.951079498	-0.285011852	-0.930918665		-0.500756653	-0.870602528	0.945878641	0.438813136	-0.404516983	0.333721943
Benzene-1,2,4-triol		0.00547833	-0.1205253	-0.042171955		0.914193547	0.64283655	0.937321781	-0.571762149	-0.882366407	-0.999870629	0.971642497	-0.609578038	0.011336882	0.917226969	0.985268025	-0.663088285	0.896091159	0.876456689	0.716140475	-0.139310004	0.158001123	-0.787925631	0.787925631	-0.23294786	0.999960176	-0.574528801	-0.998706572		-0.200103115	-0.669411357	0.793952046	0.130891221	-0.673889152	0.017238727
N6,N6,N6-Trimethyl-L-lysine		0.005455719	0.066430778	-0.107046605		-0.790000726	-0.979128479	-0.137160667	0.993380467	0.832417545	0.487839505	-0.252063376	0.986906547	0.875240005	-0.785349834	-0.617365594	0.973344073	-0.033608175	-0.839232783	0.275406139	0.938075802	0.79475445	-0.169020666	0.169020666	-0.746083817	-0.46585689	0.992986978	0.517899816		-0.768059738	-0.337116833	0.159305318	0.811082876	0.969910661	0.872369823
Dopamine_quinone		0.005198907	-0.67079867	0.741126218		0.870464487	0.998240303	0.279169779	-0.999543704	-0.903895744	-0.609118037	0.389553621	-0.999861129	-0.795963034	0.866723794	0.724786521	-0.996297868	0.17799594	0.909136352	-0.133279396	-0.878014738	-0.698477584	0.024498515	-0.024498515	0.641786904	0.589094452	-0.999639988	-0.636328167		0.667220363	0.197216449	-0.014651433	-0.717819971	-0.994944312	-0.792376166
Dopaxanthin_quinone		0.005198907	-0.67079867	0.741126218		0.870464487	0.998240303	0.279169779	-0.999543704	-0.903895744	-0.609118037	0.389553621	-0.999861129	-0.795963034	0.866723794	0.724786521	-0.996297868	0.17799594	0.909136352	-0.133279396	-0.878014738	-0.698477584	0.024498515	-0.024498515	0.641786904	0.589094452	-0.999639988	-0.636328167		0.667220363	0.197216449	-0.014651433	-0.717819971	-0.994944312	-0.792376166
tRNA_Gln_		0.004873803	0.00470778	0.069169077		0.530576647	0.849268743	-0.212306871	-0.893078577	-0.590700459	-0.157425985	-0.096566855	-0.87101569	-0.988267193	0.524162656	0.308732404	-0.83484837	-0.312586681	0.600671945	-0.589582312	-0.999997506	-0.955140062	0.498064608	-0.498064608	0.929734266	0.132680887	-0.891554527	-0.191671138		0.941594784	0.640678973	-0.48950012	-0.962894658	-0.826765904	-0.987348472
3-Hydroxy-2,6-dimethyl-5-methylene-heptanoyl-CoA		0.004873113	-0.467430201	-0.679625062		0.181510334	-0.269424986	0.816739704	0.354462668	-0.109655188	-0.551131118	0.743654709	0.310256929	0.831792201	0.188928837	0.414999958	0.243579178	0.872217467	0.097307275	0.980372961	0.738758812	0.904266004	-0.953054456	0.953054456	-0.93423187	0.57182564	0.351303652	-0.521781749		-0.921705505	-0.991087283	0.95002601	0.89222992	0.229468255	0.83505407
Coniferyl_alcohol		0.004807245	-0.013833985	0.02151343		0.89669331	0.999994763	0.332568796	-0.996277863	-0.926456851	-0.652625712	0.440579036	-0.999222702	-0.760770911	0.893326144	0.762275304	-0.999550697	0.232887915	0.931058222	-0.077502661	-0.849797926	-0.65725533	-0.031590483	0.031590483	0.597780316	0.63347377	-0.996563214	-0.678578561		0.624408517	0.141940099	0.041432885	-0.677655175	-0.999009992	-0.756926866
tRNA_Leu_		0.004684409	0.092364018	0		-0.999932886	-0.903155675	-0.707528536	0.861146484	0.998136407	0.916007984	-0.78531964	0.884021579	0.405505176	-0.999816933	-0.967155231	0.914311842	-0.630358462	-0.99730194	-0.361044986	0.538480776	0.266926615	0.460505349	-0.460505349	-0.192550574	-0.905689424	0.862857897	0.92940391		-0.225450462	0.299861621	-0.469225413	0.293227181	0.920097248	0.400102752
Chloroacetic_acid		0.004222157	-0.139116964	0.031600342		0.993231698	0.943119158	0.629700745	-0.909611303	-0.999042391	-0.869004362	0.716230254	-0.928080128	-0.498925314	0.992326573	0.935249423	-0.951671217	0.545669654	0.999508565	0.261485913	-0.623694283	-0.366299871	-0.365097525	0.365097525	0.29417056	0.856358672	-0.911008801	-0.885685103		0.326154013	-0.198395623	0.374248794	-0.391653089	-0.956031029	-0.493801319
_S_-3-Hydroxyisobutyrate		0.004056115	-0.056276244	0.083771373		0.841961776	0.993444108	0.225730908	-0.999686869	-0.878901775	-0.564404654	0.338112652	-0.997416168	-0.828169034	0.837864779	0.685644224	-0.990032238	0.123398001	0.884755714	-0.187791667	-0.903100093	-0.736920979	0.07965266	-0.07965266	0.683146234	0.543584336	-0.999596688	-0.592769153		0.707325076	0.251039458	-0.06983124	-0.755162655	-0.987882448	-0.824846428
AMP		0.00394173	0.023865741	-0.019698001		-0.858040177	-0.996470975	-0.255365455	0.999984839	0.893053929	0.589342148	-0.366684841	0.999144403	0.810672934	-0.854138655	-0.707546886	0.993870353	-0.153634857	-0.89857093	0.157719579	0.889569671	0.715941446	-0.049184847	0.049184847	-0.660534028	-0.568954534	0.999997731	0.617079031		-0.68541574	-0.221372362	0.039345532	0.734798649	0.992160034	0.807202949
H+		0.002892665	-0.026756145	0.004484505		0.999930361	0.903248357	0.707375923	-0.861256235	-0.99814956	-0.915921339	0.78518594	-0.884122496	-0.405702549	0.999812778	0.967100321	-0.914399276	0.630190818	0.997317768	0.36084361	-0.538662717	-0.267134707	-0.460313664	0.460313664	0.192762462	0.90559786	-0.862967019	-0.929324196		0.22566083	-0.299655618	0.469034717	-0.293433615	-0.920181806	-0.400300638
D-Mannose_1-phosphate		0.002598834	0.015970161	-0.024731049		-0.774023364	-0.973596313	-0.111721659	0.990109134	0.817937676	0.465300459	-0.227172086	0.982447243	0.887352302	-0.76922156	-0.59699528	0.967144511	-0.00797539	-0.825016692	0.29996044	0.94664865	0.810052665	-0.194232495	0.194232495	-0.762908538	-0.443019312	0.98962981	0.49579932		-0.784224183	-0.361141584	0.184561791	0.825811731	0.963350466	0.884615285
UDP-N-acetylmuramate		0.002582419	0.054071508	-0.023201509		-0.955217333	-0.988024646	-0.476946759	0.970268528	0.974175298	0.763810413	-0.576464342	0.980544012	0.649060342	-0.952956305	-0.85470002	0.991797002	-0.383144053	-0.976903295	-0.0804839	0.756176585	0.530355376	0.188610683	-0.188610683	-0.464064201	-0.747430558	0.971080146	0.785792995		-0.493598459	0.015729773	-0.198273618	0.553380893	0.993548735	0.644558846
D-erythro-1-_Imidazol-4-yl_glycerol_3-phosphate		0.002288361	0.037449169	-0.028257543		-0.900611346	-0.999983779	-0.340979187	0.995468175	0.929781937	0.659367341	-0.448579913	0.998830732	0.754943459	-0.897304665	-0.76802621	0.999778548	-0.241565105	-0.934280134	0.068594355	0.845055849	0.650497288	0.040516846	-0.040516846	-0.590595978	-0.640359824	0.995783564	0.685112353		-0.617406778	-0.133092792	-0.050355643	0.67105967	0.999367495	0.75105956
2-Dehydro-3-deoxy-D-arabino-heptonate_7-phosphate		0.00206912	-0.048252494	0.032947415		0.938417757	0.994747016	0.430282897	-0.981607944	-0.961019925	-0.728975947	0.53289963	-0.989475403	-0.687993136	0.935782793	0.826353397	-0.997128393	0.334265914	0.96437817	0.028195837	-0.789394343	-0.574007173	-0.136944087	0.136944087	0.509797463	0.711629218	-0.982246895	-0.752339212		0.538447823	0.036632851	0.146693507	-0.596223911	-0.99812303	-0.683697663
Succinate		0.001496282	-0.07453524	0.105220339		0.837086101	0.992378215	0.216979502	-0.999422058	-0.874585791	-0.556973958	0.329653615	-0.996731318	-0.833165384	0.832932368	0.679084157	-0.988728475	0.114487681	0.880537739	-0.196598386	-0.906917407	-0.742957498	0.088594876	-0.088594876	0.689672227	0.536030133	-0.999301593	-0.585517923		0.713640166	0.259715913	-0.078780458	-0.761014999	-0.986449878	-0.829886691
Phosphatidylglycerophosphate		0.000614757	-0.042163585	0.055780611		0.845635694	0.994203449	0.232394878	-0.999834751	-0.882146719	-0.570042753	0.344547497	-0.997884608	-0.824312616	0.841582201	0.690611581	-0.990973228	0.130188743	0.887925573	-0.181063108	-0.90013907	-0.732275988	0.072826589	-0.072826589	0.67813075	0.549317782	-0.999767677	-0.598268806		0.702469173	0.244406848	-0.06300036	-0.750657178	-0.988921817	-0.820956691
tRNA_Asn_		0.000431258	0.07303463	-0.046376379		-0.933741659	-0.996019951	-0.418244309	0.984059159	0.95725944	0.719811148	-0.521603301	0.991311643	0.697580141	-0.931012879	-0.818793737	0.998047037	-0.321706906	-0.960776276	-0.014904466	0.797485691	0.584842378	0.123763068	-0.123763068	-0.521189308	-0.702226446	0.984653981	0.743514851		-0.549602685	-0.049914855	-0.133530195	0.606844019	0.998848968	0.693338864
Carbamoyl_phosphate		0.00026129	0.031739719	-0.004150939		-0.99684103	-0.930210062	-0.657935591	0.893662303	0.999976467	0.886669827	-0.741492216	0.913708103	0.466608229	-0.996213058	-0.947674008	0.939691149	-0.57621849	-0.999984576	-0.296921927	0.594427689	0.331717102	0.399199676	-0.399199676	-0.258705012	-0.874828895	0.895172251	0.902213161		-0.291051763	0.234424922	-0.40821037	0.357436198	0.944559145	0.461379621
Crotonoyl-CoA		0.000252262	-0.013531333	0.05926018		0.671508267	0.928947752	-0.036964971	-0.958331756	-0.723520219	-0.328811897	0.080157988	-0.943893444	-0.94594615	0.665895291	0.471350736	-0.918716845	-0.14048703	0.732034112	-0.43818631	-0.983987491	-0.888088861	0.337635516	-0.337635516	0.850391477	0.305091915	-0.957361853	-0.361453408		0.86760904	0.495508876	-0.328348645	-0.900348133	-0.912884721	-0.944015377
3,4-Dihydroxyphenylacetaldehyde		1.33227E-15	0	-8.88178E-16		0.081422101	-0.365160899	0.754392463	0.446946585	-0.008866279	-0.464180758	0.672447502	0.404537487	0.883526346	0.088943788	0.321140009	0.340138543	0.818449904	-0.003548241	0.955495442	0.802955069	0.942711609	-0.917662935	0.917662935	-0.965435486	0.486185914	0.443923811	-0.433099312		-0.956121553	-0.972602512	0.913704892	0.933218688	0.326445939	0.886275541
2-Methyl-1-hydroxybutyl-ThPP		8.88178E-16	8.88178E-16	-8.88178E-16		-0.528682247	-0.848087499	0.214488786	0.892071561	0.588896909	0.155220083	0.098789535	0.869916369	0.98860584	-0.52225938	-0.306607377	0.833616869	0.314707344	-0.598884887	0.591384743	1	0.955799099	-0.5	0.5	-0.93055434	-0.130466943	0.890540786	0.18947871		-0.942344515	-0.642392168	0.491446395	0.96349499	0.825507476	0.987700143
2-Methyl-1-hydroxypropyl-ThPP		8.88178E-16	8.88178E-16	-8.88178E-16		-0.528682247	-0.848087499	0.214488786	0.892071561	0.588896909	0.155220083	0.098789535	0.869916369	0.98860584	-0.52225938	-0.306607377	0.833616869	0.314707344	-0.598884887	0.591384743	1	0.955799099	-0.5	0.5	-0.93055434	-0.130466943	0.890540786	0.18947871		-0.942344515	-0.642392168	0.491446395	0.96349499	0.825507476	0.987700143
3-Methyl-1-hydroxybutyl-ThPP		8.88178E-16	1.77636E-15	1.77636E-15		-0.470758401	-0.03482518	-0.953114312	-0.054683959	0.405480344	0.777919061	-0.911183878	-0.007835095	-0.624663459	-0.477405248	-0.671010534	0.061534734	-0.979375245	-0.394101116	-0.994046196	-0.5	-0.732528812	1	-1	0.782375681	-0.793389718	-0.051312487	0.755597851		0.760982732	0.984897242	-0.999951499	-0.713605324	0.076023365	-0.629261744
4-Hydroxy-2-oxohexanoic_acid		8.88178E-16	0	8.88178E-16		0.999440648	0.88291268	0.738625527	-0.837387602	-0.994377253	-0.933139143	0.812394343	-0.862081274	-0.36394238	0.999664628	0.977617911	-0.895151603	0.6646679	0.992986003	0.402661453	-0.5	-0.223270287	-0.5	0.5	0.148178659	0.923856662	-0.839228299	-0.945076561		0.181361784	-0.342505074	0.508505104	-0.249889666	-0.90153084	-0.358438399
Dimethylbenzimidazole		8.88178E-16	8.88178E-16	-8.88178E-16		-0.528682247	-0.848087499	0.214488786	0.892071561	0.588896909	0.155220083	0.098789535	0.869916369	0.98860584	-0.52225938	-0.306607377	0.833616869	0.314707344	-0.598884887	0.591384743	1	0.955799099	-0.5	0.5	-0.93055434	-0.130466943	0.890540786	0.18947871		-0.942344515	-0.642392168	0.491446395	0.96349499	0.825507476	0.987700143
gamma-L-Glutamylputrescine		8.88178E-16	-8.88178E-16	-4.44089E-16		0.668889628	0.27385222	0.997896906	-0.186749729	-0.613170668	-0.906074016	0.983468465	-0.232579132	0.41881196	0.67448226	0.829456936	-0.299470378	0.999235168	0.603316715	0.938774623	0.277350098	0.547576778	-0.970725343	0.970725343	-0.60987855	0.916371884	-0.190065481	-0.890812491		-0.582875197	-0.914477856	0.973043879	0.524448596	-0.31329493	0.424164494
3-Methylxanthine		6.52256E-16	-2.33147E-15	-1.11022E-16		0.960439437	0.740126137	0.881863999	-0.677026251	-0.937692923	-0.99293062	0.930954568	-0.710768779	-0.123409778	0.962514402	0.999322965	-0.757842121	0.828162382	0.933307119	0.6156373	-0.27138035	0.023601504	-0.697835187	0.697835187	-0.099878706	0.989651772	-0.679507146	-0.996457635		-0.066352056	-0.563283053	0.704855662	-0.003794434	-0.767237323	-0.117550326
1-Phosphatidyl-D-myo-inositol_4,5-bisphosphate		4.44089E-16	-4.44089E-16	4.44089E-16		0.999440648	0.88291268	0.738625527	-0.837387602	-0.994377253	-0.933139143	0.812394343	-0.862081274	-0.36394238	0.999664628	0.977617911	-0.895151603	0.6646679	0.992986003	0.402661453	-0.5	-0.223270287	-0.5	0.5	0.148178659	0.923856662	-0.839228299	-0.945076561		0.181361784	-0.342505074	0.508505104	-0.249889666	-0.90153084	-0.358438399
Benzylsuccinate		4.44089E-16	1.66533E-16	1.66533E-16		0.470758401	0.03482518	0.953114312	0.054683959	-0.405480344	-0.777919061	0.911183878	0.007835095	0.624663459	0.477405248	0.671010534	-0.061534734	0.979375245	0.394101116	0.994046196	0.5	0.732528812	-1	1	-0.782375681	0.793389718	0.051312487	-0.755597851		-0.760982732	-0.984897242	0.999951499	0.713605324	-0.076023365	0.629261744
beta-D-Glucuronoside		4.44089E-16	-4.44089E-16	0		0.848819817	0.529856201	0.976726451	-0.451894159	-0.80820816	-0.987879915	0.99510835	-0.493199261	0.150527385	0.852786691	0.951836076	-0.552343114	0.949188752	0.800835122	0.806389537	0	0.294020547	-0.866025404	0.866025404	-0.366153822	0.99145266	-0.454903406	-0.98188483		-0.33464431	-0.766376085	0.870907826	0.26772636	-0.564391183	0.156359931
Cardiolipin		4.44089E-16	4.44089E-16	4.44089E-16		0	0	0	0	0	0	0	0	0	0	0	0	0	0	0	0	0	0	0	0	0	0	0		0	0	0	0	0	0
Ceramide_2-aminoethylphosphonate		4.44089E-16	-4.44089E-16	4.44089E-16		0.999440648	0.88291268	0.738625527	-0.837387602	-0.994377253	-0.933139143	0.812394343	-0.862081274	-0.36394238	0.999664628	0.977617911	-0.895151603	0.6646679	0.992986003	0.402661453	-0.5	-0.223270287	-0.5	0.5	0.148178659	0.923856662	-0.839228299	-0.945076561		0.181361784	-0.342505074	0.508505104	-0.249889666	-0.90153084	-0.358438399
Triacylglycerol		4.44089E-16	-8.88178E-16	8.88178E-16		0.978214959	0.969844906	0.555085101	-0.944164735	-0.990702501	-0.819469004	0.648553665	-0.958566368	-0.577008291	0.976619938	0.898464857	-0.976014875	0.465753009	0.992315078	0.171013964	-0.693375245	-0.450863082	-0.277350098	0.277350098	0.381381434	0.804880227	-0.945271727	-0.838903169		0.412261469	-0.106813917	0.286799115	-0.4751462	-0.97907358	-0.572177506
alpha-D-Ribose_1-phosphate		2.22045E-16	8.88178E-16	2.22045E-16		-0.999440648	-0.88291268	-0.738625527	0.837387602	0.994377253	0.933139143	-0.812394343	0.862081274	0.36394238	-0.999664628	-0.977617911	0.895151603	-0.6646679	-0.992986003	-0.402661453	0.5	0.223270287	0.5	-0.5	-0.148178659	-0.923856662	0.839228299	0.945076561		-0.181361784	0.342505074	-0.508505104	0.249889666	0.90153084	0.358438399
cis-4-_1'-Hydroxynaphth-2'-yl_-2-oxobut-3-enoate		2.22045E-16	1.11022E-15	0		-0.987751243	-0.955737234	-0.597919926	0.925597797	0.996471466	0.84838242	-0.687558274	0.942317542	0.533406434	-0.986545165	-0.920242087	0.963262491	-0.511494935	-0.997436639	-0.222421	0.654653671	0.403458747	0.327326835	-0.327326835	-0.332404542	-0.834878428	0.926870447	0.866278097		-0.363941975	0.158781475	-0.336617248	0.428373427	0.967061131	0.528404526
1,2-Anthracenediol		1.66533E-16	-5.55112E-17	6.10623E-16		0.777399272	0.974803515	0.117035926	-0.990845478	-0.821003494	-0.470028798	0.23237833	-0.983431058	-0.88487306	0.772628697	0.60127823	-0.968490625	0.013324462	0.828027853	-0.294853122	-0.944911183	-0.806904442	0.188982237	-0.188982237	0.75943923	0.447808735	-0.990384039	-0.500437805		0.780893807	0.356148084	-0.179301692	-0.822783168	-0.964771625	-0.882108108
3-alpha_S_-Strictosidine		1.11022E-16	1.11022E-16	1.11022E-16		0	0	0	0	0	0	0	0	0	0	0	0	0	0	0	0	0	0	0	0	0	0	0		0	0	0	0	0	0
Hypotaurine		1.11022E-16	2.22045E-16	0		-0.882262165	-0.999393419	-0.302610489	0.998503713	0.914103764	0.628364492	-0.411999928	0.999969305	0.780894079	-0.878683236	-0.741447816	0.998104943	-0.202049821	-0.919067087	0.108959443	0.866025404	0.680736027	-2.53993E-15	2.57565E-15	-0.622806787	-0.608714017	0.998682647	0.655035791		-0.648772134	-0.173139894	-0.00984885	0.700547958	0.997106036	0.777193449
_-_-alpha-Bisabolol		0	0	0		0	0	0	0	0	0	0	0	0	0	0	0	0	0	0	0	0	0	0	0	0	0	0		0	0	0	0	0	0
_-_-alpha-Terpineol		0	0	0		0	0	0	0	0	0	0	0	0	0	0	0	0	0	0	0	0	0	0	0	0	0	0		0	0	0	0	0	0
_-_-Carvone		0	0.119830436	-0.14856118		-0.851542576	-0.995341915	-0.24324	0.9999754	0.887350304	0.579180796	-0.355007653	0.998548263	0.81794017	-0.847560443	-0.698643563	0.992408276	-0.1412509	-0.893006118	0.17007107	0.895219329	0.724626686	-0.061686401	0.061686401	-0.669882642	-0.558613414	0.999946019	0.607178216		-0.694478886	-0.233564929	0.051853316	0.743233565	0.990517521	0.814530239
_+_-_S_-Carvone		0	0.119830436	-0.14856118		-0.851542576	-0.995341915	-0.24324	0.9999754	0.887350304	0.579180796	-0.355007653	0.998548263	0.81794017	-0.847560443	-0.698643563	0.992408276	-0.1412509	-0.893006118	0.17007107	0.895219329	0.724626686	-0.061686401	0.061686401	-0.669882642	-0.558613414	0.999946019	0.607178216		-0.694478886	-0.233564929	0.051853316	0.743233565	0.990517521	0.814530239
_+_-7-Isojasmonic_acid		0	0	0		0	0	0	0	0	0	0	0	0	0	0	0	0	0	0	0	0	0	0	0	0	0	0		0	0	0	0	0	0
_+_-7-Isojasmonic_acid		0	0	0		0	0	0	0	0	0	0	0	0	0	0	0	0	0	0	0	0	0	0	0	0	0	0		0	0	0	0	0	0
_+_-7-Isojasmonic_acid		0	0	0		0	0	0	0	0	0	0	0	0	0	0	0	0	0	0	0	0	0	0	0	0	0	0		0	0	0	0	0	0
_+_-7-Isojasmonic_acid_CoA		0	0	0		0	0	0	0	0	0	0	0	0	0	0	0	0	0	0	0	0	0	0	0	0	0	0		0	0	0	0	0	0
_+_-7-Isojasmonic_acid_CoA		0	0	0		0	0	0	0	0	0	0	0	0	0	0	0	0	0	0	0	0	0	0	0	0	0	0		0	0	0	0	0	0
_+_-7-Isojasmonic_acid_CoA		0	0	0		0	0	0	0	0	0	0	0	0	0	0	0	0	0	0	0	0	0	0	0	0	0	0		0	0	0	0	0	0
_+_-7-Isojasmonic_acid_CoA		0	0	0		0	0	0	0	0	0	0	0	0	0	0	0	0	0	0	0	0	0	0	0	0	0	0		0	0	0	0	0	0
_+_-7-Isojasmonic_acid_CoA		0	0	0		0	0	0	0	0	0	0	0	0	0	0	0	0	0	0	0	0	0	0	0	0	0	0		0	0	0	0	0	0
_+_-cis-3,4-Dihydrophenanthrene-3,4-diol		0	0	0		0	0	0	0	0	0	0	0	0	0	0	0	0	0	0	0	0	0	0	0	0	0	0		0	0	0	0	0	0
_+_-cis-3,4-Dihydrophenanthrene-3,4-diol		0	0	0		0	0	0	0	0	0	0	0	0	0	0	0	0	0	0	0	0	0	0	0	0	0	0		0	0	0	0	0	0
_+_-cis-3,4-Dihydrophenanthrene-3,4-diol		0	0	0		0	0	0	0	0	0	0	0	0	0	0	0	0	0	0	0	0	0	0	0	0	0	0		0	0	0	0	0	0
_1R,4R_-Dihydrocarvone		0	-0.119830436	0.14856118		0.851542576	0.995341915	0.24324	-0.9999754	-0.887350304	-0.579180796	0.355007653	-0.998548263	-0.81794017	0.847560443	0.698643563	-0.992408276	0.1412509	0.893006118	-0.17007107	-0.895219329	-0.724626686	0.061686401	-0.061686401	0.669882642	0.558613414	-0.999946019	-0.607178216		0.694478886	0.233564929	-0.051853316	-0.743233565	-0.990517521	-0.814530239
_1R,4S_-Iso-dihydrocarvone		0	-0.119830436	0.14856118		0.851542576	0.995341915	0.24324	-0.9999754	-0.887350304	-0.579180796	0.355007653	-0.998548263	-0.81794017	0.847560443	0.698643563	-0.992408276	0.1412509	0.893006118	-0.17007107	-0.895219329	-0.724626686	0.061686401	-0.061686401	0.669882642	0.558613414	-0.999946019	-0.607178216		0.694478886	0.233564929	-0.051853316	-0.743233565	-0.990517521	-0.814530239
_1R,6R_-6-Hydroxy-2-succinylcyclohexa-2,4-diene-1-carboxylate		0	0	0		0	0	0	0	0	0	0	0	0	0	0	0	0	0	0	0	0	0	0	0	0	0	0		0	0	0	0	0	0
_25R_-3alpha,7alpha,12alpha-Trihydroxy-5beta-cholestan-26-oyl-CoA		0	0	0		0	0	0	0	0	0	0	0	0	0	0	0	0	0	0	0	0	0	0	0	0	0	0		0	0	0	0	0	0
_25R_-3alpha,7alpha-Dihydroxy-5beta-cholestanoyl-CoA		0	0	0		0	0	0	0	0	0	0	0	0	0	0	0	0	0	0	0	0	0	0	0	0	0	0		0	0	0	0	0	0
_25S_-3alpha,7alpha,12alpha-Trihydroxy-5beta-cholestan-26-oyl-CoA		0	0	0		0	0	0	0	0	0	0	0	0	0	0	0	0	0	0	0	0	0	0	0	0	0	0		0	0	0	0	0	0
_25S_-3alpha,7alpha-Dihydroxy-5beta-cholestanoyl-CoA		0	0	0		0	0	0	0	0	0	0	0	0	0	0	0	0	0	0	0	0	0	0	0	0	0	0		0	0	0	0	0	0
_2E_-Octadecenoyl-_acp_		0	0	0		0	0	0	0	0	0	0	0	0	0	0	0	0	0	0	0	0	0	0	0	0	0	0		0	0	0	0	0	0
_2R,3S_-3-Isopropylmalate		0	0	0		0	0	0	0	0	0	0	0	0	0	0	0	0	0	0	0	0	0	0	0	0	0	0		0	0	0	0	0	0
_2S,3R_-3-Hydroxybutane-1,2,3-tricarboxylate		0	0	0		0	0	0	0	0	0	0	0	0	0	0	0	0	0	0	0	0	0	0	0	0	0	0		0	0	0	0	0	0
_2S_-2-Isopropyl-3-oxosuccinate		0	0	0		0	0	0	0	0	0	0	0	0	0	0	0	0	0	0	0	0	0	0	0	0	0	0		0	0	0	0	0	0
_3R_-3-Hydroxybutanoyl-_acyl-carrier_protein_		0	0	0		0	0	0	0	0	0	0	0	0	0	0	0	0	0	0	0	0	0	0	0	0	0	0		0	0	0	0	0	0
_3R_-3-Hydroxydecanoyl-_acyl-carrier_protein_		0	0	0		0	0	0	0	0	0	0	0	0	0	0	0	0	0	0	0	0	0	0	0	0	0	0		0	0	0	0	0	0
_3R_-3-Hydroxyoctanoyl-_acyl-carrier_protein_		0	0	0		0	0	0	0	0	0	0	0	0	0	0	0	0	0	0	0	0	0	0	0	0	0	0		0	0	0	0	0	0
_3R_-3-Hydroxypalmitoyl-_acyl-carrier_protein_		0	0	0		0	0	0	0	0	0	0	0	0	0	0	0	0	0	0	0	0	0	0	0	0	0	0		0	0	0	0	0	0
_3R_-3-Hydroxytetradecanoyl-_acyl-carrier_protein_		0	0	0		0	0	0	0	0	0	0	0	0	0	0	0	0	0	0	0	0	0	0	0	0	0	0		0	0	0	0	0	0
_3R_-beta-Leucine		0	0	0		0	0	0	0	0	0	0	0	0	0	0	0	0	0	0	0	0	0	0	0	0	0	0		0	0	0	0	0	0
_3Z_-Phycoerythrobilin		0	0.28010792	0.836501268		0.220061587	0.626609908	-0.523827575	-0.693790467	-0.290283944	0.178360049	-0.420612817	-0.659281647	-0.983107254	0.212691302	-0.023540897	-0.605547894	-0.609411459	0.302141346	-0.823722129	-0.944354486	-0.999325193	0.757038532	-0.757038532	0.999211952	-0.202910969	-0.691355043	0.144035801		0.99998165	0.858729615	-0.75056687	-0.997943909	-0.593926787	-0.984170452
_4S_-4,6-Dihydroxy-2,5-dioxohexanoate		0	0	0		0	0	0	0	0	0	0	0	0	0	0	0	0	0	0	0	0	0	0	0	0	0	0		0	0	0	0	0	0
_6_-Gingerol		0	0	0		0	0	0	0	0	0	0	0	0	0	0	0	0	0	0	0	0	0	0	0	0	0	0		0	0	0	0	0	0
_6S_-Hydroxyhyoscyamine		0	0	0		0	0	0	0	0	0	0	0	0	0	0	0	0	0	0	0	0	0	0	0	0	0	0		0	0	0	0	0	0
_E_-4-Oxobut-1-ene-1,2,4-tricarboxylate		0	0	0		0	0	0	0	0	0	0	0	0	0	0	0	0	0	0	0	0	0	0	0	0	0	0		0	0	0	0	0	0
_R,R_-Tartaric_acid		0	0	0		0	0	0	0	0	0	0	0	0	0	0	0	0	0	0	0	0	0	0	0	0	0	0		0	0	0	0	0	0
_R_-3-Hydroxy-3-methyl-2-oxopentanoate		0	0	0		0	0	0	0	0	0	0	0	0	0	0	0	0	0	0	0	0	0	0	0	0	0	0		0	0	0	0	0	0
_R_-3-Hydroxybutanoate		0	0	0		0	0	0	0	0	0	0	0	0	0	0	0	0	0	0	0	0	0	0	0	0	0	0		0	0	0	0	0	0
_R_-3-Hydroxybutanoyl-CoA		0	0	0		0	0	0	0	0	0	0	0	0	0	0	0	0	0	0	0	0	0	0	0	0	0	0		0	0	0	0	0	0
_R_-3-Hydroxydodecanoyl-_acp_		0	0	0		0	0	0	0	0	0	0	0	0	0	0	0	0	0	0	0	0	0	0	0	0	0	0		0	0	0	0	0	0
_R_-3-Hydroxyhexanoyl-_acp_		0	0	0		0	0	0	0	0	0	0	0	0	0	0	0	0	0	0	0	0	0	0	0	0	0	0		0	0	0	0	0	0
_R_-5-Diphosphomevalonate		0	0	0		0	0	0	0	0	0	0	0	0	0	0	0	0	0	0	0	0	0	0	0	0	0	0		0	0	0	0	0	0
_R_-5-Phosphomevalonate		0	0	0		0	0	0	0	0	0	0	0	0	0	0	0	0	0	0	0	0	0	0	0	0	0	0		0	0	0	0	0	0
_R_-Lactaldehyde		0	0	0		0	0	0	0	0	0	0	0	0	0	0	0	0	0	0	0	0	0	0	0	0	0	0		0	0	0	0	0	0
_R_-Malate		0	0	0		0	0	0	0	0	0	0	0	0	0	0	0	0	0	0	0	0	0	0	0	0	0	0		0	0	0	0	0	0
_R_-Reticuline		0	0	0		0	0	0	0	0	0	0	0	0	0	0	0	0	0	0	0	0	0	0	0	0	0	0		0	0	0	0	0	0
_S__+_-Allantoin		0	0	0		0	0	0	0	0	0	0	0	0	0	0	0	0	0	0	0	0	0	0	0	0	0	0		0	0	0	0	0	0
_S__+_-Allantoin		0	0	0		0	0	0	0	0	0	0	0	0	0	0	0	0	0	0	0	0	0	0	0	0	0	0		0	0	0	0	0	0
_S__+_-Allantoin		0	0	0		0	0	0	0	0	0	0	0	0	0	0	0	0	0	0	0	0	0	0	0	0	0	0		0	0	0	0	0	0
_S__+_-Allantoin		0	0	0		0	0	0	0	0	0	0	0	0	0	0	0	0	0	0	0	0	0	0	0	0	0	0		0	0	0	0	0	0
_S_-2,3,4,5-Tetrahydropyridine-2-carboxylate		0	0	0		0	0	0	0	0	0	0	0	0	0	0	0	0	0	0	0	0	0	0	0	0	0	0		0	0	0	0	0	0
_S_-3-Hydroxydodecanoyl-CoA		0	0	0		0	0	0	0	0	0	0	0	0	0	0	0	0	0	0	0	0	0	0	0	0	0	0		0	0	0	0	0	0
_S_-3-Hydroxyhexadecanoyl-CoA		0	0	0		0	0	0	0	0	0	0	0	0	0	0	0	0	0	0	0	0	0	0	0	0	0	0		0	0	0	0	0	0
_S_-3-Hydroxytetradecanoyl-CoA		0	0	0		0	0	0	0	0	0	0	0	0	0	0	0	0	0	0	0	0	0	0	0	0	0	0		0	0	0	0	0	0
_S_-5-Oxo-2,5-dihydrofuran-2-acetate		0	0	0		0	0	0	0	0	0	0	0	0	0	0	0	0	0	0	0	0	0	0	0	0	0	0		0	0	0	0	0	0
_S_-Corytuberine		0	0	0		0	0	0	0	0	0	0	0	0	0	0	0	0	0	0	0	0	0	0	0	0	0	0		0	0	0	0	0	0
_S_-Dihydroorotate		0	0	0		0	0	0	0	0	0	0	0	0	0	0	0	0	0	0	0	0	0	0	0	0	0	0		0	0	0	0	0	0
_S_-Hydroxydecanoyl-CoA		0	0	0		0	0	0	0	0	0	0	0	0	0	0	0	0	0	0	0	0	0	0	0	0	0	0		0	0	0	0	0	0
_S_-Hydroxyhexanoyl-CoA		0	0	0		0	0	0	0	0	0	0	0	0	0	0	0	0	0	0	0	0	0	0	0	0	0	0		0	0	0	0	0	0
_S_-Hydroxyoctanoyl-CoA		0	0	0		0	0	0	0	0	0	0	0	0	0	0	0	0	0	0	0	0	0	0	0	0	0	0		0	0	0	0	0	0
_S_-Reticuline		0	0	0		0	0	0	0	0	0	0	0	0	0	0	0	0	0	0	0	0	0	0	0	0	0	0		0	0	0	0	0	0
1,2-Dichloroethane		0	0	0		0	0	0	0	0	0	0	0	0	0	0	0	0	0	0	0	0	0	0	0	0	0	0		0	0	0	0	0	0
1,2-Dihydroxy-5-_methylthio_pent-1-en-3-one		0	-2.22045E-16	-8.88178E-16		-0.309325331	-0.695992686	0.442811805	0.757415006	0.377531833	-0.086605012	0.3349148	0.725987235	0.995820252	-0.302137679	-0.069007921	0.676544497	0.533482159	-0.388998363	0.76776066	0.970725343	0.99843986	-0.693375245	0.693375245	-0.991259984	0.111491658	0.755206246	-0.051909322		-0.995136667	-0.807663939	0.686244764	0.999594797	0.66577865	0.996342001
1,3,4,6-Tetrachloro-1,4-cyclohexadiene		0	0	0		0	0	0	0	0	0	0	0	0	0	0	0	0	0	0	0	0	0	0	0	0	0	0		0	0	0	0	0	0
1,6-Dihydroxy-cis-2,4-cyclohexadiene-1-carboxylic_acid		0	1.11022E-16	8.88178E-16		0.427826247	0.781710826	-0.32511121	-0.83434742	-0.492301924	-0.040877919	-0.212284208	-0.807600449	-0.999346993	0.420990744	0.195400458	-0.764756287	-0.421509463	0.50306972	-0.679980395	-0.993399268	-0.983216595	0.596039561	-0.596039561	0.966412723	0.015878346	-0.832481565	-0.075598097		0.974510687	0.726061275	-0.588102468	-0.987845538	-0.755318413	-0.999116313
1,7-Dimethyluric_acid		0	0	0		0	0	0	0	0	0	0	0	0	0	0	0	0	0	0	0	0	0	0	0	0	0	0		0	0	0	0	0	0
1-_2-Carboxyphenylamino_-1-deoxy-D-ribulose_5-phosphate		0	0	0		0	0	0	0	0	0	0	0	0	0	0	0	0	0	0	0	0	0	0	0	0	0	0		0	0	0	0	0	0
1-_3,4-Dihydroxyphenyl_-1-decene-3,5-dione		0	0	0		0	0	0	0	0	0	0	0	0	0	0	0	0	0	0	0	0	0	0	0	0	0	0		0	0	0	0	0	0
1-_3,4-Dihydroxyphenyl_-5-hydroxy-3-decanone		0	0	0		0	0	0	0	0	0	0	0	0	0	0	0	0	0	0	0	0	0	0	0	0	0	0		0	0	0	0	0	0
1-_5-Phospho-D-ribosyl_-5-amino-4-imidazolecarboxylate		0	0	0		0	0	0	0	0	0	0	0	0	0	0	0	0	0	0	0	0	0	0	0	0	0	0		0	0	0	0	0	0
1-_5'-Phosphoribosyl_-5-amino-4-_N-succinocarboxamide_-imidazole		0	0	0		0	0	0	0	0	0	0	0	0	0	0	0	0	0	0	0	0	0	0	0	0	0	0		0	0	0	0	0	0
100-1		0	0	-0.007174498		-0.528682247	-0.848087499	0.214488786	0.892071561	0.588896909	0.155220083	0.098789535	0.869916369	0.98860584	-0.52225938	-0.306607377	0.833616869	0.314707344	-0.598884887	0.591384743	1	0.955799099	-0.5	0.5	-0.93055434	-0.130466943	0.890540786	0.18947871		-0.942344515	-0.642392168	0.491446395	0.96349499	0.825507476	0.987700143
10-Oxogeranial		0	0	0		0	0	0	0	0	0	0	0	0	0	0	0	0	0	0	0	0	0	0	0	0	0	0		0	0	0	0	0	0
11-cis-Retinal		0	0	0		0	0	0	0	0	0	0	0	0	0	0	0	0	0	0	0	0	0	0	0	0	0	0		0	0	0	0	0	0
11-cis-Retinol		0	0	0		0	0	0	0	0	0	0	0	0	0	0	0	0	0	0	0	0	0	0	0	0	0	0		0	0	0	0	0	0
12_R_-HPETE		0	0	0		0	0	0	0	0	0	0	0	0	0	0	0	0	0	0	0	0	0	0	0	0	0	0		0	0	0	0	0	0
13_1_-Hydroxy-magnesium-protoporphyrin_IX_13-monomethyl_ester		0	0	0		0	0	0	0	0	0	0	0	0	0	0	0	0	0	0	0	0	0	0	0	0	0	0		0	0	0	0	0	0
13_1_-Oxo-magnesium-protoporphyrin_IX_13-monomethyl_ester		0	0	0		0	0	0	0	0	0	0	0	0	0	0	0	0	0	0	0	0	0	0	0	0	0	0		0	0	0	0	0	0
15,16-Dihydrobiliverdin		0	-0.28010792	-0.836501268		-0.220061587	-0.626609908	0.523827575	0.693790467	0.290283944	-0.178360049	0.420612817	0.659281647	0.983107254	-0.212691302	0.023540897	0.605547894	0.609411459	-0.302141346	0.823722129	0.944354486	0.999325193	-0.757038532	0.757038532	-0.999211952	0.202910969	0.691355043	-0.144035801		-0.99998165	-0.858729615	0.75056687	0.997943909	0.593926787	0.984170452
16alpha-Hydroxyestrone		0	0	0		0	0	0	0	0	0	0	0	0	0	0	0	0	0	0	0	0	0	0	0	0	0	0		0	0	0	0	0	0
17alpha-Hydroxypregnenolone		0	0	0		0	0	0	0	0	0	0	0	0	0	0	0	0	0	0	0	0	0	0	0	0	0	0		0	0	0	0	0	0
17alpha-Hydroxyprogesterone		0	0	0		0	0	0	0	0	0	0	0	0	0	0	0	0	0	0	0	0	0	0	0	0	0	0		0	0	0	0	0	0
1-Alkyl-sn-glycero-3-phosphate		0	0	0		0	0	0	0	0	0	0	0	0	0	0	0	0	0	0	0	0	0	0	0	0	0	0		0	0	0	0	0	0
1-Aminocyclopropane-1-carboxylate		0	0	0		0	0	0	0	0	0	0	0	0	0	0	0	0	0	0	0	0	0	0	0	0	0	0		0	0	0	0	0	0
1-Butanol		0	0	0		0	0	0	0	0	0	0	0	0	0	0	0	0	0	0	0	0	0	0	0	0	0	0		0	0	0	0	0	0
1-Chloro-2,2-bis_4'-chlorophenyl_ethane		0	0	0		0	0	0	0	0	0	0	0	0	0	0	0	0	0	0	0	0	0	0	0	0	0	0		0	0	0	0	0	0
1-Chloro-2,2-bis_4'-chlorophenyl_ethylene		0	0	0		0	0	0	0	0	0	0	0	0	0	0	0	0	0	0	0	0	0	0	0	0	0	0		0	0	0	0	0	0
1-Dehydro-_6_-gingerdione		0	0	0		0	0	0	0	0	0	0	0	0	0	0	0	0	0	0	0	0	0	0	0	0	0	0		0	0	0	0	0	0
1-Hydroxy-2-methyl-2-butenyl_4-diphosphate		0	-6.66134E-16	-1.33227E-15		-0.033442348	-0.469537219	0.674115963	0.546609554	0.105895603	-0.359515423	0.583108422	0.506770044	0.931421464	-0.025896545	0.21038826	0.445761829	0.747138931	-0.118231965	0.91534898	0.866025404	0.974756574	-0.866025404	0.866025404	-0.988960608	0.382738643	0.54377924	-0.326849039		-0.983416445	-0.939515979	0.861058976	0.968274318	0.432714853	0.933553381
1-Methoxyphenanthrene		0	0	0		0	0	0	0	0	0	0	0	0	0	0	0	0	0	0	0	0	0	0	0	0	0	0		0	0	0	0	0	0
1-Organyl-2-lyso-sn-glycero-3-phosphocholine		0	0	0		0	0	0	0	0	0	0	0	0	0	0	0	0	0	0	0	0	0	0	0	0	0	0		0	0	0	0	0	0
1-Phospho-alpha-D-galacturonate		0	0	0		0	0	0	0	0	0	0	0	0	0	0	0	0	0	0	0	0	0	0	0	0	0	0		0	0	0	0	0	0
1-Radyl-2-acyl-sn-glycero-3-phosphocholine		0	0	0		0	0	0	0	0	0	0	0	0	0	0	0	0	0	0	0	0	0	0	0	0	0	0		0	0	0	0	0	0
2,2',3-Trihydroxybiphenyl		0	0	0		0	0	0	0	0	0	0	0	0	0	0	0	0	0	0	0	0	0	0	0	0	0	0		0	0	0	0	0	0
2,2',3-Trihydroxydiphenylether		0	0	0		0	0	0	0	0	0	0	0	0	0	0	0	0	0	0	0	0	0	0	0	0	0	0		0	0	0	0	0	0
2,2-Bis_4-hydroxyphenyl_-1-propanol		0	0	0		0	0	0	0	0	0	0	0	0	0	0	0	0	0	0	0	0	0	0	0	0	0	0		0	0	0	0	0	0
2,3,5-Trichloro-cis,cis-muconate		0	0	0		0	0	0	0	0	0	0	0	0	0	0	0	0	0	0	0	0	0	0	0	0	0	0		0	0	0	0	0	0
2,3,6-Trichlorohydroquinone		0	0	0		0	0	0	0	0	0	0	0	0	0	0	0	0	0	0	0	0	0	0	0	0	0	0		0	0	0	0	0	0
2,3-Bisphospho-D-glycerate		0	0	0		0	0	0	0	0	0	0	0	0	0	0	0	0	0	0	0	0	0	0	0	0	0	0		0	0	0	0	0	0
2,3-Dihydroxy-2'-carboxybiphenyl		0	0	0		0	0	0	0	0	0	0	0	0	0	0	0	0	0	0	0	0	0	0	0	0	0	0		0	0	0	0	0	0
2,3-Dimethyl-5-phytylquinol		0	0	0		0	0	0	0	0	0	0	0	0	0	0	0	0	0	0	0	0	0	0	0	0	0	0		0	0	0	0	0	0
2,4,5-Trichloro-2,5-cyclohexadiene-1-ol		0	0	0		0	0	0	0	0	0	0	0	0	0	0	0	0	0	0	0	0	0	0	0	0	0	0		0	0	0	0	0	0
2,4,5-Trichlorophenol		0	0	0		0	0	0	0	0	0	0	0	0	0	0	0	0	0	0	0	0	0	0	0	0	0	0		0	0	0	0	0	0
2,4,5-Trichlorophenoxyacetic_acid		0	0	0		0	0	0	0	0	0	0	0	0	0	0	0	0	0	0	0	0	0	0	0	0	0	0		0	0	0	0	0	0
2,4-Dichlorobenzoate		0	0	0		0	0	0	0	0	0	0	0	0	0	0	0	0	0	0	0	0	0	0	0	0	0	0		0	0	0	0	0	0
2,4-Dichlorobenzoyl-CoA		0	0	0		0	0	0	0	0	0	0	0	0	0	0	0	0	0	0	0	0	0	0	0	0	0	0		0	0	0	0	0	0
2,5-Diamino-6-_5'-phosphoribosylamino_-4-pyrimidineone		0	0	0		0	0	0	0	0	0	0	0	0	0	0	0	0	0	0	0	0	0	0	0	0	0	0		0	0	0	0	0	0
2,5-Diamino-6-_5'-triphosphoryl-3',4'-trihydroxy-2'-oxopentyl_-		0	0	0		0	0	0	0	0	0	0	0	0	0	0	0	0	0	0	0	0	0	0	0	0	0	0		0	0	0	0	0	0
2,5-Diaminopyrimidine_nucleoside_triphosphate		0	0	0		0	0	0	0	0	0	0	0	0	0	0	0	0	0	0	0	0	0	0	0	0	0	0		0	0	0	0	0	0
2,5-Dichloro-2,5-cyclohexadiene-1,4-diol		0	0	0		0	0	0	0	0	0	0	0	0	0	0	0	0	0	0	0	0	0	0	0	0	0	0		0	0	0	0	0	0
2,5-Dichloro-4-oxohex-2-enedioate		0	0	0		0	0	0	0	0	0	0	0	0	0	0	0	0	0	0	0	0	0	0	0	0	0	0		0	0	0	0	0	0
2,5-Dichloro-cis,cis-muconate		0	0	0		0	0	0	0	0	0	0	0	0	0	0	0	0	0	0	0	0	0	0	0	0	0	0		0	0	0	0	0	0
2,5-Dichlorohydroquinone		0	0	0		0	0	0	0	0	0	0	0	0	0	0	0	0	0	0	0	0	0	0	0	0	0	0		0	0	0	0	0	0
2-_S-Glutathionyl_acetyl_chloride		0	0	0		0	0	0	0	0	0	0	0	0	0	0	0	0	0	0	0	0	0	0	0	0	0	0		0	0	0	0	0	0
20-HETE		0	0	0		0	0	0	0	0	0	0	0	0	0	0	0	0	0	0	0	0	0	0	0	0	0	0		0	0	0	0	0	0
2-Acetyl-1-alkyl-sn-glycero-3-phosphocholine		0	0	0		0	0	0	0	0	0	0	0	0	0	0	0	0	0	0	0	0	0	0	0	0	0	0		0	0	0	0	0	0
2-Acyl-1-alkyl-sn-glycero-3-phosphate		0	0	0		0	0	0	0	0	0	0	0	0	0	0	0	0	0	0	0	0	0	0	0	0	0	0		0	0	0	0	0	0
2-Amino-3-oxo-4-phosphonooxybutyrate		0	0	0		0	0	0	0	0	0	0	0	0	0	0	0	0	0	0	0	0	0	0	0	0	0	0		0	0	0	0	0	0
2'-Aminobiphenyl-2,3-diol		0	0	0		0	0	0	0	0	0	0	0	0	0	0	0	0	0	0	0	0	0	0	0	0	0	0		0	0	0	0	0	0
2-Carboxy-2,3-dihydro-5,6-dihydroxyindole		0	0	-0.007174498		-0.528682247	-0.848087499	0.214488786	0.892071561	0.588896909	0.155220083	0.098789535	0.869916369	0.98860584	-0.52225938	-0.306607377	0.833616869	0.314707344	-0.598884887	0.591384743	1	0.955799099	-0.5	0.5	-0.93055434	-0.130466943	0.890540786	0.18947871		-0.942344515	-0.642392168	0.491446395	0.96349499	0.825507476	0.987700143
2-Carboxy-2,5-dihydro-5-oxofuran-2-acetate		0	0	0		0	0	0	0	0	0	0	0	0	0	0	0	0	0	0	0	0	0	0	0	0	0	0		0	0	0	0	0	0
2-Chloro-3-oxoadipate		0	0	0		0	0	0	0	0	0	0	0	0	0	0	0	0	0	0	0	0	0	0	0	0	0	0		0	0	0	0	0	0
2-C-Methyl-D-erythritol_2,4-cyclodiphosphate		0	0	0		0	0	0	0	0	0	0	0	0	0	0	0	0	0	0	0	0	0	0	0	0	0	0		0	0	0	0	0	0
2-Dehydro-3-deoxy-D-glucarate		0	0	0		0	0	0	0	0	0	0	0	0	0	0	0	0	0	0	0	0	0	0	0	0	0	0		0	0	0	0	0	0
2-Dehydro-3-deoxy-D-xylonate		0	0	0		0	0	0	0	0	0	0	0	0	0	0	0	0	0	0	0	0	0	0	0	0	0	0		0	0	0	0	0	0
2-Dehydro-3-deoxy-L-arabinonate		0	0	0		0	0	0	0	0	0	0	0	0	0	0	0	0	0	0	0	0	0	0	0	0	0	0		0	0	0	0	0	0
2-Dehydro-3-deoxy-L-rhamnonate		0	0	0		0	0	0	0	0	0	0	0	0	0	0	0	0	0	0	0	0	0	0	0	0	0	0		0	0	0	0	0	0
2-Deoxy-D-ribose_5-phosphate		0	0	0		0	0	0	0	0	0	0	0	0	0	0	0	0	0	0	0	0	0	0	0	0	0	0		0	0	0	0	0	0
2-Fluorobenzoate		0	4.44089E-16	4.44089E-16		-0.470758401	-0.03482518	-0.953114312	-0.054683959	0.405480344	0.777919061	-0.911183878	-0.007835095	-0.624663459	-0.477405248	-0.671010534	0.061534734	-0.979375245	-0.394101116	-0.994046196	-0.5	-0.732528812	1	-1	0.782375681	-0.793389718	-0.051312487	0.755597851		0.760982732	0.984897242	-0.999951499	-0.713605324	0.076023365	-0.629261744
2-Fluorocyclohexadiene-cis,cis-1,2-diol-1-carboxylate		0	0	0		0	0	0	0	0	0	0	0	0	0	0	0	0	0	0	0	0	0	0	0	0	0	0		0	0	0	0	0	0
2-Hydroxy-1,4-benzoquinone		0	0	0		0	0	0	0	0	0	0	0	0	0	0	0	0	0	0	0	0	0	0	0	0	0	0		0	0	0	0	0	0
2-Hydroxy-2H-benzo_h_chromene-2-carboxylate		0	0	0		0	0	0	0	0	0	0	0	0	0	0	0	0	0	0	0	0	0	0	0	0	0	0		0	0	0	0	0	0
2-Hydroxy-3-keto-5-methylthiopentenyl-1-phosphate		0	0	0		0	0	0	0	0	0	0	0	0	0	0	0	0	0	0	0	0	0	0	0	0	0	0		0	0	0	0	0	0
2-Hydroxy-3-oxosuccinate		0	0	0		0	0	0	0	0	0	0	0	0	0	0	0	0	0	0	0	0	0	0	0	0	0	0		0	0	0	0	0	0
2-Hydroxy-5-carboxymethylmuconate_semialdehyde		0	0	0		0	0	0	0	0	0	0	0	0	0	0	0	0	0	0	0	0	0	0	0	0	0	0		0	0	0	0	0	0
2-Hydroxy-6-oxo-6-_2-carboxyphenyl_-hexa-2,4-dienoate		0	0	0		0	0	0	0	0	0	0	0	0	0	0	0	0	0	0	0	0	0	0	0	0	0	0		0	0	0	0	0	0
2-Hydroxy-6-oxo-6-_2-hydroxyphenoxy_-hexa-2,4-dienoate		0	0	0		0	0	0	0	0	0	0	0	0	0	0	0	0	0	0	0	0	0	0	0	0	0	0		0	0	0	0	0	0
2-Hydroxy-6-oxo-6-_2-hydroxyphenyl_-hexa-2,4-dienoate		0	0	0		0	0	0	0	0	0	0	0	0	0	0	0	0	0	0	0	0	0	0	0	0	0	0		0	0	0	0	0	0
2-Hydroxy-6-oxo-6-phenylhexa-2,4-dienoate		0	0	0		0	0	0	0	0	0	0	0	0	0	0	0	0	0	0	0	0	0	0	0	0	0	0		0	0	0	0	0	0
2-Hydroxy-cis-hex-2,4-dienoate		0	0	0		0	0	0	0	0	0	0	0	0	0	0	0	0	0	0	0	0	0	0	0	0	0	0		0	0	0	0	0	0
2-Hydroxyglutarate		0	0	0		0	0	0	0	0	0	0	0	0	0	0	0	0	0	0	0	0	0	0	0	0	0	0		0	0	0	0	0	0
2-Hydroxyglutaryl-CoA		0	0	0		0	0	0	0	0	0	0	0	0	0	0	0	0	0	0	0	0	0	0	0	0	0	0		0	0	0	0	0	0
2-Isopropylmaleate		0	0	0		0	0	0	0	0	0	0	0	0	0	0	0	0	0	0	0	0	0	0	0	0	0	0		0	0	0	0	0	0
2-Methylbenzyl_alcohol		0	0	0		0	0	0	0	0	0	0	0	0	0	0	0	0	0	0	0	0	0	0	0	0	0	0		0	0	0	0	0	0
2-Octaprenyl-6-hydroxyphenol		0	0	0		0	0	0	0	0	0	0	0	0	0	0	0	0	0	0	0	0	0	0	0	0	0	0		0	0	0	0	0	0
2-Oxo-3-hydroxy-4-phosphobutanoate		0	0	0		0	0	0	0	0	0	0	0	0	0	0	0	0	0	0	0	0	0	0	0	0	0	0		0	0	0	0	0	0
2-Oxo-5-methyl-cis-muconate		0	0	0		0	0	0	0	0	0	0	0	0	0	0	0	0	0	0	0	0	0	0	0	0	0	0		0	0	0	0	0	0
2-Oxoacid_oxime		0	0	0		0	0	0	0	0	0	0	0	0	0	0	0	0	0	0	0	0	0	0	0	0	0	0		0	0	0	0	0	0
2-Polyprenyl-6-hydroxyphenol		0	0	0		0	0	0	0	0	0	0	0	0	0	0	0	0	0	0	0	0	0	0	0	0	0	0		0	0	0	0	0	0
2-Polyprenylphenol		0	0	0		0	0	0	0	0	0	0	0	0	0	0	0	0	0	0	0	0	0	0	0	0	0	0		0	0	0	0	0	0
2-Succinylbenzoate		0	0	0		0	0	0	0	0	0	0	0	0	0	0	0	0	0	0	0	0	0	0	0	0	0	0		0	0	0	0	0	0
3,4,3',4'-Tetrahydrospirilloxanthin		0	0	0		0	0	0	0	0	0	0	0	0	0	0	0	0	0	0	0	0	0	0	0	0	0	0		0	0	0	0	0	0
3,4,6-Trichlorocatechol		0	0	0		0	0	0	0	0	0	0	0	0	0	0	0	0	0	0	0	0	0	0	0	0	0	0		0	0	0	0	0	0
3,4-Dihydroanhydrorhodovibrin		0	0	0		0	0	0	0	0	0	0	0	0	0	0	0	0	0	0	0	0	0	0	0	0	0	0		0	0	0	0	0	0
3',4'-Dihydrorhodovibrin		0	0	0		0	0	0	0	0	0	0	0	0	0	0	0	0	0	0	0	0	0	0	0	0	0	0		0	0	0	0	0	0
3,4-Dihydroxyphenylethyleneglycol		0	0	0		0	0	0	0	0	0	0	0	0	0	0	0	0	0	0	0	0	0	0	0	0	0	0		0	0	0	0	0	0
3,6-Dichlorocatechol		0	0	0		0	0	0	0	0	0	0	0	0	0	0	0	0	0	0	0	0	0	0	0	0	0	0		0	0	0	0	0	0
3alpha,7alpha,12alpha,24-Tetrahydroxy-5beta-cholestanoyl-CoA		0	0	0		0	0	0	0	0	0	0	0	0	0	0	0	0	0	0	0	0	0	0	0	0	0	0		0	0	0	0	0	0
3alpha,7alpha,12alpha-Trihydroxy-5beta-24-oxocholestanoyl-CoA		0	0	0		0	0	0	0	0	0	0	0	0	0	0	0	0	0	0	0	0	0	0	0	0	0	0		0	0	0	0	0	0
3alpha,7alpha,12alpha-Trihydroxy-5beta-cholanate		0	0	0		0	0	0	0	0	0	0	0	0	0	0	0	0	0	0	0	0	0	0	0	0	0	0		0	0	0	0	0	0
3alpha,7alpha,24-Trihydroxy-5beta-cholestanoyl-CoA		0	0	0		0	0	0	0	0	0	0	0	0	0	0	0	0	0	0	0	0	0	0	0	0	0	0		0	0	0	0	0	0
3alpha,7alpha-Dihydroxy-5beta-24-oxocholestanoyl-CoA		0	0	0		0	0	0	0	0	0	0	0	0	0	0	0	0	0	0	0	0	0	0	0	0	0	0		0	0	0	0	0	0
3-Amino-2-oxopropyl_phosphate		0	0	0		0	0	0	0	0	0	0	0	0	0	0	0	0	0	0	0	0	0	0	0	0	0	0		0	0	0	0	0	0
3-Aminoisobutyric_acid		0	0	0		0	0	0	0	0	0	0	0	0	0	0	0	0	0	0	0	0	0	0	0	0	0	0		0	0	0	0	0	0
3-beta-D-Galactosyl-sn-glycerol		0	0	0		0	0	0	0	0	0	0	0	0	0	0	0	0	0	0	0	0	0	0	0	0	0	0		0	0	0	0	0	0
3beta-Hydroxyandrost-5-en-17-one		0	0	0		0	0	0	0	0	0	0	0	0	0	0	0	0	0	0	0	0	0	0	0	0	0	0		0	0	0	0	0	0
3-Carboxy-1-hydroxypropyl-ThPP		0	0	0		0	0	0	0	0	0	0	0	0	0	0	0	0	0	0	0	0	0	0	0	0	0	0		0	0	0	0	0	0
3-Dehydro-6-deoxoteasterone		0	0	0		0	0	0	0	0	0	0	0	0	0	0	0	0	0	0	0	0	0	0	0	0	0	0		0	0	0	0	0	0
3-Dehydroshikimate		0	0	0		0	0	0	0	0	0	0	0	0	0	0	0	0	0	0	0	0	0	0	0	0	0	0		0	0	0	0	0	0
3-Dehydroteasterone		0	-4.44089E-16	-8.88178E-16		-0.033442348	-0.469537219	0.674115963	0.546609554	0.105895603	-0.359515423	0.583108422	0.506770044	0.931421464	-0.025896545	0.21038826	0.445761829	0.747138931	-0.118231965	0.91534898	0.866025404	0.974756574	-0.866025404	0.866025404	-0.988960608	0.382738643	0.54377924	-0.326849039		-0.983416445	-0.939515979	0.861058976	0.968274318	0.432714853	0.933553381
3-Ethylcatechol		0	0	0		0	0	0	0	0	0	0	0	0	0	0	0	0	0	0	0	0	0	0	0	0	0	0		0	0	0	0	0	0
3-Fluorobenzoate		0	0	0		0	0	0	0	0	0	0	0	0	0	0	0	0	0	0	0	0	0	0	0	0	0	0		0	0	0	0	0	0
3-Fluorocyclohexadiene-cis,cis-1,2-diol-1-carboxylate		0	-0.004249473	0.304854582		0.538819412	0.854378167	-0.202764953	-0.897424505	-0.598542919	-0.167051052	-0.086853665	-0.875766046	-0.986730373	0.532444559	0.317995397	-0.840178136	-0.303306417	0.608441796	-0.581675729	-0.999928148	-0.952205878	0.489582672	-0.489582672	0.926098242	0.142342519	-0.895929913	-0.201235352		0.938265288	0.633159146	-0.480971154	-0.960216416	-0.83221375	-0.985754824
3-Hydroxy-3-methyl-2-oxobutanoic_acid		0	0	0		0	0	0	0	0	0	0	0	0	0	0	0	0	0	0	0	0	0	0	0	0	0	0		0	0	0	0	0	0
3-Hydroxyindolin-2-one		0	0	0		0	0	0	0	0	0	0	0	0	0	0	0	0	0	0	0	0	0	0	0	0	0	0		0	0	0	0	0	0
3-Hydroxyisovaleryl-CoA		0	0	0		0	0	0	0	0	0	0	0	0	0	0	0	0	0	0	0	0	0	0	0	0	0	0		0	0	0	0	0	0
3-Hydroxypropanoate		0	0	0		0	0	0	0	0	0	0	0	0	0	0	0	0	0	0	0	0	0	0	0	0	0	0		0	0	0	0	0	0
3-Hydroxypropionyl-CoA		0	0	0		0	0	0	0	0	0	0	0	0	0	0	0	0	0	0	0	0	0	0	0	0	0	0		0	0	0	0	0	0
3-Keto-4-methylzymosterol		0	0	0		0	0	0	0	0	0	0	0	0	0	0	0	0	0	0	0	0	0	0	0	0	0	0		0	0	0	0	0	0
3-Methoxy-4-hydroxyphenylacetaldehyde		0	0	0		0	0	0	0	0	0	0	0	0	0	0	0	0	0	0	0	0	0	0	0	0	0	0		0	0	0	0	0	0
3-Methoxy-4-hydroxyphenylglycolaldehyde		0	0	0		0	0	0	0	0	0	0	0	0	0	0	0	0	0	0	0	0	0	0	0	0	0	0		0	0	0	0	0	0
3-Methoxyanthranilate		0	0	0		0	0	0	0	0	0	0	0	0	0	0	0	0	0	0	0	0	0	0	0	0	0	0		0	0	0	0	0	0
3-Methoxytyramine		0	0	0		0	0	0	0	0	0	0	0	0	0	0	0	0	0	0	0	0	0	0	0	0	0	0		0	0	0	0	0	0
3-Methylbenzyl_alcohol		0	0	0		0	0	0	0	0	0	0	0	0	0	0	0	0	0	0	0	0	0	0	0	0	0	0		0	0	0	0	0	0
3'-N-Debenzoyl-2'-deoxytaxol		0	0	0		0	0	0	0	0	0	0	0	0	0	0	0	0	0	0	0	0	0	0	0	0	0	0		0	0	0	0	0	0
3-O-Mycarosylerythronolide_B		0	0	0		0	0	0	0	0	0	0	0	0	0	0	0	0	0	0	0	0	0	0	0	0	0	0		0	0	0	0	0	0
3-Oxopropionyl-CoA		0	0	0		0	0	0	0	0	0	0	0	0	0	0	0	0	0	0	0	0	0	0	0	0	0	0		0	0	0	0	0	0
3-Phosphonooxypyruvate		0	0	0		0	0	0	0	0	0	0	0	0	0	0	0	0	0	0	0	0	0	0	0	0	0	0		0	0	0	0	0	0
3-Polyprenyl-4-hydroxy-5-methoxybenzoate		0	0	0		0	0	0	0	0	0	0	0	0	0	0	0	0	0	0	0	0	0	0	0	0	0	0		0	0	0	0	0	0
3-Sulfinylpyruvate		0	0	0		0	0	0	0	0	0	0	0	0	0	0	0	0	0	0	0	0	0	0	0	0	0	0		0	0	0	0	0	0
3-Sulfolactate		0	0	0		0	0	0	0	0	0	0	0	0	0	0	0	0	0	0	0	0	0	0	0	0	0	0		0	0	0	0	0	0
3-Sulfopyruvate		0	0	0		0	0	0	0	0	0	0	0	0	0	0	0	0	0	0	0	0	0	0	0	0	0	0		0	0	0	0	0	0
3-Vinylcatechol		0	0	0		0	0	0	0	0	0	0	0	0	0	0	0	0	0	0	0	0	0	0	0	0	0	0		0	0	0	0	0	0
4,4'-Diaponeurosporenic_acid		0	0	-0.007174498		-0.528682247	-0.848087499	0.214488786	0.892071561	0.588896909	0.155220083	0.098789535	0.869916369	0.98860584	-0.52225938	-0.306607377	0.833616869	0.314707344	-0.598884887	0.591384743	1	0.955799099	-0.5	0.5	-0.93055434	-0.130466943	0.890540786	0.18947871		-0.942344515	-0.642392168	0.491446395	0.96349499	0.825507476	0.987700143
4,4'-Dihydroxy-alpha-methylstilbene		0	0	0		0	0	0	0	0	0	0	0	0	0	0	0	0	0	0	0	0	0	0	0	0	0	0		0	0	0	0	0	0
4,5-Dihydroxyphthalate		0	0	0		0	0	0	0	0	0	0	0	0	0	0	0	0	0	0	0	0	0	0	0	0	0	0		0	0	0	0	0	0
4-_3-Hydroxy-2-naphthyl_-2-oxobut-3-enoic_acid		0	0	0		0	0	0	0	0	0	0	0	0	0	0	0	0	0	0	0	0	0	0	0	0	0	0		0	0	0	0	0	0
4-Acetamidobutanoate		0	0	0		0	0	0	0	0	0	0	0	0	0	0	0	0	0	0	0	0	0	0	0	0	0	0		0	0	0	0	0	0
4alpha-Methylzymosterol-4-carboxylate		0	0	0		0	0	0	0	0	0	0	0	0	0	0	0	0	0	0	0	0	0	0	0	0	0	0		0	0	0	0	0	0
4-Amino-2-methyl-5-phosphomethylpyrimidine		0	0	0		0	0	0	0	0	0	0	0	0	0	0	0	0	0	0	0	0	0	0	0	0	0	0		0	0	0	0	0	0
4-Coumaryl_alcohol		0	0	0		0	0	0	0	0	0	0	0	0	0	0	0	0	0	0	0	0	0	0	0	0	0	0		0	0	0	0	0	0
4-Cresol		0	0	0		0	0	0	0	0	0	0	0	0	0	0	0	0	0	0	0	0	0	0	0	0	0	0		0	0	0	0	0	0
4-Fluorobenzoate		0	0	0		0	0	0	0	0	0	0	0	0	0	0	0	0	0	0	0	0	0	0	0	0	0	0		0	0	0	0	0	0
4-Fluorocatechol		0	0	0		0	0	0	0	0	0	0	0	0	0	0	0	0	0	0	0	0	0	0	0	0	0	0		0	0	0	0	0	0
4-Fluorocyclohexadiene-cis,cis-1,2-diol-1-carboxylate		0	0	0		0	0	0	0	0	0	0	0	0	0	0	0	0	0	0	0	0	0	0	0	0	0	0		0	0	0	0	0	0
4-Fluoromuconolactone		0	0	0		0	0	0	0	0	0	0	0	0	0	0	0	0	0	0	0	0	0	0	0	0	0	0		0	0	0	0	0	0
4-Hydroxy-2-oxoglutarate		0	0	0		0	0	0	0	0	0	0	0	0	0	0	0	0	0	0	0	0	0	0	0	0	0	0		0	0	0	0	0	0
4-Hydroxybenzoyl-CoA		0	0	0		0	0	0	0	0	0	0	0	0	0	0	0	0	0	0	0	0	0	0	0	0	0	0		0	0	0	0	0	0
4-Hydroxybutanoic_acid		0	0	0		0	0	0	0	0	0	0	0	0	0	0	0	0	0	0	0	0	0	0	0	0	0	0		0	0	0	0	0	0
4-Hydroxyphenyl_acetate		0	0	0		0	0	0	0	0	0	0	0	0	0	0	0	0	0	0	0	0	0	0	0	0	0	0		0	0	0	0	0	0
4-Hydroxyphenylethanol		0	0	-0.007174498		-0.528682247	-0.848087499	0.214488786	0.892071561	0.588896909	0.155220083	0.098789535	0.869916369	0.98860584	-0.52225938	-0.306607377	0.833616869	0.314707344	-0.598884887	0.591384743	1	0.955799099	-0.5	0.5	-0.93055434	-0.130466943	0.890540786	0.18947871		-0.942344515	-0.642392168	0.491446395	0.96349499	0.825507476	0.987700143
4-Methylbenzyl_alcohol		0	0	0		0	0	0	0	0	0	0	0	0	0	0	0	0	0	0	0	0	0	0	0	0	0	0		0	0	0	0	0	0
4'-O-Methylnorbelladine		0	0	0		0	0	0	0	0	0	0	0	0	0	0	0	0	0	0	0	0	0	0	0	0	0	0		0	0	0	0	0	0
4-Phospho-D-erythronate		0	0	0		0	0	0	0	0	0	0	0	0	0	0	0	0	0	0	0	0	0	0	0	0	0	0		0	0	0	0	0	0
5,10-Methenyltetrahydromethanopterin		0	0	0		0	0	0	0	0	0	0	0	0	0	0	0	0	0	0	0	0	0	0	0	0	0	0		0	0	0	0	0	0
5,10-Methylenetetrahydromethanopterin		0	0	0		0	0	0	0	0	0	0	0	0	0	0	0	0	0	0	0	0	0	0	0	0	0	0		0	0	0	0	0	0
5,6-Dihydrothymine		0	0	0		0	0	0	0	0	0	0	0	0	0	0	0	0	0	0	0	0	0	0	0	0	0	0		0	0	0	0	0	0
5-Acetamidopentanoate		0	0	0		0	0	0	0	0	0	0	0	0	0	0	0	0	0	0	0	0	0	0	0	0	0	0		0	0	0	0	0	0
5-Amino-4-imidazolecarboxyamide		0	0	0		0	0	0	0	0	0	0	0	0	0	0	0	0	0	0	0	0	0	0	0	0	0	0		0	0	0	0	0	0
5-Chloro-1,2,4-trihydroxybenzene		0	0	0		0	0	0	0	0	0	0	0	0	0	0	0	0	0	0	0	0	0	0	0	0	0	0		0	0	0	0	0	0
5-Chloro-2-hydroxymuconic_semialdehyde		0	0	0		0	0	0	0	0	0	0	0	0	0	0	0	0	0	0	0	0	0	0	0	0	0	0		0	0	0	0	0	0
5-Dehydro-4-deoxy-D-glucarate		0	0	0		0	0	0	0	0	0	0	0	0	0	0	0	0	0	0	0	0	0	0	0	0	0	0		0	0	0	0	0	0
5-Dehydro-4-deoxy-D-glucuronate		0	0	0		0	0	0	0	0	0	0	0	0	0	0	0	0	0	0	0	0	0	0	0	0	0	0		0	0	0	0	0	0
5-Fluorocyclohexadiene-cis,cis-1,2-diol-1-carboxylate		0	0	0		0	0	0	0	0	0	0	0	0	0	0	0	0	0	0	0	0	0	0	0	0	0	0		0	0	0	0	0	0
5-Formiminotetrahydrofolate		0	0	0		0	0	0	0	0	0	0	0	0	0	0	0	0	0	0	0	0	0	0	0	0	0	0		0	0	0	0	0	0
5-Formyl-5,6,7,8-tetrahydromethanopterin		0	0	0		0	0	0	0	0	0	0	0	0	0	0	0	0	0	0	0	0	0	0	0	0	0	0		0	0	0	0	0	0
5-Hydroxy-2,4-dioxopentanoate		0	0	0		0	0	0	0	0	0	0	0	0	0	0	0	0	0	0	0	0	0	0	0	0	0	0		0	0	0	0	0	0
5-Hydroxyconiferaldehyde		0	0	0		0	0	0	0	0	0	0	0	0	0	0	0	0	0	0	0	0	0	0	0	0	0	0		0	0	0	0	0	0
5-Hydroxyisourate		0	0	0		0	0	0	0	0	0	0	0	0	0	0	0	0	0	0	0	0	0	0	0	0	0	0		0	0	0	0	0	0
5-Methoxyindoleacetate		0	0	0		0	0	0	0	0	0	0	0	0	0	0	0	0	0	0	0	0	0	0	0	0	0	0		0	0	0	0	0	0
5-Methoxytryptamine		0	0	0		0	0	0	0	0	0	0	0	0	0	0	0	0	0	0	0	0	0	0	0	0	0	0		0	0	0	0	0	0
5-Methylcytosine		0	0	0		0	0	0	0	0	0	0	0	0	0	0	0	0	0	0	0	0	0	0	0	0	0	0		0	0	0	0	0	0
5-Oxopentanoate		0	0	0		0	0	0	0	0	0	0	0	0	0	0	0	0	0	0	0	0	0	0	0	0	0	0		0	0	0	0	0	0
6,7-Dimethyl-8-_1-D-ribityl_lumazine		0	8.88178E-16	0		-0.999440648	-0.88291268	-0.738625527	0.837387602	0.994377253	0.933139143	-0.812394343	0.862081274	0.36394238	-0.999664628	-0.977617911	0.895151603	-0.6646679	-0.992986003	-0.402661453	0.5	0.223270287	0.5	-0.5	-0.148178659	-0.923856662	0.839228299	0.945076561		-0.181361784	0.342505074	-0.508505104	0.249889666	0.90153084	0.358438399
6-Acetamido-2-oxohexanoate		0	0	0		0	0	0	0	0	0	0	0	0	0	0	0	0	0	0	0	0	0	0	0	0	0	0		0	0	0	0	0	0
6alpha-Hydroxy-castasterone		0	0	0		0	0	0	0	0	0	0	0	0	0	0	0	0	0	0	0	0	0	0	0	0	0	0		0	0	0	0	0	0
6-Aminohexanoate		0	0	0		0	0	0	0	0	0	0	0	0	0	0	0	0	0	0	0	0	0	0	0	0	0	0		0	0	0	0	0	0
6-Deoxocastasterone		0	0	0		0	0	0	0	0	0	0	0	0	0	0	0	0	0	0	0	0	0	0	0	0	0	0		0	0	0	0	0	0
6-Deoxoteasterone		0	0	0		0	0	0	0	0	0	0	0	0	0	0	0	0	0	0	0	0	0	0	0	0	0	0		0	0	0	0	0	0
6-Deoxotyphasterol		0	0	0		0	0	0	0	0	0	0	0	0	0	0	0	0	0	0	0	0	0	0	0	0	0	0		0	0	0	0	0	0
6-Deoxy-L-galactose		0	0	0		0	0	0	0	0	0	0	0	0	0	0	0	0	0	0	0	0	0	0	0	0	0	0		0	0	0	0	0	0
6-Fluorocyclohexadiene-cis,cis-1,2-diol-1-carboxylate		0	-0.004249473	0.304854582		0.538819412	0.854378167	-0.202764953	-0.897424505	-0.598542919	-0.167051052	-0.086853665	-0.875766046	-0.986730373	0.532444559	0.317995397	-0.840178136	-0.303306417	0.608441796	-0.581675729	-0.999928148	-0.952205878	0.489582672	-0.489582672	0.926098242	0.142342519	-0.895929913	-0.201235352		0.938265288	0.633159146	-0.480971154	-0.960216416	-0.83221375	-0.985754824
6-Lactoyl-5,6,7,8-tetrahydropterin		0	0	0		0	0	0	0	0	0	0	0	0	0	0	0	0	0	0	0	0	0	0	0	0	0	0		0	0	0	0	0	0
6-Mercaptopurine_ribonucleoside_5'-diphosphate		0	0	0		0	0	0	0	0	0	0	0	0	0	0	0	0	0	0	0	0	0	0	0	0	0	0		0	0	0	0	0	0
6-Oxocampestanol		0	0	0		0	0	0	0	0	0	0	0	0	0	0	0	0	0	0	0	0	0	0	0	0	0	0		0	0	0	0	0	0
8-__1R,2R_-3-Oxo-2-{_Z_-pent-2-enyl}cyclopentyl_octanoate		0	0	0		0	0	0	0	0	0	0	0	0	0	0	0	0	0	0	0	0	0	0	0	0	0	0		0	0	0	0	0	0
8_S_-HPETE		0	0	0		0	0	0	0	0	0	0	0	0	0	0	0	0	0	0	0	0	0	0	0	0	0	0		0	0	0	0	0	0
8-Methoxykynurenate		0	0	0		0	0	0	0	0	0	0	0	0	0	0	0	0	0	0	0	0	0	0	0	0	0	0		0	0	0	0	0	0
9-cis-Retinal		0	0	0		0	0	0	0	0	0	0	0	0	0	0	0	0	0	0	0	0	0	0	0	0	0	0		0	0	0	0	0	0
9-cis-Retinol		0	0	0		0	0	0	0	0	0	0	0	0	0	0	0	0	0	0	0	0	0	0	0	0	0	0		0	0	0	0	0	0
Acetyl-_acyl-carrier_protein_		0	0	0		0	0	0	0	0	0	0	0	0	0	0	0	0	0	0	0	0	0	0	0	0	0	0		0	0	0	0	0	0
Acetyl_adenylate		0	0	0		0	0	0	0	0	0	0	0	0	0	0	0	0	0	0	0	0	0	0	0	0	0	0		0	0	0	0	0	0
Acetylcholine		0	0	0		0	0	0	0	0	0	0	0	0	0	0	0	0	0	0	0	0	0	0	0	0	0	0		0	0	0	0	0	0
Acyl-_acyl-carrier_protein_		0	0	0		0	0	0	0	0	0	0	0	0	0	0	0	0	0	0	0	0	0	0	0	0	0	0		0	0	0	0	0	0
Acylglycerone_phosphate		0	0	0		0	0	0	0	0	0	0	0	0	0	0	0	0	0	0	0	0	0	0	0	0	0	0		0	0	0	0	0	0
Adenosine-GDP-cobinamide		0	0	0		0	0	0	0	0	0	0	0	0	0	0	0	0	0	0	0	0	0	0	0	0	0	0		0	0	0	0	0	0
Adenosyl_cobinamide_phosphate		0	0	0		0	0	0	0	0	0	0	0	0	0	0	0	0	0	0	0	0	0	0	0	0	0	0		0	0	0	0	0	0
Adenosyl_cobyrinate_a,c_diamide		0	0	0		0	0	0	0	0	0	0	0	0	0	0	0	0	0	0	0	0	0	0	0	0	0	0		0	0	0	0	0	0
Adipate		0	0	0		0	0	0	0	0	0	0	0	0	0	0	0	0	0	0	0	0	0	0	0	0	0	0		0	0	0	0	0	0
ADP-L-glycero-D-manno-heptose		0	0	0		0	0	0	0	0	0	0	0	0	0	0	0	0	0	0	0	0	0	0	0	0	0	0		0	0	0	0	0	0
Aldoxime		0	0	0		0	0	0	0	0	0	0	0	0	0	0	0	0	0	0	0	0	0	0	0	0	0	0		0	0	0	0	0	0
Allantoate		0	0	0		0	0	0	0	0	0	0	0	0	0	0	0	0	0	0	0	0	0	0	0	0	0	0		0	0	0	0	0	0
all-trans-Octaprenyl_diphosphate		0	0	0		0	0	0	0	0	0	0	0	0	0	0	0	0	0	0	0	0	0	0	0	0	0	0		0	0	0	0	0	0
alpha-Carotene		0	0	0		0	0	0	0	0	0	0	0	0	0	0	0	0	0	0	0	0	0	0	0	0	0	0		0	0	0	0	0	0
alpha-D-Galactosyl-_1->3_-1D-myo-inositol		0	0	0		0	0	0	0	0	0	0	0	0	0	0	0	0	0	0	0	0	0	0	0	0	0	0		0	0	0	0	0	0
Anhydrorhodovibrin		0	0	0		0	0	0	0	0	0	0	0	0	0	0	0	0	0	0	0	0	0	0	0	0	0	0		0	0	0	0	0	0
beta-2,3,4,5,6-Pentachlorocyclohexanol		0	0	0		0	0	0	0	0	0	0	0	0	0	0	0	0	0	0	0	0	0	0	0	0	0	0		0	0	0	0	0	0
beta-Alanyl-CoA		0	0	0		0	0	0	0	0	0	0	0	0	0	0	0	0	0	0	0	0	0	0	0	0	0	0		0	0	0	0	0	0
beta-Caryophyllene		0	0	0		0	0	0	0	0	0	0	0	0	0	0	0	0	0	0	0	0	0	0	0	0	0	0		0	0	0	0	0	0
beta-Ketoisocaproate		0	0	0		0	0	0	0	0	0	0	0	0	0	0	0	0	0	0	0	0	0	0	0	0	0	0		0	0	0	0	0	0
Betanidin		0	0	-0.007174498		-0.528682247	-0.848087499	0.214488786	0.892071561	0.588896909	0.155220083	0.098789535	0.869916369	0.98860584	-0.52225938	-0.306607377	0.833616869	0.314707344	-0.598884887	0.591384743	1	0.955799099	-0.5	0.5	-0.93055434	-0.130466943	0.890540786	0.18947871		-0.942344515	-0.642392168	0.491446395	0.96349499	0.825507476	0.987700143
Biotin		0	0	0		0	0	0	0	0	0	0	0	0	0	0	0	0	0	0	0	0	0	0	0	0	0	0		0	0	0	0	0	0
Biotinyl-5'-AMP		0	0	0		0	0	0	0	0	0	0	0	0	0	0	0	0	0	0	0	0	0	0	0	0	0	0		0	0	0	0	0	0
Biphenyl		0	0	0		0	0	0	0	0	0	0	0	0	0	0	0	0	0	0	0	0	0	0	0	0	0	0		0	0	0	0	0	0
Biphenyl-2,3-diol		0	0	0		0	0	0	0	0	0	0	0	0	0	0	0	0	0	0	0	0	0	0	0	0	0	0		0	0	0	0	0	0
Bisphenol_A		0	1.77636E-15	1.77636E-15		-0.470758401	-0.03482518	-0.953114312	-0.054683959	0.405480344	0.777919061	-0.911183878	-0.007835095	-0.624663459	-0.477405248	-0.671010534	0.061534734	-0.979375245	-0.394101116	-0.994046196	-0.5	-0.732528812	1	-1	0.782375681	-0.793389718	-0.051312487	0.755597851		0.760982732	0.984897242	-0.999951499	-0.713605324	0.076023365	-0.629261744
Brassinolide		0	0	0		0	0	0	0	0	0	0	0	0	0	0	0	0	0	0	0	0	0	0	0	0	0	0		0	0	0	0	0	0
But-2-enoyl-_acyl-carrier_protein_		0	0	0		0	0	0	0	0	0	0	0	0	0	0	0	0	0	0	0	0	0	0	0	0	0	0		0	0	0	0	0	0
Butanoylphosphate		0	0	0		0	0	0	0	0	0	0	0	0	0	0	0	0	0	0	0	0	0	0	0	0	0	0		0	0	0	0	0	0
Campestanol		0	0	0		0	0	0	0	0	0	0	0	0	0	0	0	0	0	0	0	0	0	0	0	0	0	0		0	0	0	0	0	0
Carbazole		0	0	0		0	0	0	0	0	0	0	0	0	0	0	0	0	0	0	0	0	0	0	0	0	0	0		0	0	0	0	0	0
Carbonic_acid		0	0	0		0	0	0	0	0	0	0	0	0	0	0	0	0	0	0	0	0	0	0	0	0	0	0		0	0	0	0	0	0
Carboxyphosphonopyruvate		0	0	0		0	0	0	0	0	0	0	0	0	0	0	0	0	0	0	0	0	0	0	0	0	0	0		0	0	0	0	0	0
Castasterone		0	0	0		0	0	0	0	0	0	0	0	0	0	0	0	0	0	0	0	0	0	0	0	0	0	0		0	0	0	0	0	0
CDP-choline		0	0	0		0	0	0	0	0	0	0	0	0	0	0	0	0	0	0	0	0	0	0	0	0	0	0		0	0	0	0	0	0
Chlorophyll_a		0	-4.44089E-16	-8.88178E-16		-0.033442348	-0.469537219	0.674115963	0.546609554	0.105895603	-0.359515423	0.583108422	0.506770044	0.931421464	-0.025896545	0.21038826	0.445761829	0.747138931	-0.118231965	0.91534898	0.866025404	0.974756574	-0.866025404	0.866025404	-0.988960608	0.382738643	0.54377924	-0.326849039		-0.983416445	-0.939515979	0.861058976	0.968274318	0.432714853	0.933553381
Cinnamaldehyde		0	0	0		0	0	0	0	0	0	0	0	0	0	0	0	0	0	0	0	0	0	0	0	0	0	0		0	0	0	0	0	0
cis,cis-3,6-Dodecadienoyl-CoA		0	0	0		0	0	0	0	0	0	0	0	0	0	0	0	0	0	0	0	0	0	0	0	0	0	0		0	0	0	0	0	0
cis-1,3-Dichloropropene		0	0	0		0	0	0	0	0	0	0	0	0	0	0	0	0	0	0	0	0	0	0	0	0	0	0		0	0	0	0	0	0
cis-2,3-Dihydro-2,3-dihydroxybiphenyl		0	0	0		0	0	0	0	0	0	0	0	0	0	0	0	0	0	0	0	0	0	0	0	0	0	0		0	0	0	0	0	0
cis-3,4-Leucopelargonidin		0	0	0		0	0	0	0	0	0	0	0	0	0	0	0	0	0	0	0	0	0	0	0	0	0	0		0	0	0	0	0	0
cis-3-Chloroacrylic_acid		0	0	0		0	0	0	0	0	0	0	0	0	0	0	0	0	0	0	0	0	0	0	0	0	0	0		0	0	0	0	0	0
cis-4,5-Dihydroxycyclohexa-1_6_,2-diene-1,2-dicarboxylate		0	0	0		0	0	0	0	0	0	0	0	0	0	0	0	0	0	0	0	0	0	0	0	0	0	0		0	0	0	0	0	0
cis-Aconitate		0	0	0		0	0	0	0	0	0	0	0	0	0	0	0	0	0	0	0	0	0	0	0	0	0	0		0	0	0	0	0	0
CMP-2-aminoethylphosphonate		0	0	0		0	0	0	0	0	0	0	0	0	0	0	0	0	0	0	0	0	0	0	0	0	0	0		0	0	0	0	0	0
CMP-N-acetylneuraminate		0	0	0		0	0	0	0	0	0	0	0	0	0	0	0	0	0	0	0	0	0	0	0	0	0	0		0	0	0	0	0	0
CMP-N-glycoloylneuraminate		0	0	0		0	0	0	0	0	0	0	0	0	0	0	0	0	0	0	0	0	0	0	0	0	0	0		0	0	0	0	0	0
Cob_I_yrinate_a,c_diamide		0	0	0		0	0	0	0	0	0	0	0	0	0	0	0	0	0	0	0	0	0	0	0	0	0	0		0	0	0	0	0	0
Cob_II_yrinate_a,c_diamide		0	0	0		0	0	0	0	0	0	0	0	0	0	0	0	0	0	0	0	0	0	0	0	0	0	0		0	0	0	0	0	0
Coenzyme_F420		0	0	0		0	0	0	0	0	0	0	0	0	0	0	0	0	0	0	0	0	0	0	0	0	0	0		0	0	0	0	0	0
Comphene		0	0	0		0	0	0	0	0	0	0	0	0	0	0	0	0	0	0	0	0	0	0	0	0	0	0		0	0	0	0	0	0
Cortisone		0	0	0		0	0	0	0	0	0	0	0	0	0	0	0	0	0	0	0	0	0	0	0	0	0	0		0	0	0	0	0	0
Creatinine		0	0	0		0	0	0	0	0	0	0	0	0	0	0	0	0	0	0	0	0	0	0	0	0	0	0		0	0	0	0	0	0
Curcumin_diglucoside		0	0	0.007174498		0.528682247	0.848087499	-0.214488786	-0.892071561	-0.588896909	-0.155220083	-0.098789535	-0.869916369	-0.98860584	0.52225938	0.306607377	-0.833616869	-0.314707344	0.598884887	-0.591384743	-1	-0.955799099	0.5	-0.5	0.93055434	0.130466943	-0.890540786	-0.18947871		0.942344515	0.642392168	-0.491446395	-0.96349499	-0.825507476	-0.987700143
Curcumin_monoglucoside		0	0	0		0	0	0	0	0	0	0	0	0	0	0	0	0	0	0	0	0	0	0	0	0	0	0		0	0	0	0	0	0
[truncated: 1,148 more rows]
